# Supplementary material for: Industry involvement in evidence production for genomic medicine: A bibliometric and funding analysis of decision impact studies
Source: PLoS One. 2023 Apr 27;18(4):e0285122. doi: 10.1371/journal.pone.0285122 (PMC10138259; doi:10.1371/journal.pone.0285122)
Supplement: S2 Appendix — (XLSX) [file pone.0285122.s002.xlsx]

## Sheet: S2 Appendix
AU	AF	CR	AB	AR	BP	C1	CA	CL	CT	CY	DA	DE	DI	DT	EA	EF	EI	EM	EP	ER	FU	FX	GA	ID	IS	J9	JI	LA	MA	NR	OA	OI	PA	PD	PG	PI	PM	PT	PU	PY	RI	RP	SC	SI	SN	SO	SP	SU	TC
AKERLEY W;NELSON R;COWIE R;SPINELLA D;HORNBERGER J	AKERLEY, WALLACE L.;NELSON, RICHARD E.;COWIE, ROBIN H.;SPINELLA, DOMINIC G.;HORNBERGER, JOHN	AMANN JM, 2010, J THORAC ONCOL, V5, P169, DOI 10.1097/JTO.0B013E3181C8CBD9;ANONYMOUS, 2010, POSTNOTE, V348, P1;ANONYMOUS, 2012, CANC FACTS FIG 2012;BATTEN LS, 2013, ASIA-PAC J CLIN ONCO, V9, P249, DOI 10.1111/AJCO.12012;CAPPUZZO F, 2010, LANCET ONCOL, V11, P521, DOI 10.1016/S1470-2045(10)70112-1;CARBONE DP, 2012, J THORAC ONCOL, V7, P1653, DOI 10.1097/JTO.0B013E31826C1155;DACIC S, 2010, MODERN PA…	OBJECTIVE: TO ASSESS THE IMPACT OF A SERUM-BASED PROTEOMIC TEST FOR NON-SMALL-CELL LUNG CANCER (NSCLC) ON PHYSICIAN TREATMENT RECOMMENDATIONS. RESEARCH DESIGN AND METHODS: A MULTIVARIATE, SERUM-BASED PROTEOMIC TEST (VERISTRAT*) IS COMMERCIALLY AVAILABLE TO ASSIST PHYSICIANS WHEN DETERMINING TREATMENT USING EPIDERMAL GROWTH FACTOR RECEPTOR INHIBITOR (EGFRI) THERAPY, SUCH AS ERLOTINIB (TARCEVA DAGG…		517	HUNTSMAN COMPREHENS CANC CTR, SALT LAKE CITY, USA.;UNIV UTAH, SALT LAKE CITY, USA.;VA SALT LAKE CITY HLTH CARE SYST, SALT LAKE CITY, USA.;BIODESIX INC, BOULDER, USA.;STANFORD UNIVERSITY, STANFORD, USA.;CEDAR ASSOCIATES LLC, MENLO PARK, USA.					2022-03-05	BIOMARKER DECISION IMPACT; ERLOTINIB; MASS SPECTROMETRY; NON-SMALL-CELL LUNG CANCER; PROTEOMICS	10.1185/03007995.2013.782282	ARTICLE			1473-4877	ROBIN.COWIE@BIODESIX.COM	525		BIODESIX INC.	THIS WORK WAS SUPPORTED BY BIODESIX INC.	126DU	TYROSINE KINASE INHIBITORS; 1ST-LINE THERAPY; ERLOTINIB; MUTATIONS; GEFITINIB; PLACEBO	5	CURR MED RES OPIN	CURR. MED. RES. OPIN.	ENGLISH		20			2-4 PARK SQUARE, MILTON PARK, ABINGDON OR14 4RN, OXON, ENGLAND	MAY	9	ABINGDON	23452275	J	TAYLOR & FRANCIS LTD	2013	HORNBERGER, JOHN/M-4932-2019	COWIE, RH (CORRESPONDING AUTHOR), BIODESIX INC, 2970 WILDERNESS PL,SUITE 100, BOULDER, CO 80301 USA.	GENERAL & INTERNAL MEDICINE; RESEARCH & EXPERIMENTAL MEDICINE		0300-7995	CURRENT MEDICAL RESEARCH AND OPINION			5
ALBANELL J;GLIGOROV J;HOLT S;BLOHMER J;EIERMANN W;SVEDMAN C	ALBANELL, J.;GLIGOROV, J.;HOLT, S. D.;BLOHMER, J.;EIERMANN, W.;SVEDMAN, C.		Goals: Adjuvant treatment traditions in ER+ early breast cancer vary considerably across countries. The Oncotype DX Recurrence Score is a validated assay to help inform the appropriate treatment in this patient population. This is a pooled-analysis of 4 prospective European studies assessing the impact of the Recurrence Score results on adjuvant treatment decisions. Method(s): A pooled analysis w…		S62	HOSPITAL DEL MAR, BARCELONA, SPAIN.;SPANISH GRP BREAST CANC RES GEICAM, BARCELONA, SPAIN.;TENON HOSPITAL, PARIS, FRANCE.;PRINCE PHILIP HOSPITAL, LLANELLI, WALES.;SANKT GERTRAUDEN HOSPITAL, BERLIN, GERMANY.;INTERDISCIPLINARY ONCOL CTR, MUNICH, GERMANY.;GENOMIC HEALTH INC, REDWOOD CITY, USA.					2022-03-05			MEETING ABSTRACT					S62				126PZ			BREAST	BREAST	ENGLISH		0			JOURNAL PRODUCTION DEPT, ROBERT STEVENSON HOUSE, 1-3 BAXTERS PLACE, LEITH WALK, EDINBURGH EH1 3AF, MIDLOTHIAN, SCOTLAND	MAR	1	EDINBURGH		J	CHURCHILL LIVINGSTONE	2013	ALBANELL, JOAN/R-9470-2019		ONCOLOGY; OBSTETRICS & GYNECOLOGY		0960-9776	BREAST		1	3
ALBANELL J;SVEDMAN C;GLIGOROV J;HOLT S;BERTELLI G;BLOHMER J;ROUZIER R;LLUCH A;EIERMANN W	ALBANELL, JOAN;SVEDMAN, CHRISTER;GLIGOROV, JOSEPH;HOLT, SIMON D. H.;BERTELLI, GIANFILIPPO;BLOHMER, JENS-UWE;ROUZIER, ROMAN;LLUCH, ANA;EIERMANN, WOLFGANG	ADEMUYIWA FO, 2011, BREAST CANCER RES TR, V126, P797, DOI 10.1007/S10549-010-1329-6;ALBAIN KS, 2010, LANCET ONCOL, V11, P55, DOI 10.1016/S1470-2045(09)70314-6;ALBANELL J, 2012, ANN ONCOL, V23, P625, DOI 10.1093/ANNONC/MDR278;CARLSON JJ, 2013, BREAST CANCER RES TR, V141, P13, DOI 10.1007/S10549-013-2666-Z;CHEN C, 2011, J CLIN ONCOL, V15;DE BOER RH BC, 2011, SAN ANT BREAST CANC;DOWSETT M, 2010, J C…	PURPOSE: THE 21-GENE RECURRENCE SCORE ASSAY (ONCOTYPE DX) PROVIDES PROGNOSTIC/PREDICTIVE INFORMATION IN OESTROGEN RECEPTOR POSITIVE (ER+) EARLY BREAST CANCER, BUT ACCESS/REIMBURSEMENT HAS BEEN LIMITED IN MOST EUROPEAN COUNTRIES IN THE ABSENCE OF PROSPECTIVE OUTCOME DATA. RECENTLY, TWO LARGE PROSPECTIVE STUDIES AND A REAL-LIFE 5-YEAR OUTCOME STUDY HAVE BEEN REPORTED. WE PERFORMED A POOLED ANALYSIS…		104	HOSPITAL DEL MAR, BARCELONA, SPAIN.;POMPEU FABRA UNIV, BARCELONA, SPAIN.;GENOMIC HEALTH INC, REDWOOD CITY, USA.;TENON HOSPITAL, PARIS, FRANCE.;PRINCE PHILIP HOSPITAL, LLANELLI, WALES.;SINGLETON HOSPITAL, SWANSEA, WALES.;CHARITE HOSPITAL, BERLIN, GERMANY.; INSTITUT CURIE, PARIS, FRANCE.;UNIV VALENCIA, SPAIN.;INTERDISCIPLINARY ONCOL CTR, MUNICH, GERMANY.					2022-03-05	ADJUVANT CHEMOTHERAPY; BREAST CANCER; CLINICAL DECISION MAKING; INDIVIDUALISED MEDICINE	10.1016/j.ejca.2016.06.027	ARTICLE			1879-0852	JALBANELL@HOSPITALDELMAR.CAT	113		GENOMIC HEALTH INC.	THIS WORK WAS SUPPORTED BY GENOMIC HEALTH INC. MEDICAL WRITING SUPPORT WAS PROVIDED BY AVITAL BAREKET-SAMISH, PHD (BIOINSIGHT LTD), AND WAS FUNDED BY GENOMIC HEALTH INC.	DX0YB	GENE-EXPRESSION PROFILE; ONCOTYPE DX; RISK; THERAPY; RECOMMENDATIONS; CHEMOTHERAPY; TAMOXIFEN; PREDICT		EUR J CANCER	EUR. J. CANCER	ENGLISH		32	HYBRID, GREEN PUBLISHED	LLUCH, ANA/0000-0003-2766-407X; BLOHMER, JENS-UWE/0000-0002-7969-250X; ROUZIER, ROMAN/0000-0002-8167-6808	THE BOULEVARD, LANGFORD LANE, KIDLINGTON, OXFORD OX5 1GB, OXON, ENGLAND	OCT	10	OXFORD	27544930	J	ELSEVIER SCI LTD	2016	LLUCH, ANA/R-5493-2019; ALBANELL, JOAN/R-9470-2019; ROUZIER, ROMAN/G-2953-2018	ALBANELL, J (CORRESPONDING AUTHOR), HOSP DEL MAR, MED ONCOL SERV, PASSEIG MARITIM 25-29, BARCELONA 08003, SPAIN.	ONCOLOGY		0959-8049	EUROPEAN JOURNAL OF CANCER			40
ANASTASIADOU L;AULMANN S;FALK S;BAIER P;GIESECKE D;BUCHEN S;HURST U;KRAPFL E;MOEBUS V;MOSCH D;SCHULMEYER E;SOLBACH C;ACKERMANN S;GABRIEL B;JACKISCH C	ANASTASIADOU, LOUIZA;AULMANN, SEBASTIAN;FALK, STEPHAN;BAIER, PETER;GIESECKE, DAGMAR;BUCHEN, STEFANIE;HURST, URSULA;KRAPFL, ECKARDT;MOEBUS, VOELKER;MOSCH, DIETRICH;SCHULMEYER, ELKE;SOLBACH, CHRISTINE;ACKERMANN, SVEN;GABRIEL, BORIS;JACKISCH, CHRISTIAN		A brief background discussion: The OncotypeDX® multigene assay is recommended by several international guidelines as a predictive and prognostic factor for HR+/HER2- early breast cancer (EBC). Several trials have shown the necessity of OncotypeDX® Recurrence Score (RS) as a decision tool for HR+/HER2- EBC with 0-3 lymph nodes (LN) involved. At present, though, only limited data from the routine s…			AGAPLESION MARKUS KRANKENHAUS, FRANKFURT, GERMANY.;MVZ PATHOL, OPTIPATH, FRANKFURT, HESSEN, GERMANY.;KETTELER HOSP OFFENBACH, OFFENBACH, GERMANY.;HOCHTAUNUS HOSP, BAD HOMBURG, GERMANY.;ASKLEPIOS PAULINEN KLINIK, WIESBADEN, GERMANY.;KKH BERGSTR, HEPPENHEIM, GERMANY.;ASKLEPIOS KLINIKUM LANGEN, LANGEN, GERMANY.;KLINIKUM FRANKFURT HOECHST, FRANKFURT, GERMANY.;KRAKENHAUS BAD SODEN, FRANKFURT, GERMANY.…		SAN ANTONIO, TX	SAN ANTONIO BREAST CANCER SYMPOSIUM	DEC 05-09, 2017	2022-03-05			MEETING ABSTRACT			1538-7445						FW7GQ		4	CANCER RES	CANCER RES.	ENGLISH	OT1-06-02	0			615 CHESTNUT ST, 17TH FLOOR, PHILADELPHIA, PA 19106-4404 USA	FEB	1	PHILADELPHIA		J	AMER ASSOC CANCER RESEARCH	2018	SOLBACH, CHRISTINE/AAU-7379-2020		ONCOLOGY		0008-5472	CANCER RESEARCH		S	0
ANDERS S;ETTL J;KLEIN E;NOSKE A;KIECHLE M	ANDERS, S. I.;ETTL, J.;KLEIN, E.;NOSKE, A.;KIECHLE, M.		Aims Due to the molecular tumor heterogeneity of breast cancer, novel multigene assays have been developed helping to stratify patients according to their individual risk of distant recurrence. Especially for patients at intermediate risk a new dimension of risk estimation and therefore change in decision making has been achieved. Method 321 patients with estrogen-receptor (ER)-positive and Her2-…		103	TECHNICAL UNIVERSITY OF MUNICH, MUNICH, GERMANY.;KLINIKUM RECHTS DER ISAR, MUNICH, GERMANY.					2022-03-05			MEETING ABSTRACT			1525-1438		103				FT6AO			INT J GYNECOL CANCER	INT. J. GYNECOL. CANCER	ENGLISH	ESGO7-1018	0			TWO COMMERCE SQ, 2001 MARKET ST, PHILADELPHIA, PA 19103 USA	NOV	1	PHILADELPHIA		J	LIPPINCOTT WILLIAMS & WILKINS	2017	ETTL, JOHANNES/AAQ-3432-2020		ONCOLOGY; OBSTETRICS & GYNECOLOGY		1048-891X	INTERNATIONAL JOURNAL OF GYNECOLOGICAL CANCER		4	0
ANDO K;KOTANI D;IKEDA M;UENO H;KATO T;KUSUMOTO T;MASUISHI T;YAMAGUCHI K;KANAZAWA A;NISHINA T;UETAKE H;OTA M;KAGAWA Y;SATO T;YAMANAKA T;YOSHINO T	ANDO, KOJI;KOTANI, DAISUKE;IKEDA, MASATAKA;UENO, HIDEKI;KATO, TAKESHI;KUSUMOTO, TETSUYA;MASUISHI, TOSHIKI;YAMAGUCHI, KENSEI;KANAZAWA, AKIYOSHI;NISHINA, TOMOHIRO;UETAKE, HIROYUKI;OTA, MITSUYOSHI;KAGAWA, YOSHINORI;SATO, TAKEO;YAMANAKA, TAKEHARU;YOSHINO, TAKAYUKI		Background:Validation studies demonstrated that the 12-RS assay, known asOncotype DX Colon Cancer Assay, can identify a wide range of recurrence risk in stageII/III colon cancer (CC). The objective of this prospective study was to evaluate thedecision impact of the 12-RS assay on adjuvant chemotherapy recommendation forstage II/III CC patients (UMIN000028784).Method:Patients who had curatively re…	UNSP MDZ374.002		KYUSHU UNIV, DEPT SURG & SCI, FUKUOKA, JAPAN.;NATIONAL CANCER CENTER, KASHIWA, JAPAN.;HYOGO COLL MED, DEPT SURG, NISHINOMIYA, JAPAN.;NATL DEF MED COLL, DEPT SURG, TOKOROZAWA, SAITAMA, JAPAN.;NATIONAL HOSPITAL ORGANIZATION OSAKA NATIONAL HOSPITAL, OSAKA, JAPAN.;NATL KYUSHU MED CTR, FUKUOKA, JAPAN.;AICHI CANCER CENTER HOSPITAL, NAGOYA, JAPAN.;JAPANESE FOUNDATION FOR CANCER RESEARCH, TOKYO, JAPAN.;S…		KYOTO, JAPAN	ANNUAL MEETING OF THE JAPANESE-SOCIETY-OF-MEDICAL-ONCOLOGY (JSMO)	JUL 18-20, 2019	2022-03-05		10.1093/annonc/mdz374.002	MEETING ABSTRACT			1569-8041						JF2TV			ANN ONCOL	ANN. ONCOL.	ENGLISH	PS2 - 2	0	BRONZE		GREAT CLARENDON ST, OXFORD OX2 6DP, ENGLAND	OCT	2	OXFORD		J	OXFORD UNIV PRESS	2019	UETAKE, HIROYUKI/AAC-2669-2020; ANDO, KOJI/AAN-7314-2020		ONCOLOGY		0923-7534	ANNALS OF ONCOLOGY	JAPANESE SOC MED ONCOL, EUROPEAN SOC MED ONCOL	6	0
ANTOINE E;COEFFIC D;SPAETH D;DARMON J;SPANO J	ANTOINE, E. C.;COEFFIC, D.;SPAETH, D.;DARMON, J. C.;SPANO, J. P.		Background:Providing effective care for patients with early stage invasivebreast cancer (EIBC) is an important public health goals. Adjuvantchemotherapy (ACT) improves survival and reduces recurrences. EIBCpatients with positive estrogen-receptor (ER+) disease are treated with ACThowever only 5 to 10% derive benefit. Nodal status (N), tumor size, histologicand nuclear grade, hormone receptor stat…		S145	CLINIQUE HARTMANN A NEUILLY SUR SEINE, NEUILLY SUR SEINE, FRANCE.;POLYCLIN COURLANCY, REIMS, FRANCE.;CENTRE D’ONCOLOGIE DE GENTILLY, NANCY, FRANCE.;CLIN URBAIN V, AVIGNON, FRANCE.;HOP LA PITIE SALPETRIERE, PARIS, FRANCE.		BARCELONA, SPAIN	11TH EUROPEAN BREAST CANCER CONFERENCE (EBCC)	MAR 21-23, 2018	2022-03-05			MEETING ABSTRACT			1879-0852		S146				GB5KN			EUR J CANCER	EUR. J. CANCER	ENGLISH	497 (PB-13	0			THE BOULEVARD, LANGFORD LANE, KIDLINGTON, OXFORD OX5 1GB, OXON, ENGLAND	APR	2	OXFORD		J	ELSEVIER SCI LTD	2018			ONCOLOGY		0959-8049	EUROPEAN JOURNAL OF CANCER		3	0
ARNELL C;BERGMAN M;BASU D;KENNEY J;WITHERS J;LOGAN J;HARASHIMA J;CONNOLLY-STRONG E	ARNELL, CHRISTOPHER;BERGMAN, MARTIN;BASU, DHIMAN;KENNEY, JAMES T.;WITHERS, JOHANNA B.;LOGAN, JENNIFER;HARASHIMA, JERALDINE LIM;CONNOLLY-STRONG, ERIN	AMELI, 2020, NETW SYST MED, V3, P91, DOI DOI 10.1089/NSM.2020.0007;BERGMAN MJ, 2020, RHEUMATOL THER, V7, P775, DOI 10.1007/S40744-020-00226-3;BIRNBAUM H, 2010, CURR MED RES OPIN, V26, P77, DOI 10.1185/03007990903422307;BONAFEDE MMK, 2016, CLINICOECONOMIC OUTC, V8, P707, DOI 10.2147/CEOR.S115706;BURMESTER GR, 2017, ANN RHEUM DIS, V76, DOI 10.1136/ANNRHEUMDIS-2016-210310;COHEN S, 2021, RHEUMATOL TH…	BACKGROUND: PATIENTS WITH MODERATE TO SEVERE RHEUMATOID ARTHRITIS (RA) CAN BE TREATED WITH A RANGE OF TARGETED THERAPIES FOLLOWING INADEQUATE RESPONSE TO CONVENTIONAL SYNTHETIC DISEASE-MODIFYING ANTIRHEUMATIC DRUGS SUCH AS METHOTREXATE. WHEREAS CLINICAL PRACTICE GUIDELINES PROVIDE NO FORMAL RECOMMENDATIONS FOR INITIAL TARGETED THERAPIES, THE TUMOR NECROSIS FACTOR ALPHA INHIBITOR (TNFI) CLASS IS T…		1734	SCIPHER MEDICINE CORP, WALTHAM, USA.;DREXEL UNIV, PHILADELPHIA, USA.;MED CITY NORTH HILLS & TEXAS HLTH HEB, COLLEYVILLE, USA.;JTKENNEY LLC, WALTHAM, USA.;LLC, SALT LAKE CITY, USA.					2022-03-30		10.18553/jmcp.2021.21120	ARTICLE			2376-1032	ERIN.CONNOLLY-STRONG@SCIPHER.COM	1742		SCIPHER MEDICINE CORPORATION	THIS WORK WAS FUNDED IN FULL BY SCIPHER MEDICINE CORPORATION, WHICH PARTICIPATED IN DATA ANALYSIS AND INTERPRETATION AND DRAFTING, REVIEWING, AND APPROVING THE PUBLICATION. ALL AUTHORS CONTRIBUTED TO DATA ANALYSIS AND INTERPRETATION AND PUBLICATION PREPARATION, MAINTAINING CONTROL OVER THE FINAL CONTENT. ARNELL, WITHERS, AND CONNOLLY-STRONG ARE EMPLOYEES OF AND HAVE STOCK OWNERSHIP IN SCIPHER MED…	YU8OH	NECROSIS-FACTOR INHIBITOR; AMERICAN-COLLEGE; METHOTREXATE; MONOTHERAPY; IMPROVEMENT; DEFINITION	12	J MANAG CARE SPEC PH	J. MANAG. CARE SPEC. PHARM.	ENGLISH		29			100 N PITT ST, 400, ALEXANDRIA, VA 22314-3134 USA	DEC	9	ALEXANDRIA	34669487	J	ACAD MANAGED CARE PHARMACY	2021		CONNOLLY-STRONG, E (CORRESPONDING AUTHOR), SCIPHER MED CORP, WALTHAM, MA 02453 USA.	HEALTH CARE SCIENCES & SERVICES; PHARMACOLOGY & PHARMACY		2376-0540	JOURNAL OF MANAGED CARE & SPECIALTY PHARMACY			1
AUGUSTOVSKI F;SOTO N;CAPORALE J;GONZALEZ L;GIBBONS L;CIAPPONI A	AUGUSTOVSKI, FEDERICO;SOTO, NATALIE;CAPORALE, JOAQUIN;GONZALEZ, LUCAS;GIBBONS, LUZ;CIAPPONI, AGUSTIN	PAIK S, 2006, J CLIN ONCOL, V24, P3726, DOI 10.1200/JCO.2005.04.7985	We were pleased to receive the feedback provided in the letter by Bertelli et al. about their additional clinical experience with the 21 gene essay -Oncotype DX. As mentioned by the authors, the larger effect they found in decision impact in the highly selected population they describe is in line with our own findings. Additionally, even though we did not find this same trend in net reduction of …		211	INST EFECTIVIDAD CLIN & SANITARIA, BUENOS AIRES, ARGENTINA.;UNIVERSITY BUENOS AIRES, BUENOS AIRES, ARGENTINA.					2022-03-05		10.1007/s10549-015-3602-1	LETTER			1573-7217	FAUGUSTOVSKI@IECS.ORG.AR	211				CU4YP		1	BREAST CANCER RES TR	BREAST CANCER RES. TREAT.	ENGLISH		1	BRONZE	CIAPPONI, AGUSTIN/0000-0001-5142-6122	233 SPRING ST, NEW YORK, NY 10013 USA	NOV	1	NEW YORK	26475703	J	SPRINGER	2015		AUGUSTOVSKI, F (CORRESPONDING AUTHOR), INST EFECTIVIDAD CLIN & SANITARIA, BUENOS AIRES, DF, ARGENTINA.	ONCOLOGY		0167-6806	BREAST CANCER RESEARCH AND TREATMENT			2
AUGUSTOVSKI F;SOTO N;CAPORALE J;GONZALEZ L;GIBBONS L;CIAPPONI A	AUGUSTOVSKI, F.;SOTO, N.;CAPORALE, J.;GONZALEZ, L.;GIBBONS, L.;CIAPPONI, A.		oBjectives: Risk stratification based on results provided by a 21-gene assay (Oncotype DX ®) in early stage breast cancer can help to optimize hormone therapy (HT) and chemotherapy (CT) decisions, by stratifying women according to recurrence risk. Previous reviews addressing the issue were outdated or did not provide data on both overall and net decision impact regarding use of CT in this group o…		A662	INSTITUTE FOR CLINICAL EFFECTIVENESS AND HEALTH POLICY, BUENOS AIRES, ARGENTINA.;UNIVERSITY BUENOS AIRES, BUENOS AIRES, ARGENTINA.;					2022-03-05		10.1016/j.jval.2014.08.2432	MEETING ABSTRACT			1524-4733		A662				AX4QT		7	VALUE HEALTH	VALUE HEALTH	ENGLISH	PCN273	0	BRONZE		360 PARK AVE SOUTH, NEW YORK, NY 10010-1710 USA	NOV	1	NEW YORK	27202411	J	ELSEVIER SCIENCE INC	2014			BUSINESS & ECONOMICS; HEALTH CARE SCIENCES & SERVICES		1098-3015	VALUE IN HEALTH			0
AUGUSTOVSKI F;SOTO N;CAPORALE J;GONZALEZ L;GIBBONS L;CIAPPONI A	AUGUSTOVSKI, FEDERICO;SOTO, NATALIE;CAPORALE, JOAQUIN;GONZALEZ, LUCAS;GIBBONS, LUZ;CIAPPONI, AGUSTIN	ABE O, 2005, LANCET, V365, P1687, DOI 10.1016/S0140-6736(05)66544-0;ALBANELL J, 2012, ANN ONCOL, V23, P625, DOI 10.1093/ANNONC/MDR278;ALBANELL J, 2012, METAANALYSIS PROSPEC;BARGALLO JER, 2012, STUDY IMPACT 21 GENE;BARTLETT JMS, 2010, BREAST CANCER RES, V12, DOI 10.1186/BCR2604;BIANCHINI G, 2013, BREAST CANCER RES, V15, DOI 10.1186/BCR3481;BLOHMER J U, 2013, J MED ECON, V16, P30, DOI 10.3111/13696…	RISK STRATIFICATION BASED ON RESULTS PROVIDED BY A 21-GENE ASSAY (ONCOTYPE DXA (R)) IN EARLY STAGE BREAST CANCER CAN HELP OPTIMIZE HORMONE THERAPY (HT) AND/OR CHEMOTHERAPY (CT) DECISIONS. WE PERFORMED A SYSTEMATIC REVIEW AND META-ANALYSIS OF DECISION IMPACT (DI) AND NET CHANGE IN CT USE BEFORE AND AFTER ASSAY RESULTS, BOTH IN THE WHOLE STUDIES' POPULATION AND BY RECURRENCE RISK SCORE (RS) STRATA.…		611	INSTITUTE FOR CLINICAL EFFECTIVENESS AND HEALTH POLICY, BUENOS AIRES, ARGENTINA.;UNIVERSITY BUENOS AIRES, BUENOS AIRES, ARGENTINA.					2022-03-05	BREAST CANCER; GENETIC TESTING; DECISION MAKING; SYSTEMATIC REVIEW; NODE-NEGATIVE BREAST CANCER	10.1007/s10549-015-3483-3	ARTICLE			1573-7217	FAUGUSTOVSKI@IECS.ORG.AR	625		GENOMIC HEALTH	THIS STUDY WAS FUNDED BY AN INDEPENDENT AND UNRESTRICTED GRANT FROM GENOMIC HEALTH.	CN8BK	RECURRENCE SCORE ASSAY; GENE-EXPRESSION PROFILE; ONCOTYPE DX; COST-EFFECTIVENESS; CLINICAL UTILITY; RISK; WOMEN; RECOMMENDATIONS; PROGNOSIS; THERAPY	3	BREAST CANCER RES TR	BREAST CANCER RES. TREAT.	ENGLISH		37		CIAPPONI, AGUSTIN/0000-0001-5142-6122; GONZALEZ, LUCAS/0000-0001-5688-6590	ONE NEW YORK PLAZA, SUITE 4600, NEW YORK, NY, UNITED STATES	AUG	15	NEW YORK	26126971	J	SPRINGER	2015		AUGUSTOVSKI, F (CORRESPONDING AUTHOR), INST CLIN EFFECTIVENESS & HLTH POLICY IECS, DR EMILIO RAVIGNANI 2024, RA-1414 BUENOS AIRES, DF, ARGENTINA.	ONCOLOGY		0167-6806	BREAST CANCER RESEARCH AND TREATMENT			31
BADANI K;THOMPSON D;BROWN G;HOLMES D;KELLA N;ALBALA D;SINGH A;BUERKI C;DAVICIONI E;HORNBERGER J	BADANI, KETAN K.;THOMPSON, DARBY J.;BROWN, GORDON;HOLMES, DANIEL;KELLA, NAVEEN;ALBALA, DAVID;SINGH, AMAR;BUERKI, CHRISTINE;DAVICIONI, ELAI;HORNBERGER, JOHN	ANONYMOUS, 2014, PROST CANC VERS 1 20;BADANI K, 2013, ONCOTARGET, V4, P600, DOI 10.18632/ONCOTARGET.918;BOLLA M, 2005, LANCET, V366, P572, DOI 10.1016/S0140-6736(05)67101-2;BOLLA M, 2012, LANCET, V380, P2018, DOI 10.1016/S0140-6736(12)61253-7;DEN RD, 2014, IJROBP, V89, P1036;ERHO N, 2013, PLOS ONE, V8, DOI 10.1371/JOURNAL.PONE.0066855;GHIA AJ, 2010, UROLOGY, V76, P1169, DOI 10.1016/J.UROLOGY.2010…	OBJECTIVES TO EVALUATE THE IMPACT OF A GENOMIC CLASSIFIER (GC) TEST FOR PREDICTING METASTASIS RISK AFTER RADICAL PROSTATECTOMY (RP) ON UROLOGISTS' DECISION-MAKING ABOUT ADJUVANT TREATMENT OF PATIENTS WITH HIGH-RISK PROSTATE CANCER. SUBJECTS AND METHODS PATIENT CASE HISTORY WAS EXTRACTED FROM THE MEDICAL RECORDS OF EACH OF THE 145 PATIENTS WITH PT3 DISEASE OR POSITIVE SURGICAL MARGINS (PSMS) AFTER…		419	COLUMBIA UNIVERSITY, NEW YORK, USA.;ASSOCIATED MEDICAL PROFESSIONALS OF NY, SYRACUSE, USA.;DELAWARE VALLEY UROL, MT LAUREL, USA.;KANSAS CITY UROL CARE, OVERLAND PK, USA.;UROL & PROSTATE INST, SAN ANTONIO, USA.;UNIV TENNESSEE, MEMPHIS, USA.;ERLANGER MED CTR, CHATTANOOGA, USA.;CEDAR ASSOCIATES LLC, MENLO PARK, USA.;STANFORD UNIVERSITY, STANFORD, USA.;EMMES CANADA, BURNABY, CANADA.;SIMON FRASER UNIV…					2022-03-05	PROSTATE CANCER; PROGNOSIS; METASTASIS; DECISION IMPACT; PATIENT MANAGEMENT; CLINICAL PRACTICE	10.1111/bju.12789	ARTICLE			1464-410X	KETANBADANI@GMAIL.COM	429				CC1OQ	RADICAL PROSTATECTOMY; ADJUVANT RADIOTHERAPY; POSTOPERATIVE RADIOTHERAPY; RECOMMENDATIONS	3	BJU INT	BJU INT.	ENGLISH		25	GREEN PUBLISHED, HYBRID		111 RIVER ST, HOBOKEN 07030-5774, NJ USA	MAR	11	HOBOKEN	24784420	J	WILEY	2015	HORNBERGER, JOHN/M-4932-2019	BADANI, KK (CORRESPONDING AUTHOR), COLUMBIA UNIV, DEPT UROL, 161 FT WASHINGTON AVE, NEW YORK, NY 10032 USA.	UROLOGY & NEPHROLOGY		1464-4096	BJU INTERNATIONAL			32
BADANI K;THOMPSON D;BUERKI C;DAVICIONI E;GARRISON J;GHADESSI M;MITRA A;WOOD P;HORNBERGER J	BADANI, KETAN;THOMPSON, DARBY J. S.;BUERKI, CHRISTINE;DAVICIONI, ELAI;GARRISON, JILL;GHADESSI, MERCEDEH;MITRA, ANIRBAN P.;WOOD, PENELOPE J.;HORNBERGER, JOHN	ANONYMOUS, 2007, ACCE MODEL SYSTEM CO;BOLLA M, 2005, LANCET, V366, P572, DOI 10.1016/S0140-6736(05)67101-2;BOORJIAN SA, 2011, EUR UROL, V59, P893, DOI 10.1016/J.EURURO.2011.02.026;DAVICIONI E, 2013, VALIDATION GEN UNPUB;ERHO N, 2013, PLOS ONE, V8, DOI 10.1371/JOURNAL.PONE.0066855;FREEDLAND SJ, 2007, J CLIN ONCOL, V25, P1765, DOI 10.1200/JCO.2006.08.0572;GHADESSI M, 2013, J CLIN ONCOLOGY S6, V31;H…	BACKGROUND: ONLY A MINORITY OF PROSTATE CANCER PATIENTS WITH ADVERSE PATHOLOGY AND BIOCHEMICAL RECURRENCE (BCR) POST RADICAL PROSTATECTOMY (RP) EXPERIENCE METASTASIS AND DIE FROM PROSTATE CANCER. IMPROVED RISK PREDICTION MODELS USING GENOMIC INFORMATION MAY ENABLE CLINICIANS TO BETTER WEIGH THE RISK OF METASTASIS AND THE MORBIDITY AND COSTS OF TREATMENT IN A CLINICALLY HETEROGENEOUS POPULATION. P…		600	COLUMBIA UNIVERSITY, NEW YORK, USA.;EMMES CANADA, BURNABY, CANADA.;GENOMEDX BIOSCIENCES INC, VANCOUVER, CANADA.;CEDAR ASSOCIATES LLC, MENLO PARK, USA.;UNIV SO CALIF, LOS ANGELES, CA USA.;STANFORD UNIVERSITY, STANFORD, USA.					2022-03-05	PROSTATE CANCER; PROGNOSIS; METASTASIS; DECISION IMPACT; PATIENT MANAGEMENT; CLINICAL PRACTICE	10.18632/oncotarget.918	ARTICLE			1949-2553	KB2388@MAIL.CUMC.COLUMBIA.EDU	609		GENOMEDX BIOSCIENCES; NATIONAL RESEARCH COUNCIL OF CANADA INDUSTRIAL RESEARCH ASSISTANCE PROGRAM	THIS STUDY WAS SUPPORTED BY GENOMEDX BIOSCIENCES. 4 CO-AUTHORS ARE EMPLOYEES OF THE SPONSOR.; THE AUTHORS THANK DRS. R. JEFFREY KARNES AND ROBERT B. JENKINS (MAYO CLINIC, ROCHESTER MN) FOR ACCESS TO THE MAYO CLINIC PROSTATE CANCER RADICAL PROSTATECTOMY REGISTRY, DR. LESLIE ESFORD (NATIONAL RESEARCH COUNCIL OF CANADA INDUSTRIAL RESEARCH ASSISTANCE PROGRAM) FOR FUNDING, DR. ISMAEL A. VERGARA, MARK …	142GA	RADICAL PROSTATECTOMY; ADJUVANT RADIOTHERAPY	4	ONCOTARGET	ONCOTARGET	ENGLISH		23	GREEN PUBLISHED, HYBRID, GREEN SUBMITTED	MITRA, ANIRBAN P/0000-0002-6549-5943; DAVICIONI, ELAI/0000-0001-9136-099X	6666 E QUAKER ST, STE 1, ORCHARD PARK, NY 14127 USA	APR	10	ORCHARD PARK	23592338	J	IMPACT JOURNALS LLC	2013	MITRA, ANIRBAN P/A-9101-2008; HORNBERGER, JOHN/M-4932-2019	BADANI, K (CORRESPONDING AUTHOR), COLUMBIA UNIV, DEPT UROL, NEW YORK, NY 10027 USA.	ONCOLOGY; CELL BIOLOGY			ONCOTARGET			43
BARGALLO-ROCHA J;LARA F;DULIN RJS;PEREZ-SANCHEZ V;VILLARREAL-GARZA C;MALDONADO-MARTINEZ H;MOHAR-BETANCOURT A;YOSHIZAWA C;BURKE E;CHAO C	BARGALLO-ROCHA J;LARA F;SHAW DULIN R;PEREZ-SANCHEZ V;VILLARREAL-GARZA C;MALDONADO-MARTINEZ H;MOHAR-BETANCOURT A;YOSHIZAWA C;BURKE E;CHAO C		Background: The majority of early stage breast cancer patients in Mexico are treated through the public health system, and >80% are treated with chemotherapy (CT). The 21-gene assay (Oncotype DX®) is available in Mexico but has been utilized primarily within the private health system. There are no data that describe the potential impact of the assay on adjuvant treatment decision-making for publi…		107	INST NACL CANCEROL INCAN, MEXICO CITY, MEXICO.;GENOMIC HEALTH INC, REDWOOD CITY, USA.;		VIENNA, AUSTRIA	37TH CONGRESS OF THE EUROPEAN-SOCIETY-FOR-MEDICAL-ONCOLOGY (ESMO)	SEP 28-OCT 02, 2012	2022-04-23			MEETING ABSTRACT					108				014XL			ANN ONCOL	ANN. ONCOL.	ENGLISH		0			GREAT CLARENDON ST, OXFORD OX2 6DP, ENGLAND	SEP	2	OXFORD		J	OXFORD UNIV PRESS	2012			ONCOLOGY		0923-7534	ANNALS OF ONCOLOGY		9	1
BARGALLO-ROCHA J;LARA F;SHAW-DULIN R;PEREZ-SANCHEZ V;VILLARREAL-GARZA C;MALDONADO-MARTINEZ H;MOHAR-BETANCOURT A;YOSHIZAWA C;BURKE E;DECKER T;CHAO C	ENRIQUE BARGALLO, JUAN;LARA, FERNANDO;SHAW-DULIN, ROBIN;PEREZ-SANCHEZ, VICTOR;VILLARREAL-GARZA, CYNTHIA;MALDONADO-MARTINEZ, HECTOR;MOHAR-BETANCOURT, ALEJANDRO;YOSHIZAWA, CARL;BURKE, EMILY;DECKER, TIMOTHY;CHAO, CALVIN	ABE O, 1998, LANCET, V352, P930;ALBANELL J, 2012, ANN ONCOL, V23, P625, DOI 10.1093/ANNONC/MDR278;BARGALLO JER, 2011, INT SOC PHARM OUTC R;CHAVARRI-GUERRA Y, 2011, SAN ANT BREAST CANC;CHAVARRI-GUERRA Y, 2012, LANCET ONCOL, V13, PE335, DOI 10.1016/S1470-2045(12)70246-2;DAVIDSON JA, 2013, EUR J CANC;DE BOER RH, 2013, MED J AUSTRALIA, V199, P205, DOI 10.5694/MJA12.11334;EIERMANN W, 2013, ANN ONCOL, …	BACKGROUND: THE MAJORITY OF BREAST CANCER PATIENTS IN MEXICO ARE TREATED THROUGH THE PUBLIC HEALTH SYSTEM AND >80% RECEIVE ADJUVANT CHEMOTHERAPY. THE AIM OF THIS PROSPECTIVE STUDY WAS TO CHARACTERIZE THE IMPACT OF THE ONCOTYPE DX ASSAY ON ADJUVANT THERAPY DECISION MAKING AND THE CONFIDENCE IN THOSE DECISIONS AMONGST PUBLIC SECTOR PHYSICIANS IN MEXICO. METHODS: NINETY-EIGHT CONSECUTIVE PATIENTS WI…		203	INST NACL CANCEROL, MEXICO CITY, MEXICO.;GENOMIC HEALTH INC, REDWOOD CITY, USA.					2022-03-05	ONCOTYPE DX; RECURRENCE SCORE; DECISION IMPACT	10.1002/jso.23794	ARTICLE			1096-9098	EBARGALLO@INCAN.EDU.MX	207				CA2CP	RECURRENCE SCORE ASSAY; CLINICAL DECISION-MAKING; TREATMENT RECOMMENDATIONS; ONCOTYPE DX; HEALTH; THERAPY; COSTS	2	J SURG ONCOL	J. SURG. ONCOL.	ENGLISH		29	HYBRID	BARGALLO-ROCHA, JUAN ENRIQUE/0000-0003-2867-0332; VILLARREAL-GARZA, CYNTHIA/0000-0003-3587-339X	111 RIVER ST, HOBOKEN 07030-5774, NJ USA	FEB 1	5	HOBOKEN	25288020	J	WILEY	2015		BARGALLO, JE (CORRESPONDING AUTHOR), INST NACL CANCEROL, MEXICO CITY, DF, MEXICO.	ONCOLOGY; SURGERY		0022-4790	JOURNAL OF SURGICAL ONCOLOGY			23
BARGALLO-ROCHA J;MEDINA F;DULIN R;SANCHEZ V;GARZA C;MARTINEZ H;BETANCOURT A;VALENTINE W	BARGALLO-ROCHA, J.;LARA MEDINA, F.;SHAW DULIN, R.;PEREZ SANCHEZ, V.;VILLARREAL GARZA, C.;MALDONADO MARTINEZ, H.;BETANCOURT, A. MOHAR;VALENTINE, W.		Introduction: The 21-gene breast cancer assay (Oncotype DXÒ; Genomic Health, Inc.) is a validated diagnostic test that predicts the likelihood of adjuvant chemotherapy benefit and 10-year risk of distant recurrence in patients with hormone-receptor-positive, human epidermal growth receptor 2-negative, early- stage breast cancer. The aim of this analysis was to evaluate the cost-effectiveness of …		S113	INSTITUTO NACIONAL DE CANCEROLOGIA, MEXICO CITY, MEXICO.;OSSIAN HEALTH ECONOMICS AND COMMUNICATIONS GMBH, BASEL, SWITZERLAND.					2022-03-05			MEETING ABSTRACT					S113				126PZ			BREAST	BREAST	ENGLISH		0			JOURNAL PRODUCTION DEPT, ROBERT STEVENSON HOUSE, 1-3 BAXTERS PLACE, LEITH WALK, EDINBURGH EH1 3AF, MIDLOTHIAN, SCOTLAND	MAR	1	EDINBURGH		J	CHURCHILL LIVINGSTONE	2013			ONCOLOGY; OBSTETRICS & GYNECOLOGY		0960-9776	BREAST		1	0
BARNI S;COGNETTI F;PETRELLI F	BARNI, SANDRO;COGNETTI, FRANCESCO;PETRELLI, FAUSTO	ALBAIN K, 2012, LANCET, V379, P432, DOI 10.1016/S0140-6736(11)61625-5;ALBANELL J, 2016, EUR J CANCER, V66, P104, DOI 10.1016/J.EJCA.2016.06.027;BIGANZOLI L, 2021, LANCET ONCOL, V22, PE327, DOI 10.1016/S1470-2045(20)30741-5;COGNETTI F, 2021, NPJ BREAST CANCER, V7, DOI 10.1038/S41523-021-00246-4;DE GLAS NA, 2014, LANCET ONCOL, V15, P722, DOI 10.1016/S1470-2045(14)70200-1;KIZY S, 2019, J GERIATR ONC…	INTRODUCTION THE 21-GENE ONCOTYPE DX BREAST RECURRENCE SCORE (R) TEST, (GENOMIC HEALTH, REDWOOD CITY CA) HAS NOT BEEN FORMALLY EVALUATED IN AN OLDER COHORT WITH ESTROGEN RECEPTOR (ER)-POSITIVE BREAST CANCER (BC) IN TERM OF PHYSICIANS' TREATMENT DECISIONS. WE DETERMINE THE UTILITY OF RECURRENCE SCORE (R) (RS) RESULT ON ADJUVANT THERAPY PRESCRIPTION IN ELDERLY PATIENTS WITH RESECTED EARLY BC. MATER…		477	ASST BERGAMO OVEST, TREVIGLIO, ITALY.;UNIV ROMA LA SAPIENZA, ROME, ITALY.					2022-03-05	BREAST CANCER; ONCOTYPE DX; ADJUVANT CHEMOTHERAPY; OLDER PATIENTS; REAL LIFE	10.1007/s10549-021-06464-5	ARTICLE	NOV 2021		1573-7217	FAUPE@LIBERO.IT	480		GENOMIC HEALTH, INC.	THIS WORK WAS SUPPORTED BY GENOMIC HEALTH, INC. THAT PROVIDED ONCOTYPE DX RS.	YI0OI	DECISION-MAKING; OLDER PATIENTS; EARLY-STAGE; CHEMOTHERAPY; IMPACT; WOMEN	2	BREAST CANCER RES TR	BREAST CANCER RES. TREAT.	ENGLISH		10			ONE NEW YORK PLAZA, SUITE 4600, NEW YORK, NY, UNITED STATES	JAN	4	NEW YORK	34817748	J	SPRINGER	2022		PETRELLI, F (CORRESPONDING AUTHOR), ASST BERGAMO OVEST, DEPT MED SCI, ONCOL UNIT, PIAZZALE OSPED 1, I-24047 TREVIGLIO, ITALY.	ONCOLOGY		0167-6806	BREAST CANCER RESEARCH AND TREATMENT			0
BARNI S;DE PLACIDO S;MASETTI R;NASO G;SANTINI D;TONDINI C;COGNETTI F	BARNI S;DE PLACIDO S;MASETTI R;NASO G;SANTINI D;TONDINI C;COGNETTI F		Background: The PONDx national decision impact study, initiated in 2016, collected data on real-life use of the Oncotype DXR assay in current clinical practice for 1788 Italian patients and results were consistent with other international decision impact studies showing changes in treatment decisions for more than 50% of cases with a significant change of recommendations from adjuvant chemo-endoc…			ASST BERGAMO OVEST, TREVIGLIO, ITALY;POLICLINICO FEDERICO II, NAPOLI, ITALY.;POLICLINICO A GEMELLI, ROMA, ITALY.;POLICLINICO UMBERTO I, ROMA, ITALY.;POLICLINICO S. ORSOLA-MALPIGHI, BOLOGNA, ITALY.;ASST-PG23, BERGAMO, ITALY;ISTITUTO NAZIONALE TUMORI REGINA ELENA, ROMA, ITALY					2022-03-30		10.1177/0300891620953388	MEETING ABSTRACT									TBDTBD	adjuvant; endogenous compound; Ki 67 antigen; adjuvant chemotherapy; adverse drug reaction; aged; breast cancer prognostic test kit; cancer chemotherapy; cancer grading; cancer patient; cancer recurrence; clinical practice; conference abstract; controlled study; female; gene expression; hormonal therapy; human; Italian (citizen); major clinical study; protein expression; side effect; simulation		TUMORI	TUMORI	ENGLISH		0			RADARWEG 29, 1043 NX AMSTERDAM, NETHERLANDS		1	AMSTERDAM		J	ELSEVIER	2020		BARNI, S, ASST Bergamo Ovest, Treviglio, Italy	TBD		2038-2529	TUMORI			0
BARRY M; WALSH S; KELLY S; STOKES M; GRIBBIN A; MAHER M; KELL M;	BARRY M; WALSH S; KELLY S; STOKES M; GRIBBIN A; MAHER M; KELL M;		Background: There is increasing reliance on data provided by genomic risk assessment assays to guide therapeutic decisions. The objective of this prospective study was to assess the impact of the Oncotype DX Breast DCIS Score assay on radiation treatment recommendations in patients with DCIS undergoing BCS. Method(s): This decision impact study is a prospectively enrolled observational study of n…			MATER MISERICARDIAE UNIVERSITY HOSPITAL, DUBLIN, IRELAND.;UNIVERSITY COLLEGE DUBLIN, DUBLIN, IRELAND.;BREASTCHECK, DUBLIN, IRELAND;MATER PRIVATE HOSPITAL, DUBLIN, IRELAND.;					2022-09-01		10.1200/JCO.2022.40.16_suppl.e12571	MEETING ABSTRACT									TBDTB			J CLIN ONCOL	J CLIN ONCOL	ENGLISH		0			TBD			TBD		J	AMERICAN SOCIETY OF CLINICAL ONCOLOGY	2022			TBD			JOURNAL OF CLINICAL ONCOLOGY			0
BERDUNOV V;MILLEN S;PARAMORE A;REYNIA S;FRYER N;GRIFFIN J;FLOROS L;GEORGES N	BERDUNOV, V;MILLEN, S.;PARAMORE, A.;REYNIA, S.;FRYER, N.;GRIFFIN, J.;FLOROS, L.;GEORGES, N.		Objectives The budget impact of the Oncotype DX® test in the UK was estimated compared to clinical risk tools only and other commercially available multigene assays (MGAs) used to guide adjuvant chemotherapy in ER+/HER2- node-negative early breast cancer. The model was informed by a systematic literature review of clinical studies of MGAs, including TAILORx and MINDACT randomised controlled studi…		S26	PHMR LTD, LONDON, ENGLAND.;EXACT SCIENCES CORPORATION, MADISON, USA.;JANE GRIFFIN ASSOCIATES, EAST MOLESEY, ENGLAND.					2022-03-05			MEETING ABSTRACT			1524-4733		S26				SQ0GK			VALUE HEALTH	VALUE HEALTH	ENGLISH	PCN42	0			STE 800, 230 PARK AVE, NEW YORK, NY 10169 USA	JUN	1	NEW YORK		J	ELSEVIER SCIENCE INC	2021			BUSINESS & ECONOMICS; HEALTH CARE SCIENCES & SERVICES		1098-3015	VALUE IN HEALTH		1	0
BERTELLI G;HOLT S	BERTELLI, GIANFILIPPO;HOLT, SIMON	AUGUSTOVSKI F, 2015, BREAST CANC RES TREA;HOLT S, 2013, BRIT J CANCER, V108, P2250, DOI 10.1038/BJC.2013.207;NATIONAL INSTITUTE FOR HEALTH AND CLINICAL EXCELLENCE, 2013, NICE DIAGN GUID DG10	We read with interest the systematic review and meta-analysis by Augustovski et al. [1], investigating the decision-making impact of the 21-gene assay Oncotype DX on adjuvant chemotherapy for early breast cancer. Among 2229 patients recruited in 15 studies included in the meta-analysis, treatment decisions changed in 29.5 % of cases with a 12 % net reduction in the use of chemotherapy. As the Aut…		209	SINGLETON HOSPITAL, SWANSEA, WALES.;PRINCE PHILIP HOSPITAL, LLANELLI, WALES.					2022-03-05		10.1007/s10549-015-3600-3	LETTER			1573-7217	GIAN.BERTELLI@WALES.NHS.UK	210				CU4YP		1	BREAST CANCER RES TR	BREAST CANCER RES. TREAT.	ENGLISH		3			233 SPRING ST, NEW YORK, NY 10013 USA	NOV	2	NEW YORK	26472422	J	SPRINGER	2015		BERTELLI, G (CORRESPONDING AUTHOR), SINGLETON HOSP, SWANSEA SA2 8QA, W GLAM, WALES.	ONCOLOGY		0167-6806	BREAST CANCER RESEARCH AND TREATMENT			1
BLOHMER J;KUHN T;REZAI M;KUMMEL S;WARM M;EGGEMANN H;FRIEDRICHS K;EIERMANN W	BLOHMER, J. -U.;KUEHN, T.;REZAI, M.;KUEMMEL, S.;WARM, M.;EGGEMANN, H.;FRIEDRICHS, K.;EIERMANN, W.		Goals: Oncotype DX has been shown to provide prognostic and predictive information beyond traditional parameters in N0 and N+ disease. Its use is supported by international guidelines. For N0 disease published clinical experience demonstrates that RS impacts adjuvant clinical decision making. Evidence for RS-guided adjuvant decision making in N+ disease is limited. Methods: Patients with ER+, HER…		S46	SANKT GERTRAUDEN HOSPITAL, BERLIN, GERMANY.;KLINIKUM ESSLINGEN, ESSLINGEN, GERMANY;LUISENKRANKENHAUS, DUSSELDORF, GERMANY.;KLINIKEN ESSEN MITTE, ESSEN, GERMANY.;KRANKENHAUS HOLWEIDE, COLOGNE, GERMANY.;UNIV KRANKENHAUS, MAGDEBURG, GERMANY.;MAMMAZENTRUM, HAMBURG, GERMANY.;ROTKREUZKRANKENHAUS, MUNICH, GERMANY.					2022-03-05		10.1016/S0960-9776(11)70147-3	MEETING ABSTRACT					S46				747MM			BREAST	BREAST	ENGLISH		0	HYBRID		JOURNAL PRODUCTION DEPT, ROBERT STEVENSON HOUSE, 1-3 BAXTERS PLACE, LEITH WALK, EDINBURGH EH1 3AF, MIDLOTHIAN, SCOTLAND	MAR	1	EDINBURGH		J	CHURCHILL LIVINGSTONE	2011			ONCOLOGY; OBSTETRICS & GYNECOLOGY		0960-9776	BREAST		1	2
BLOHMER J;REZAI M;KUMMEL S;KUHN T;WARM M;FRIEDRICHS K;BENKOW A;VALENTINE W;EIERMANN W	BLOHMER J;REZAI M;KUMMEL S;KUHN T;WARM M;FRIEDRICHS K;BENKOW A;VALENTINE W;EIERMANN W		OBJECTIVE: THE 21-GENE ASSAY (ONCOTYPE DX BREAST CANCER TEST (GENOMIC HEALTH INC., REDWOOD CITY, CA)) IS A WELL VALIDATED TEST THAT PREDICTS THE LIKELIHOOD OF ADJUVANT CHEMOTHERAPY BENEFIT AND THE 10-YEAR RISK OF DISTANT RECURRENCE IN PATIENTS WITH ER+, HER2- EARLY-STAGE BREAST CANCER. THE AIM OF THIS ANALYSIS WAS TO EVALUATE THE COST-EFFECTIVENESS OF USING THE ASSAY TO INFORM ADJUVANT CHEMOTHERA…			SANKT GERTRAUDEN HOSPITAL, BERLIN, GERMANY.;LUISENKRANKENHAUS, DUSSELDORF, GERMANY.;KLINIKEN ESSEN MITTE, ESSEN, GERMANY.;KLINIKUM ESSLINGEN, ESSLINGEN, GERMANY;KRANKENHAUS HOLWEIDE, HERDECKE, GERMANY;UNIVERSITY MEDICAL CENTER HAMBURG-EPPENDORF, HAMBURG, GERMANY.;OSSIAN HEALTH ECONOMICS AND COMMUNICATIONS GMBH, BASEL, SWITZERLAND.;INTERDISZIPLINÄRES ONKOLOGISCHES ZENTRUM, MÜNCHEN, GERMANY;					2022-03-30	21-GENE ASSAY; BREAST CANCER; COST; COST-EFFECTIVENESS; GERMANY	10.3111/13696998.2012.722572	ARTICLE									TBDTBD	CYCLOPHOSPHAMIDE; DOXORUBICIN; FLUOROURACIL; TAMOXIFEN; ARTICLE; BREAST CANCER; CANCER ADJUVANT THERAPY; CANCER RECURRENCE; CLINICAL PRACTICE; COST EFFECTIVENESS ANALYSIS; DECISION MAKING; FEMALE; FUNDING; GENETIC ANALYSIS; GERMANY; HEALTH CARE COST; HUMAN; LABORATORY DEVICE; LIFE EXPECTANCY; MAJOR CLINICAL STUDY; ONCOGENE; PATIENT CARE; QUALITY OF LIFE; ADULT; AGE FACTORS; AGED; ANTINEOPLASTIC C…		J MED ECON	J MED ECON	ENGLISH		0			2&4 Park Square Milton Park Abingdon OX14 4RN, UNITED KINGDOM		11	ABINGDON		J	TAYLOR & FRANCIS GROUP	2013		BLOHMER, J, St Gertrauden-Krankenhaus, Berlin, Germany	TBD		1369-6998	JOURNAL OF MEDICAL ECONOMICS			0
BLOHMER J;REZAI M;KUMMEL S;KUHN T;WARM M;FRIEDRICHS K;SCHNEEWEISS A;MARKMANN S;EGGEMANN H;HILFRICH J;JACKISCH C;WITZEL I;EIDTMANN H;KAUFMANN M;EIERMANN W	BLOHMER, J. -U.;REZAI, M.;KUEMMEL, S.;KUEHN, T.;WARM, M.;FRIEDRICHS, K.;SCHNEEWEISS, A.;MARKMANN, S.;EGGEMANN, H.;HILFRICH, J.;JACKISCH, C.;WITZEL, I;EIDTMANN, H.;KAUFMANN, M.;EIERMANN, W.		Goals:Oncotype DX has been shown to provide prognostic and predictiveinformation beyond traditional parameters in N0 and N+ disease. Itsuse is supported by international guidelines. For N0 disease publishedclinical experience demonstrates that RS impacts adjuvant clinical decisionmaking. Evidence for RS-guided adjuvant decision making in N+ diseaseis limited.Methods:Patients with ER+, HER2−negati…		119	SANKT GERTRAUDEN HOSPITAL, BERLIN, GERMANY.;LUISENKRANKENHAUS, DUSSELDORF, GERMANY.;KLINIKEN ESSEN MITTE, ESSEN, GERMANY.;KLINIKUM ESSLINGEN, ESSLINGEN, GERMANY;KLINIKEN STADT KOLN KRANKENHAUS HOLWEIDE, COLOGNE, GERMANY.;BRUSTZENTRUM HAMBURG, HAMBURG, GERMANY.;HEIDELBERG UNIVERSITY HOSPITAL, HEIDELBERG, GERMANY.;UNIV KLINIKUM ROSTOCK, ROSTOCK, GERMANY.;UNIVERSITATKLINIKUM MAGDEBURG, MAGDEBURG, GE…					2022-03-05			MEETING ABSTRACT					120				823XG			ONKOLOGIE	ONKOLOGIE	ENGLISH		0			ALLSCHWILERSTRASSE 10, CH-4009 BASEL, SWITZERLAND	SEP	2	BASEL		J	KARGER	2011			ONCOLOGY		0378-584X	ONKOLOGIE		6	1
BLOK E;BASTIAANNET E;VAN DEN HOUT W;LIEFERS G;SMIT V;KROEP J;VAN DE VELDE C	BLOK, E. J.;BASTIAANNET, E.;VAN DEN HOUT, W. B.;LIEFERS, G. J.;SMIT, V. T. H. B. M.;KROEP, J. R.;VAN DE VELDE, C. J. H.	ACH RA, 2007, BMC GENOMICS, V8, DOI 10.1186/1471-2164-8-148;ACS G, 2013, MODERN PATHOL, V26, P1451, DOI 10.1038/MODPATHOL.2013.88;ADEMUYIWA FO, 2011, BREAST CANCER RES TR, V126, P797, DOI 10.1007/S10549-010-1329-6;AHN SG, 2013, INT J MOL SCI, V14, P23685, DOI 10.3390/IJMS141223685;AKTAS B, 2013, MOL CLIN ONCOL, V1, P1049, DOI 10.3892/MCO.2013.174;ALBAIN K, 2012, LANCET, V379, P432, DOI 10.1016/S0…	GENE EXPRESSION PROFILES WITH PROGNOSTIC CAPACITIES HAVE SHOWN GOOD PERFORMANCE IN MULTIPLE CLINICAL TRIALS. HOWEVER, WITH MULTIPLE ASSAYS AVAILABLE AND NUMEROUS TYPES OF VALIDATION STUDIES PERFORMED, THE ADDED VALUE FOR DAILY CLINICAL PRACTICE IS STILL UNCLEAR. IN EUROPE, THE MAMMAPRINT, ONCOTYPEDX, PAM50/PROSIGNA AND ENDOPREDICT ASSAYS ARE COMMERCIALLY AVAILABLE. IN THIS SYSTEMATIC REVIEW, WE A…		74	LEIDEN UNIVERSITY, LEIDEN, NETHERLANDS.;					2022-03-05	BREAST CANCER; GENE EXPRESSION; ONCOTYPEDX; MAMMAPRINT; PROSIGNA; ENDOPREDICT	10.1016/j.ctrv.2017.10.012	REVIEW			1532-1967	C.J.H.VAN_DE_VELDE@LUMC.NL	90				FU7ZI	21-GENE RECURRENCE SCORE; COST-EFFECTIVENESS ANALYSIS; 70-GENE PROGNOSIS-SIGNATURE; LATE DISTANT RECURRENCE; EARLY-STAGE ESTROGEN; ADJUVANT TREATMENT DECISIONS; ONCOTYPE DX TEST; RT-PCR ASSAY; PROGESTERONE-RECEPTOR; PAM50 RISK		CANCER TREAT REV	CANCER TREAT. REV.	ENGLISH		162	HYBRID, GREEN PUBLISHED	SMIT, VINCENT/0000-0003-3730-5652; KROEP, JUDITH/0000-0003-2671-1903	THE BOULEVARD, LANGFORD LANE, KIDLINGTON, OXFORD OX5 1GB, OXON, ENGLAND	JAN	17	OXFORD	29175678	J	ELSEVIER SCI LTD	2018	VAN DE VELDE, CORNELIS/AAY-8360-2020; SMIT, VINCENT/AAD-1811-2022	VAN DE VELDE, CJH (CORRESPONDING AUTHOR), LEIDEN UNIV, DEPT SURG, MED CTR, K6-R,POB 9600, NL-2300 RC LEIDEN, NETHERLANDS.	ONCOLOGY		0305-7372	CANCER TREATMENT REVIEWS			29
BLUMENTHAL D;DVIR A;LOSSOS A;TZUK-SHINA T;LIOR T;LIMON D;YUST-KATZ S;LOKIEC A;RAM Z;ROSS J;ALI S;YAIR R;SOUSSAN-GUTMAN L;BOKSTEIN F	BLUMENTHAL, DEBORAH T.;DVIR, ADDIE;LOSSOS, ALEXANDER;TZUK-SHINA, TZAHALA;LIOR, TZACH;LIMON, DROR;YUST-KATZ, SHLOMIT;LOKIEC, ALEJANDRO;RAM, ZVI;ROSS, JEFFREY S.;ALI, SIRAJ M.;YAIR, ROI;SOUSSAN-GUTMAN, LIOR;BOKSTEIN, FELIX	BEAU-FALLER M, 2014, ANN ONCOL, V25, P126, DOI 10.1093/ANNONC/MDT418;BRAT DJ, 2015, NEW ENGL J MED, V372, P2481, DOI 10.1056/NEJMOA1402121;BRENNAN CW, 2013, CELL, V155, P462, DOI 10.1016/J.CELL.2013.09.034;CERAMI E, 2012, CANCER DISCOV, V2, P401, DOI 10.1158/2159-8290.CD-12-0095;CHIN L, 2008, NATURE, V455, P1061, DOI 10.1038/NATURE07385;ECKEL-PASSOW JE, 2015, NEW ENGL J MED, V372, P2499, DOI 10.1…	GENOMIC RESEARCH OF HIGH GRADE GLIOMA (HGG) HAS REVEALED COMPLEX BIOLOGY WITH POTENTIAL FOR THERAPEUTIC IMPACT. HOWEVER, THE UTILIZATION OF THIS INFORMATION AND IMPACT UPON PATIENT OUTCOME HAS YET TO BE ASSESSED. WE PERFORMED CAPTURE-BASED NEXT GENERATION SEQUENCING (NGS) GENOMIC ANALYSIS ASSAY OF 236/315 CANCER-ASSOCIATED GENES, WITH AVERAGE DEPTH OF OVER 1000 FOLD, TO GUIDE TREATMENT IN HGG PAT…		211	TEL AVIV SOURASKY MEDICAL CENTER, TEL AVIV, ISRAEL.;TEL AVIV UNIVERSITY, TEL AVIV, ISRAEL.;ONCOTEST TEVA PHARMACEUTICAL INDUSTRIES LTD, PETAH TIQWA, ISRAEL.;HADASSAH HEBREW UNIVERSITY MEDICAL CENTER, JERUSALEM, ISRAEL.;RAMBAM HEALTH CARE CAMPUS, HAIFA, ISRAEL.;CHAIM SHEBA MEDICAL CENTER, TEL HASHOMER, ISRAEL.;RABIN MED CTR, PETAH TIQWA, ISRAEL.;FOUNDATION MEDICINE INC, CAMBRIDGE, USA.;ALBANY MEDI…					2022-03-05	GLIOBLASTOMA; ASTROCYTOMA; HIGH GRADE GLIOMA; MASSIVELY-PARALLEL SEQUENCING; TARGETED MOLECULAR THERAPY	10.1007/s11060-016-2237-3	ARTICLE			1573-7373	DEBORAHBLUMENTHAL@GMAIL.COM	219				EA4FH	PHASE-II TRIAL; MALIGNANT GLIOMAS; LUNG-CANCER; EGFR; GLIOBLASTOMA; MUTATIONS; TEMOZOLOMIDE; VALIDATION; ERLOTINIB; BENEFIT	1	J NEURO-ONCOL	J. NEURO-ONCOL.	ENGLISH		38			ONE NEW YORK PLAZA, SUITE 4600, NEW YORK, NY, UNITED STATES	OCT	9	NEW YORK	27531351	J	SPRINGER	2016	ALI, SIRAJ/AAE-2958-2019	BLUMENTHAL, DT (CORRESPONDING AUTHOR), TEL AVIV SOURASKY MED CTR, DIV ONCOL, NEUROONCOL SERV, 6 WEIZMAN ST, IL-64239 TEL AVIV, ISRAEL.; BLUMENTHAL, DT (CORRESPONDING AUTHOR), TEL AVIV UNIV, SACKLER FAC MED, TEL AVIV, ISRAEL.	ONCOLOGY; NEUROSCIENCES & NEUROLOGY		0167-594X	JOURNAL OF NEURO-ONCOLOGY			23
BREMER T;WHITWORTH P;PATEL R;SAVALA J;BEITSCH P;COX C;SHIVERS S	BREMER, TROY;WHITWORTH, PAT;PATEL, RAKESH;SAVALA, JESS;BEITSCH, PETER;COX, CHARLES;SHIVERS, STEVE		Background/Objective: In the US, over 60,000 women are newly diagnosed with ductal carcinoma in situ (DCIS) each year. Current diagnostic tools available to physicians treating patients with DCIS are largely considered inadequate to properly assess risk of recurrence, progression to invasive breast cancer or the benefit of adjuvant therapy required after surgery. When considered in the context of…		54	PRELUDEDX, LAGUNA HILLS, USA.;NASHVILLE BREAST CENTER, NASHVILLE, USA.;GOOD SAMARITAN CANCER CENTER, LOS GATOS, USA.;DALLAS SURGICAL GROUP, DALLAS, USA.;UNIVERSITY OF SOUTH FLORIDA, TAMPA, USA.		DALLAS, TX	20TH ANNUAL MEETING OF THE AMERICAN-SOCIETY-OF-BREAST-SURGEONS	APR 30-MAY 05, 2019	2022-03-05			MEETING ABSTRACT			1534-4681		54				HX4PT			ANN SURG ONCOL	ANN. SURG. ONCOL.	ENGLISH	581643	0			233 SPRING ST, NEW YORK, NY 10013 USA	MAY	1	NEW YORK		J	SPRINGER	2019			ONCOLOGY; SURGERY		1068-9265	ANNALS OF SURGICAL ONCOLOGY	AMER SOC BREAST SURG	2	0
BRENNER B;GEVA R;ROTHNEY M;BENY A;DROR Y;STEINER M;HUBERT A;IDELEVICH E;GLUZMAN A;PURIM O;SHACHAM-SHMUELI E;SHULMAN K;MISHAELI M;MAN S;SOUSSAN-GUTMAN L;TEZCAN H;CHAO C;SHANI A;LIEBERMANN N	BRENNER, BARUCH;GEVA, RAVIT;ROTHNEY, MEGAN;BENY, ALEXANDER;DROR, YGAEL;STEINER, MARIANA;HUBERT, AYALA;IDELEVICH, EFRAIM;GLUZMAN, ALEXANDER;PURIM, OFER;SHACHAM-SHMUELI, EINAT;SHULMAN, KATERINA;MISHAELI, MOSHE;MAN, SOPHIA;SOUSSAN-GUTMAN, LIOR;TEZCAN, HALUK;CHAO, CALVIN;SHANI, ADI;LIEBERMANN, NICKY	ALBERTS SR, 2014, PHARMACOECONOMICS, V32, P1231, DOI 10.1007/S40273-014-0207-1;ALLEMANI C, 2013, BMJ OPEN, V3, DOI 10.1136/BMJOPEN-2013-003055;ANONYMOUS, 2015, NCCN CLIN PRACT GUID;CARTWRIGHT T, 2014, CURR MED RES OPIN, V30, P321, DOI 10.1185/03007995.2013.855183;DOTAN E, 2011, SEMIN ONCOL, V38, P511, DOI 10.1053/J.SEMINONCOL.2011.05.005;FERLAY J, 2013, GLOBOCAN 2012 V10 CA;GILL S, 2004, J CLIN O…	OBJECTIVES: TO EVALUATE THE IMPACT OF THE 12-GENE COLON CANCER RECURRENCE SCORE ASSAY A CLINICALLY VALIDATED PROGNOSTICATOR IN STAGE II COLON CANCER AFTER SURGICAL RESECTION ON ADJUVANT TREATMENT DECISIONS IN T3 MISMATCH REPAIR PROFICIENT (MMR-P) STAGE II COLON CANCER IN CLINICAL PRACTICE. METHODS: THIS RETROSPECTIVE ANALYSIS INCLUDED ALL PATIENTS WITH T3 MMR-P STAGE II COLON CANCER (CLALIT HEALT…		82	RABIN MED CTR, PETAH TIQWA, ISRAEL.;SACKLER SCH MED, TEL AVIV, ISRAEL.;TEL AVIV UNIVERSITY, TEL AVIV, ISRAEL.;GENOMIC HEALTH INC, REDWOOD CITY, USA.;RAMBAM HEALTH CARE CAMPUS, HAIFA, ISRAEL.;MEIR MEDICAL CENTER, KEFAR SAVA, ISRAEL.;LADY DAVIES CARMEL HOSP, DEPT ONCOL, HAIFA, ISRAEL.;HADASSAH HEBREW UNIVERSITY MEDICAL CENTER, JERUSALEM, ISRAEL.;KAPLAN MED CTR, REHOVOT, ISRAEL.;SOROKA UNIVERSITY ME…					2022-03-05	ADJUVANT CHEMOTHERAPY; COLON CANCER; DECISION IMPACT; 12 GENE COLON CANCER ASSAY; ONCOTYPE DX; RECURRENCE SCORE	10.1016/j.jval.2015.08.013	ARTICLE			1524-4733	BRENNERB@CLALIT.ORG.IL	87		TEVA PHARMACEUTICAL INDUSTRIES LTD. (THE REPRESENTATIVE OF GENOMIC HEALTH IN ISRAEL); GENOMIC HEALTH, INC.	TEVA PHARMACEUTICAL INDUSTRIES LTD. (THE REPRESENTATIVE OF GENOMIC HEALTH IN ISRAEL) FUNDED THE RESEARCH. GENOMIC HEALTH, INC., FUNDED MEDICAL WRITING SUPPORT FOR THIS MANUSCRIPT.	DF3HC	INDEPENDENT VALIDATION; COLORECTAL-CANCER; FLUOROURACIL; RECURRENCE; CHEMOTHERAPY; MULTICENTER; OXALIPLATIN; SURVIVAL; RISK	1	VALUE HEALTH	VALUE HEALTH	ENGLISH		32	HYBRID		STE 800, 230 PARK AVE, NEW YORK, NY 10169 USA	JAN	6	NEW YORK	26797240	J	ELSEVIER SCIENCE INC	2016	SHACHAM-SHMUELI, EINAT/AAO-5068-2021	BRENNER, B (CORRESPONDING AUTHOR), RABIN MED CTR, DAVIDOFF CANC CTR, INST ONCOL, 39 JABOTINSKI ST, IL-49100 PETAH TIQWA, ISRAEL.; BRENNER, B (CORRESPONDING AUTHOR), SACKLER SCH MED, TEL AVIV, ISRAEL.	BUSINESS & ECONOMICS; HEALTH CARE SCIENCES & SERVICES		1098-3015	VALUE IN HEALTH			7
BRUFSKY A	BRUFSKY, ADAM M.	ABE O, 2005, LANCET, V365, P1687, DOI 10.1016/S0140-6736(05)66544-0;ALBAIN K, 2012, LANCET, V379, P432, DOI 10.1016/S0140-6736(11)61625-5;ALBAIN KS, 2010, LANCET ONCOL, V11, P55, DOI 10.1016/S1470-2045(09)70314-6;BARTLETT JMS, 2010, BREAST CANCER RES, V12, DOI 10.1186/BCR2604;BAUM M, 2002, LANCET, V359, P2131;BAYRAKTAR S, 2011, J CLIN ONCOL, V29, DOI 10.1200/JCO.2011.29.15_SUPPL.532;BUYSE M, 2006…	THE ADDITION OF ADJUVANT CHEMOTHERAPY TO HORMONAL THERAPY IS RECOMMENDED FOR PATIENTS WITH ESTROGEN RECEPTOR POSITIVE (ER+), NODE-POSITIVE (N+) EARLY BREAST CANCER (EBC). SOME OF THESE PATIENTS, HOWEVER, ARE NOT LIKELY TO BENEFIT FROM TREATMENT AND MAY, THEREFORE, BE OVERTREATED WHILE ALSO INCURRING UNNECESSARY TREATMENT-RELATED ADVERSE EVENTS AND HEALTH CARE COSTS. THE 21-GENE RECURRENCE SCORE A…		404	UNIVERSITY OF PITTSBURGH, PITTSBURGH, USA.					2022-03-05	GENE EXPRESSION PROFILING; PROGNOSIS; BREAST CANCER; COST-EFFECTIVENESS; 21-GENE RECURRENCE SCORE	10.1097/COC.0000000000000086	REVIEW			1537-453X	BRUFSKYAM@UPMC.EDU	410		GENOMIC HEALTH	THE AUTHORS THANK KNOWLEDGEPOINT360 FOR PROVIDING WRITING EDITORIAL AND GRAPHIC'S SUPPORT FOR THE DEVELOPMENT OF THIS MANUSCRIPT; THEIR PARTICIPATION WAS FUNDED BY GENOMIC HEALTH.	AM9PJ	RT-PCR ASSAY; DISTANT RECURRENCE; POSTMENOPAUSAL PATIENTS; ECONOMIC-ANALYSIS; GENE-EXPRESSION; PAM50 RISK; CHEMOTHERAPY; SIGNATURE; TAMOXIFEN; WOMEN	4	AM J CLIN ONCOL-CANC	AM. J. CLIN. ONCOL.-CANCER CLIN. TRIALS	ENGLISH		42	GREEN PUBLISHED	BRUFSKY, ADAM/0000-0001-8080-7960	TWO COMMERCE SQ, 2001 MARKET ST, PHILADELPHIA, PA 19103 USA	AUG	7	PHILADELPHIA	24853663	J	LIPPINCOTT WILLIAMS & WILKINS	2014	BRUFSKY, ADAM/AAE-7470-2020	BRUFSKY, AM (CORRESPONDING AUTHOR), UNIV PITTSBURGH, DIV HEMATOL ONCOL, 300 HALKET ST,SUITE 4628, PITTSBURGH, PA 15213 USA.	ONCOLOGY		0277-3732	AMERICAN JOURNAL OF CLINICAL ONCOLOGY-CANCER CLINICAL TRIALS			16
BURKE E;TRODDEN D;PLUN-FAVREAU J;SING A	BURKE, E.;TRODDEN, D.;PLUN-FAVREAU, J.;SING, A. P.		Goals: There are an increasing number of commercially available genomic assays available for clinical practice. Assays are developedand validated through a variety of approaches, resulting in varyinglevels of evidence supporting their ability to guide treatmentdecisions. By establishing consistent standards for clinical evidence,clinicians can evaluate these assays based on the same criteria.Meth…		S206	GENOMIC HEALTH INC, REDWOOD CITY, USA.;		GLASGOW, SCOTLAND	9TH EUROPEAN BREAST CANCER CONFERENCE (EBCC)	MAR 19-21, 2014	2022-03-05			MEETING ABSTRACT			1879-0852		S206				AG0LJ			EUR J CANCER	EUR. J. CANCER	ENGLISH		0			THE BOULEVARD, LANGFORD LANE, KIDLINGTON, OXFORD OX5 1GB, OXON, ENGLAND	MAR	1	OXFORD		J	ELSEVIER SCI LTD	2014			ONCOLOGY		0959-8049	EUROPEAN JOURNAL OF CANCER	ECCO, EUROPEAN BREAST CANC COALIT, EUROPEAN ORG RES & TREATMENT CANC, EUROPEAN SOC BREAST CANC SPECIALISTS	2	1
CHAO C	CHAO, CALVIN		Adjuvant chemotherapy in stage II and stage III colon cancer prevents recurrence by eradicating minimal residual disease. Analyses of patients from the IDEA meta-analyses suggest that the aggressiveness of adjuvant chemotherapy regimens may be guided by carefully assessing patient factors known to be associated with risk of recurrence. Modern study cohorts suggest outcomes have also improved over…		S273	EXACT SCIENCES CORPORATION, MADISON, USA.					2022-03-05		10.1016/j.annonc.2021.05.489	MEETING ABSTRACT			1569-8041		S273				TY2IR			ANN ONCOL	ANN. ONCOL.	ENGLISH	SY32-1	0	BRONZE		RADARWEG 29, 1043 NX AMSTERDAM, NETHERLANDS	JUL	1	AMSTERDAM		J	ELSEVIER	2021			ONCOLOGY		0923-7534	ANNALS OF ONCOLOGY		4	0
CHEUNG P;TONG A;LEUNG R;KWAN W;YAU T	CHEUNG, POLLY S. Y.;TONG, ADAM C.;LEUNG, ROLAND C. Y.;KWAN, W. H.;YAU, THOMAS C. C.	ABE O, 1998, LANCET, V352, P930;ALBANELL J, 2012, ANN ONCOL, V23, P625, DOI 10.1093/ANNONC/MDR278;CHAO C, 2010, ORG ONC TRANSL RES O;GEFFEN DB, 2011, ANN ONCOL, V22, P2381, DOI 10.1093/ANNONC/MDQ769;GOLDHIRSCH A, 2013, ANN ONCOL, V24, P2206, DOI 10.1093/ANNONC/MDT303;GOLDSTEIN LJ, 2008, J CLIN ONCOL, V26, P4063, DOI 10.1200/JCO.2007.14.4501;HENRY LR, 2009, J SURG ONCOL, V99, P319, DOI 10.1002/JSO…	OBJECTIVE: TO EXAMINE THE IMPACT OF THE 21-GENE ONCOTYPE DX BREAST CANCER ASSAY ON THE ADJUVANT TREATMENT DECISION-MAKING PROCESS FOR EARLY-STAGE BREAST CANCER IN HONG KONG. DESIGN: RETROSPECTIVE STUDY. SETTING: PRIVATE HOSPITAL, HONG KONG. PATIENTS: STUDY INCLUDED CASES OF EARLY-STAGE BREAST CANCER (T1-2N0-1M0, OESTROGEN RECEPTOR-POSITIVE, HUMAN EPIDERMAL GROWTH FACTOR RECEPTOR 2-NEGATIVE) THAT …		401	HONG KONG SANAT & HOSP, BREAST CARE CTR, HAPPY VALLEY, HONG KONG, PEOPLES R CHINA.;ST GEORGES UNIV LONDON, LONDON, ENGLAND.;UNIV HONG KONG, HONG KONG, CHINA.;HONG KONG SANAT & HOSP, HONG KONG, CHINA.					2022-03-05			ARTICLE				POLLYC@PCA.HK	406				AZ0EB	RECURRENCE SCORE ASSAY; GENE-EXPRESSION; WOMEN; IMPACT	5	HONG KONG MED J	HONG KONG MED. J.	ENGLISH		16	GREEN SUBMITTED, GOLD	YAU, THOMAS CHUNG CHEUNG/0000-0002-7114-0305	9/F/, ROOM 901, 99 WONG CHUK HANG RD, ABERDEEN, HONG KONG, 00000, PEOPLES R CHINA	OCT	6	HONG KONG	24948666	J	HONG KONG ACAD MEDICINE PRESS	2014	YAU, THOMAS CHUNG CHEUNG/B-3429-2011	CHEUNG, PSY (CORRESPONDING AUTHOR), HONG KONG SANAT & HOSP, BREAST CARE CTR, HAPPY VALLEY, HONG KONG, PEOPLES R CHINA.	GENERAL & INTERNAL MEDICINE		1024-2708	HONG KONG MEDICAL JOURNAL			11
CHIN-LENN L;DE BOER R;SEGELOV E;MARX G;HUGHES T;MCCARTHY N;WHITE S;FOO S;RUTOVITZ J;DELLA-FIORENTINA S;JENNENS R;ANTILL Y;TSOI D;CRONK M;LOMBARD J;KIELY B;CHIRGWIN J;GORELIK A;MANN B	CHIN-LENN, L.;DE BOER, R. H.;SEGELOV, E.;MARX, G. M.;HUGHES, T. M.;MCCARTHY, N. J.;WHITE, S. C.;FOO, S. S.;RUTOVITZ, J. J.;DELLA-FIORENTINA, S.;JENNENS, R.;ANTILL, Y. C.;TSOI, D.;CRONK, M. F.;LOMBARD, J. M.;KIELY, B. E.;CHIRGWIN, J. H.;GORELIK, A.;MANN, G. B.	AAPRO M, 2017, BREAST, V33, P191, DOI 10.1016/J.BREAST.2017.01.012;ADEMUYIWA FO, 2011, BREAST CANCER RES TR, V126, P797, DOI 10.1007/S10549-010-1329-6;ALBAIN K, 2012, LANCET, V379, P432, DOI 10.1016/S0140-6736(11)61625-5;ALBANELL J, 2012, ANN ONCOL, V23, P625, DOI 10.1093/ANNONC/MDR278;ALLISON KH, 2012, BREAST CANCER RES TR, V131, P413, DOI 10.1007/S10549-011-1416-3;AUERBACH J, 2010, ARCH PATHOL …	OBJECTIVES INDUSTRY-SUPPORTED DECISION IMPACT STUDIES DEMONSTRATE THAT ONCOTYPE DX (ODX) CHANGES TREATMENT RECOMMENDATIONS (TR) IN 24-40% OF HORMONE RECEPTOR+/HER2- PATIENTS. ODX IS NOT REIMBURSED BY THIRD-PARTY PAYERS IN AUSTRALIA, POTENTIALLY RESULTING IN MORE SELECTIVE USE. WE SOUGHT TO EVALUATE THE IMPACT OF SELF-FUNDED ODX ON TRS. METHODS DATA COLLECTED INCLUDED DEMOGRAPHICS, TUMOR CHARACTER…		410	ROYAL MELBOURNE HOSPITAL, MELBOURNE, AUSTRALIA.;ROYAL WOMEN’S HOSPITAL, PARKVILLE, AUSTRALIA.;SYDNEY ADVENTIST HOSP, WAHROONGA, AUSTRALIA.;UNIVERSITY SYDNEY, SYDNEY, AUSTRALIA.;ICON CANCER CENTRE WESLEY, AUCHENFLOWER, AUSTRALIA.;AUSTIN HEALTH, HEIDELBERG, AUSTRALIA.;EPWORTH EASTERN HOSP, BOX HILL, AUSTRALIA.;ST VINCENTS PRIVATE HOSP, EAST MELBOURNE, AUSTRALIA.;NORTHERN HAEMATOL & ONCOL GRP, WAHRO…					2022-03-05	ADJUVANT CHEMOTHERAPY; HER2-NEGATIVE EARLY BREAST CANCER; HORMONE RECEPTOR-POSITIVE; MULTIGENE ASSAY; TREATMENT DECISION	10.1111/ajco.13075	ARTICLE			1743-7563	BRUCE.MANN@MH.ORG.AU	416				HE9MX	21-GENE RECURRENCE SCORE; INVASIVE BREAST-CANCER; ASSAY; WOMEN; CHEMOTHERAPY; THERAPY; PREDICT; ONCOLOGIST; EXPRESSION	6	ASIA-PAC J CLIN ONCO	ASIA-PAC. J. CLIN. ONCOL.	ENGLISH		25	GREEN PUBLISHED	HUGHES, THOMAS MICHAEL DIXON/0000-0003-1493-486X; SEGELOV, EVA/0000-0002-4410-6144; MCCARTHY, NICOLE/0000-0001-7394-8909; MORRIS, MICHELLE/0000-0002-0246-0786	111 RIVER ST, HOBOKEN 07030-5774, NJ USA	DEC	7	HOBOKEN	30270527	J	WILEY	2018	GORELIK, ALEXANDRA/Z-6361-2019; HUGHES, THOMAS MICHAEL DIXON/O-2806-2019; SEGELOV, EVA/Q-7611-2019; MCCARTHY, NICOLE/R-8527-2019	MANN, GB (CORRESPONDING AUTHOR), ROYAL WOMENS HOSP, SUITE 12, PARKVILLE, VIC 3052, AUSTRALIA.	ONCOLOGY		1743-7555	ASIA-PACIFIC JOURNAL OF CLINICAL ONCOLOGY			4
CHIN-LENN L;SEGELOV E;DE BOER R;MARX G;HUGHES T;MCCARTHY N;WHITE S;FOO S;RUTOVITZ J;DELLA-FIORENTINA S;JENNENS R;ANTILL Y;TSOI D;CRONK M;LOMBARD J;KIELY B;CHIRGWIN J;GORELIK A;MANN B	CHIN-LENN, L.;SEGELOV, E.;DE BOER, R.;MARX, G.;HUGHES, T. M.;MCCARTHY, N.;WHITE, S.;FOO, S.;RUTOVITZ, J.;DELLA FIORENTINA, S.;JENNENS, R.;ANTILL, Y.;TSOI, D.;CRONK, M.;LOMBARD, J.;KIELY, B. E.;CHIRGWIN, J.;GORELIK, A.;MANN, G. B.		Background: An Australian industry-funded decision impact study demonstrated that Oncotype Dx (ODX) changed treatment recommendations (TR) in 24% of hormone receptor+/HER2- patients. ODX is available in Australia, but is self-funded by patients (∼USD 4175), so its use is limited. We sought to evaluate the impact of self-funded ODX on TRs. A high proportion of TR changes would imply a benefit to t…			ROYAL MELBOURNE HOSPITAL, MELBOURNE, AUSTRALIA.;ST VINCENTS HOSP, SYDNEY, AUSTRALIA.;SYDNEY ADVENTIST HOSP, SYDNEY, AUSTRALIA.;ICON CANCER CENTRE WESLEY, AUCHENFLOWER, AUSTRALIA.;AUSTIN HEALTH, HEIDELBERG, AUSTRALIA.;EPWORTH EASTERN HOSP, BOX HILL, AUSTRALIA.;ST VINCENTS PRIVATE HOSP, FITZROY, AUSTRALIA.;NORTHERN HAEMATOL & ONCOL GRP, WAHROONGA, NSW, AUSTRALIA.;MACARTHUR CANC THERAPY CTR, CAMPBEL…		SAN ANTONIO, TX	38TH ANNUAL CTRC-AACR SAN ANTONIO BREAST CANCER SYMPOSIUM	DEC 08-12, 2015	2022-03-05		10.1158/1538-7445.SABCS15-P5-15-02	MEETING ABSTRACT			1538-7445						DL4QN			CANCER RES	CANCER RES.	ENGLISH	P5-15-02	0		SEGELOV, EVA/0000-0002-4410-6144	615 CHESTNUT ST, 17TH FLOOR, PHILADELPHIA, PA 19106-4404 USA	FEB 15	2	PHILADELPHIA		J	AMER ASSOC CANCER RESEARCH	2016	SEGELOV, EVA/Q-7611-2019		ONCOLOGY		0008-5472	CANCER RESEARCH	CANC THERAPY RES CTR, AMER ASSOC CANC RES	4	1
COGNETTI F;MASETTI R;FABI A;BIANCHI G;SANTINI D;ROGNONE A;CATANIA G;ANGELUCCI D;NASO G;GIULIANO M;VASSALLI L;VICI P;SCOGNAMIGLIO G;GENERALI D;ZAMBELLI A;COLLEONI M;TINTERRI C;SCANZI F;VIGNA L;SCAVINA P;GAMUCCI T;MARRAZZO E;SCINTO A;BERARDI R;FABBRI M;PINOTTI G;FRANCO D;TERRIBILE D;TONINI G;CIANNIELLO D;BARNI S	COGNETTI, FRANCESCO;MASETTI, RICCARDO;FABI, ALESSANDRA;BIANCHI, GIULIA;SANTINI, DONATELLA;ROGNONE, ALESSIA;CATANIA, GIOVANNA;ANGELUCCI, DOMENICO;NASO, GIUSEPPE;GIULIANO, MARIO;VASSALLI, LUCIA;VICI, PATRIZIA;SCOGNAMIGLIO, GIOVANNI;GENERALI, DANIELE;ZAMBELLI, ALBERTO;COLLEONI, MARCO;TINTERRI, CORRADO;SCANZI, FRANCESCO;VIGNA, LEONARDO;SCAVINA, PAOLA;GAMUCCI, TERESA;MARRAZZO, EMILIA;SCINTO, ANGELO FE…	AAPRO M, 2017, BREAST, V33, P191, DOI 10.1016/J.BREAST.2017.01.012;ADEMUYIWA FO, 2011, BREAST CANCER RES TR, V126, P797, DOI 10.1007/S10549-010-1329-6;ALBAIN K, 2012, LANCET, V379, P432, DOI 10.1016/S0140-6736(11)61625-5;ALBAIN KS, 2010, LANCET ONCOL, V11, P55, DOI 10.1016/S1470-2045(09)70314-6;ALBANELL J, 2016, EUR J CANCER, V66, P104, DOI 10.1016/J.EJCA.2016.06.027;COGNETTI F, 2020, PONDX REAL …	CLINICOPATHOLOGICAL PROGNOSTIC FEATURES HAVE LIMITED VALUE TO IDENTIFY WITH PRECISION NEWLY DIAGNOSED PATIENTS WITH HORMONE RECEPTOR (HR)-POSITIVE, HER2-NEGATIVE BREAST CANCER (BC), WHO WOULD BENEFIT FROM CHEMOTHERAPY (CT) IN ADDITION TO ADJUVANT HORMONAL THERAPY (HT). THE 21-GENE ONCOTYPE DX BREAST RECURRENCE SCORE (RS) ASSAY HAS BEEN DEMONSTRATED TO PREDICT CT BENEFIT, HENCE SUPPORTING PERSONAL…	47		UNIV ROMA LA SAPIENZA, ROME, ITALY.;IRCCS, ROME, ITALY.;IRCCS REGINA ELENA NATIONAL CANCER INSTITUTE, ROME, ITALY.;FDN IRCCS IST NAZL TUMORI, MILAN, ITALY.;POLICLIN ST ORSOLA MALPIGHI, BOLOGNA, ITALY.;OSPED SAN RAFFAELE, MILAN, ITALY.;OSPED GAETANO BERNABEO, ORTONA, ITALY.;POLICLIN UMBERTO 1, ROME, ITALY.;AZIENDA OSPEDALIERA UNIVERSITARIA FEDERICO II, NAPLES, ITALY.;ASST SPEDALI CIVILI DI BRESCIA…					2022-03-05		10.1038/s41523-021-00246-4	ARTICLE			2374-4677	FRANCESCO.COGNETTI@IFO.GOV.IT			GENOMIC HEALTH, INC.	WE THANK THE PARTICIPATING PHYSICIANS AND TREATMENT CENTERS FOR THEIR CONTRIBUTION TO THIS STUDY. WE ALSO THANK ALL PATIENTS FOR THEIR WILLINGNESS TO PARTICIPATE. THIS WORK WAS SUPPORTED BY GENOMIC HEALTH, INC., BY PROVIDING THE ONCOTYPE DX BREAST RECURRENCE SCORE (R) TEST FOR THE PARTICIPATING PATIENTS AND BY FUNDING THE EDITORIAL ASSISTANCE PROVIDED BY MARKUS FISCHER (FISCHER BIOMEDICAL WISSENS…	SK7JQ	RECURRENCE SCORE ASSAY; BREAST-CANCER; PROSPECTIVE MULTICENTER; INTERNATIONAL KI67; ONCOTYPE DX; EXPRESSION; WOMEN; RECOMMENDATIONS; CHEMOTHERAPY; THERAPY	1	NPJ BREAST CANCER	NPJ BREAST CANCER	ENGLISH		39	GOLD, GREEN PUBLISHED	BERARDI, ROSSANA/0000-0002-9529-2960; FABBRI, MARIA AGNESE/0000-0002-3357-6343; BIANCHI, GIULIA VALERIA/0000-0003-3630-4527	HEIDELBERGER PLATZ 3, BERLIN, 14197, GERMANY	MAY 5	8	BERLIN	33953182	J	NATURE RESEARCH	2021	MASETTI, RICCARDO/AAC-4922-2022; BERARDI, ROSSANA/AAC-5216-2022; BERARDI, ROSSANA/AAC-5758-2022; BIANCHI, GIULIA VALERIA/C-4553-2017	COGNETTI, F (CORRESPONDING AUTHOR), UNIV ROMA LA SAPIENZA, DIPARTIMENTO MED CLIN & MOL, ROME, ITALY.	ONCOLOGY			NPJ BREAST CANCER			2
COQUERELLE S;DARLINGTON M;MICHEL M;DURAND M;BORGET I;BAFFERT S;MARINO P;PERRIER L;DURAND-ZALESKI I	COQUERELLE, SEVERINE;DARLINGTON, MERYL;MICHEL, MORGANE;DURAND, MANON;BORGET, ISABELLE;BAFFERT, SANDRINE;MARINO, PATRICIA;PERRIER, LIONEL;DURAND-ZALESKI, ISABELLE	ANONYMOUS, 2005, 2005SANH0530076C NOR;BARLESI F, 2016, LANCET, V387, P1415, DOI 10.1016/S0140-6736(16)00004-0;BEHL AS, 2012, JNCI-J NATL CANCER I, V104, P1785, DOI 10.1093/JNCI/DJS433;BERTIER G, 2018, EUR J MED GENET, V61, P634, DOI 10.1016/J.EJMG.2018.04.009;BLONS H, 2019, J THORAC DIS, V11, PS25, DOI 10.21037/JTD.2018.12.48;BUZYN A, 2016, NAT REV CLIN ONCOL, V13, P385, DOI 10.1038/NRCLINONC.201…	OBJECTIVES: WE EVALUATED HOW NEXT GENERATION SEQUENCING (NGS) CAN MODIFY CARE PATHWAYS IN AN OBSERVATIONAL IMPACT STUDY IN FRANCE. METHODS: ALL PATIENTS WITH LUNG CANCER, COLORECTAL CANCER, OR MELANOMA WHO HAD NGS ANALYSES OF SOMATIC GENOMIC ALTERATIONS DONE IN 1 OF 7 BIOMOLECULAR PLATFORMS CERTIFIED BY THE FRENCH NATIONAL CANCER INSTITUTE (INCA) BETWEEN 2013 AND 2016 WERE ELIGIBLE. WE COMPARED P…		898	ASSISTANCE PUBLIQUE HOPITAUX DE PARIS, PARIS, FRANCE.;UNIVERSITY OF PARIS DIDEROT, PARIS, FRANCE.;CTR RES EPIDEMIOL & STAT, INSERM, JOINT RES UNITS, PARIS, FRANCE.;INSERM, PARIS, FRANCE.;INSTITUT GUSTAVE ROUSSY, VILLEJUIF, FRANCE.;ROTHSCHILD FOUNDATION, PARIS, FRANCE.;INST PAOLI CALMETTES, MARSEILLE, FRANCE.;UNIV LYON, LYON, FRANCE.;HOP HENRI MONDOR, CRETEIL, FRANCE.	NGSECO GRP				2022-03-05	CLINICAL PRACTICE; NGS; ONCOLOGY; SOMATIC ALTERATIONS	10.1016/j.jval.2020.03.005	ARTICLE			1524-4733	SEVERINE.COQUERELLE@URC-ECO.FR	906		FRENCH NATIONAL CANCER INSTITUTEINSTITUT NATIONAL DU CANCER (INCA) FRANCE [2013-1-NGS-02]	THIS WORK WAS SUPPORTED BY GRANTS 2013-1-NGS-02 FROM THE FRENCH NATIONAL CANCER INSTITUTE.	MU1PE	CELL LUNG-CANCER; COST-EFFECTIVENESS; COLORECTAL-CANCER; MUTATIONS; THERAPIES; DIAGNOSIS; MEDICINE; GENOMICS; PROGRAM; PANELS	7	VALUE HEALTH	VALUE HEALTH	ENGLISH		38	BRONZE	PERRIER, LIONEL/0000-0003-4487-8723	STE 800, 230 PARK AVE, NEW YORK, NY 10169 USA	JUL	9	NEW YORK	32762992	J	ELSEVIER SCIENCE INC	2020	PERRIER, LIONEL/AAC-8048-2021	COQUERELLE, S (CORRESPONDING AUTHOR), HOP HOTEL DIEU, AP HP, URC ECO, 1 PL PARVIS NOTRE DAME, F-75004 PARIS, FRANCE.	BUSINESS & ECONOMICS; HEALTH CARE SCIENCES & SERVICES		1098-3015	VALUE IN HEALTH			0
COQUERELLE S;DARLINGTON M;MICHEL M;DURAND M;GUTTON J;BORGET I;BAFFERT S;MARINO P;PERRIER L;DURAND-ZALESKI I	COQUERELLE, S.;DARLINGTON, M.;MICHEL, M.;DURAND, M.;GUTTON, J.;BORGET, I.;BAFFERT, S.;MARINO, P.;PERRIER, L.;DURAND-ZALESKI, I.		Background: Patient stratification, through the use of personalized medicine tools, is supposed to optimize patient care, reduce toxicities and increase the risk-benefit balance as well as decreasing healthcare costs. However, few studies have assessed the impact of Next Generation Sequencing (NGS) on clinical decision making. We evaluated whether information on mutational profiles modified clini…			ASSISTANCE PUBLIQUE HOPITAUX DE PARIS, PARIS, FRANCE.;INSERM, PARIS, FRANCE.;UNIVERSITY OF PARIS DIDEROT, PARIS, FRANCE.;INSTITUT GUSTAVE ROUSSY, VILLEJUIF, FRANCE.;ROTHSCHILD FOUNDATION, PARIS, FRANCE.;INST PAOLI CALMETTES, MARSEILLE, FRANCE.;LEON BERARD CANC CTR, LYON, FRANCE.;		PARIS, FRANCE	CONFERENCE ON MOLECULAR ANALYSIS FOR PERSONALISED THERAPY (MAP)	SEP 14-15, 2018	2022-03-05		10.1093/annonc/mdy318.022	MEETING ABSTRACT			1569-8041				INCAINSTITUT NATIONAL DU CANCER (INCA) FRANCE	INCA.	HK8NZ			ANN ONCOL	ANN. ONCOL.	ENGLISH	41P	0	HYBRID	PERRIER, LIONEL/0000-0003-4487-8723; COQUERELLE, SEVERINE/0000-0003-0279-154X	GREAT CLARENDON ST, OXFORD OX2 6DP, ENGLAND	SEP	2	OXFORD		J	OXFORD UNIV PRESS	2018	PERRIER, LIONEL/AAC-8048-2021		ONCOLOGY		0923-7534	ANNALS OF ONCOLOGY		6	0
CURTIT E;VANNETZEL J;DARMON J;ROCHE S;BOURGEOIS H;DEWAS S;CATALA S;MEREB E;FANGET C;GENET D;FOREST A;BERNIER C;PIVOT X	CURTIT, ELSA;VANNETZEL, JEAN-MICHEL;DARMON, JEAN-CLAUDE;ROCHE, SOPHIE;BOURGEOIS, HUGUES;DEWAS, SYLVAIN;CATALA, STEPHANIE;MEREB, EMILE;FANGET, CHARLOTTE FURTOS;GENET, DOMINIQUE;FOREST, ANNE-MARIE;BERNIER, CELINE;PIVOT, XAVIER	ADEMUYIWA FO, 2011, BREAST CANCER RES TR, V126, P797, DOI 10.1007/S10549-010-1329-6;ALBAIN K, 2012, LANCET, V379, P432, DOI 10.1016/S0140-6736(11)61625-5;ALBAIN KS, 2010, LANCET ONCOL, V11, P55, DOI 10.1016/S1470-2045(09)70314-6;ALBANELL J, 2012, ANN ONCOL, V23, P625, DOI 10.1093/ANNONC/MDR278;ALBANELL J, 2016, EUR J CANCER, V66, P104, DOI 10.1016/J.EJCA.2016.06.027;ANONYMOUS, 2018, GUID VERS 3 B…	ADJUVANT CHEMOTHERAPY SHOWS CLEAR BENEFITS IN HER2-POSITIVE AND TRIPLE-NEGATIVE BREAST CANCER (BC). ITS BENEFITS ARE LESS UNIVERSAL IN BCS EXPRESSING HORMONE RECEPTORS. THE 21-GENE ONCOTYPE DX (R) BREAST RECURRENCE SCORE TEST WAS DESIGNED FOR HR+, HER2- EARLY-STAGE BC BEFORE DECISION ON ADJUVANT CHEMOTHERAPY. ITS VALIDITY AND UTILITY WAS DEMONSTRATED PROSPECTIVELY ACROSS MULTIPLE STUDIES. THE OBS…		39	UNIV BOURGOGNE FRANCHE COMTE, BESANCON, FRANCE.;CLINIQUE HARTMANN A NEUILLY SUR SEINE, NEUILLY SUR SEINE, FRANCE.;ICA POLYCLIN URBAIN V, AVIGNON, FRANCE.;CTR JEAN BERNARD, LE MANS, FRANCE.;CTR BOURGOGNE POLYCLIN BOIS, LILLE, FRANCE.;CTR CATALAN ONCOL, PERPIGNAN, FRANCE.;HOP MANCHESTER, CHARLEVILLE MEZIERES, FRANCE.;INST CANCEROL LUCIEN NEUWIRTH, ST PRIEST EN JAREZ, FRANCE.;CLINIQUE FRANCOIS CHENI…					2022-03-05	BREAST CANCER; ONCOTYPE DX BREAST RECURRENCE SCORE (R); ADJUVANT THERAPY; CHEMOTHERAPY; DECISION IMPACT; TOXICITY; 21-GENE	10.1016/j.breast.2018.12.015	ARTICLE			1532-3080	ELSA.CURTIT@UNIV-FCOMTE.FR; JMVANNETZEL@I-O-H.ORG; DARMONURB@NUMERICABLE.FR; S.ROCHE-FORESTIER@CJB72.ORG; H.BOURGEOIS@CJB.ORG; SDEWAS@CENTRE-BOURGOGNE.COM; CCO.BARBIER@GMAIL.COM; EMEREB@CH-CHARLEVILLE-MEZIERES.FR; CFURTOS@MUTUALITE-LOIRE.COM; DG@IMAGEMED-87.COM; AM.FOREST@CH-MONTLUCON.FR; C.BERNIER@CHBLIGNY.FR; XPIVOT@STRASBOURG.UNICANCER.FR	45		GENOMIC HEALTH, INC.	THIS WORK WAS SUPPORTED BY GENOMIC HEALTH, INC. VIA PROVISION OF ONCOTYPE DX BREAST RECURRENCE SCORE (R) TESTS.	HN7VL	21-GENE RECURRENCE SCORE; ADJUVANT CHEMOTHERAPY; TREATMENT RECOMMENDATIONS; WOMEN; DX; RISK; EXPRESSION; GUIDELINES; TAMOXIFEN; THERAPY		BREAST	BREAST	ENGLISH		40			JOURNAL PRODUCTION DEPT, ROBERT STEVENSON HOUSE, 1-3 BAXTERS PLACE, LEITH WALK, EDINBURGH EH1 3AF, MIDLOTHIAN, SCOTLAND	APR	7	EDINBURGH	30634106	J	CHURCHILL LIVINGSTONE	2019		CURTIT, E (CORRESPONDING AUTHOR), UNIV BOURGOGNE FRANCHE COMTE, INST REG FEDERATIF CANC REG FRANCHE COMTE, POLE CANCERO BIOL, 2 BD FLEMING, F-25000 BESANCON, FRANCE.	ONCOLOGY; OBSTETRICS & GYNECOLOGY		0960-9776	BREAST			6
DABBS D	DABBS, DAVID J.	ALBAIN KS, 2010, LANCET ONCOL, V11, P55, DOI 10.1016/S1470-2045(09)70314-6;ANONYMOUS, 2015, PROSIGNA BREAST CANC;BARTLETT JMS, 2015, CANCER RES, V75, DOI 10.1158/1538-7445.SABCS14-S2-01;BAXTER E, 2014, J CLIN ONCOL S26, V32;CHEANG M.C.U., 2015, J CLIN ONCOL S, V33;CHEANG MCU, 2012, CLIN CANCER RES, V18, P2402, DOI 10.1158/1078-0432.CCR-11-2956;CHIA SK, 2012, CLIN CANCER RES, V18, P4465, DOI 10.11…	IN BREAST CANCER, PROGNOSTIC AND PREDICTIVE INFORMATION HAS TRADITIONALLY BEEN ASCERTAINED USING CLINICOPATHOLOGIC MEASURES, SUCH AS TUMOR SIZE AND GRADE, LYMPH NODE INVOLVEMENT, AND THE PRESENCE OF PROTEIN BIOMARKERS, INCLUDING THE ESTROGEN RECEPTOR (ER), PROGESTERONE RECEPTOR (PR), AND HUMAN EPIDERMAL GROWTH FACTOR RECEPTOR 2 (HER2)/NEU. THESE PARAMETERS PROVIDE IMPORTANT PROGNOSTIC AND PREDICT…		14	UNIVERSITY OF PITTSBURGH, PITTSBURGH, USA.					2022-03-05			ARTICLE					24				V7F4U	LATE DISTANT RECURRENCE; POLYMERASE CHAIN-REACTION; ONCOTYPE DX; PAM50 RISK; GENE-EXPRESSION; SCORE; PREDICTION; CHEMOTHERAPY; TRASTUZUMAB; SIGNATURE	6	CLIN ADV HEMATOL ONC	CLIN. ADV. HEMATOL. ONCOL.	ENGLISH		56			611 BROADWAY, STE 310, NEW YORK, NY 10012 USA	JUN	11	NEW YORK	26191942	J	MILLENNIUM MEDICAL PUBLISHING, INC	2015		DABBS, DJ (CORRESPONDING AUTHOR), UNIV PITTSBURGH, MED CTR, MAGEE WOMENS HOSP, PATHOL, PITTSBURGH, PA 15260 USA.	ONCOLOGY		1543-0790	CLINICAL ADVANCES IN HEMATOLOGY & ONCOLOGY		6	0
DAVEY MG;DAVEY MS;RYAN E;BOLAND M;MCANENA P;LOWERY A;KERIN M	DAVEY MG;DAVEY MS;RYAN E;BOLAND M;MCANENA P;LOWERY A;KERIN M	ASHRAF AB, 2014, RADIOLOGY, V272, P374, DOI 10.1148/RADIOL.14131375;BRAY F, 2018, CA-CANCER J CLIN, V68, P394, DOI 10.3322/CAAC.21492;CURTIT E, 2019, BREAST, V44, P39, DOI 10.1016/J.BREAST.2018.12.015;DAVEY MG, 2021, SURG ONCOL, V37, DOI 10.1016/J.SURONC.2021.101531;DAVEY MG, 2021, BREAST J, V27, P521, DOI 10.1111/TBJ.14217;DE LIMA MAG, 2020, J EVAL CLIN PRACT, V26, P889, DOI 10.1111/JEP.13223;FI…	BACKGROUND: ONCOTYPEDX (R) RECURRENCE SCORE (RS) AIDS THERAPEUTIC DECISION-MAKING IN OESTROGEN-RECEPTOR-POSITIVE (ER+) BREAST CANCER. RADIOMICS IS AN EVOLVING FIELD THAT AIMS TO EXAMINE THE RELATIONSHIP BETWEEN RADIOLOGICAL FEATURES AND THE UNDERLYING GENOMIC LANDSCAPE OF DISEASE PROCESSES. THE AIM OF THIS STUDY WAS TO PERFORM A SYSTEMATIC REVIEW OF CURRENT EVIDENCE EVALUATING THE COMPARABILITY O…			NATIONAL UNIVERSITY IRELAND, GALWAY, IRELAND.;					2022-09-01		10.1093/bjsopen/zrab081	REVIEW									YY1LW	BREAST-CANCER; DX; GUIDE; MANAGEMENT; DECISIONS; THERAPY; WOMEN		BJS OPEN	BJS OPEN	ENGLISH		0			GREAT CLARENDON ST, OXFORD OX2 6DP, ENGLAND			TBD		J	OXFORD UNIV PRESS	2021		DAVEY, MG (CORRESPONDING AUTHOR), GALWAY UNIV HOSP, DEPT SURG, GALWAY H91YR71, IRELAND.	SURGERY		2474-9842	BJS OPEN			2
DE BOER R;BAKER C;SPEAKMAN D;CHAO C;YOSHIZAWA C;MANN B	DE BOER, RICHARD H.;BAKER, CAROLINE;SPEAKMAN, DAVID;CHAO, CALVIN Y.;YOSHIZAWA, CARL;MANN, G. BRUCE	ABE O, 1998, LANCET, V352, P930;ALBAIN KS, 2010, LANCET ONCOL, V11, P55, DOI 10.1016/S1470-2045(09)70314-6;ALBANELL J, 2012, ANN ONCOL, V23, P625, DOI 10.1093/ANNONC/MDR278;AUSTRALIAN INSTITUTE OF HEALTH AND WELFARE, 2010, CANC SER, V60;BLOHMER J U, 2013, J MED ECON, V16, P30, DOI 10.3111/13696998.2012.722572;CUZICK J, 2011, J CLIN ONCOL, V29, P4273, DOI 10.1200/JCO.2010.31.2835;DOWSETT M, 2011, …	OBJECTIVES: TO ASSESS HOW THE RECURRENCE SCORE OF THE ONCOTYPE DX BREAST CANCER ASSAY INFLUENCES ADJUVANT SYSTEMIC TREATMENT DECISIONS IN THE MULTIDISCIPLINARY MEETING (MDM) FOR PATIENTS WITH EARLY BREAST CANCER (EBC) IN AUSTRALIA. DESIGN, SETTING AND PARTICIPANTS: A BEFORE-AND-AFTER STUDY AT THREE ACADEMIC MEDICAL CENTRES IN MELBOURNE WITH PATIENTS AND PHYSICIANS SERVING AS THEIR OWN CONTROLS. P…		205	ROYAL MELBOURNE HOSPITAL, MELBOURNE, AUSTRALIA.;AUSTIN HOSPITAL, MELBOURNE, AUSTRALIA.;PETER MACCALLUM CANCER CENTRE, MELBOURNE, AUSTRALIA.;GENOMIC HEALTH INC, REDWOOD CITY, USA.;UNIVERSITY MELBOURNE, MELBOURNE, AUSTRALIA.					2022-03-05		10.5694/mja12.11334	ARTICLE			1326-5377	BRUCE.MANN@MH.ORG.AU	208		GENOMIC HEALTH INC	GENOMIC HEALTH INC PROVIDED THE ONCOTYPE DX ASSAYS USED IN THIS STUDY AT NO COST, AND PROVIDED RESEARCH FUNDS FOR CONDUCTING THE STUDY. RICHARD DE BOER IS A MEMBER OF THE SPEAKERS BUREAU FOR GENOMIC HEALTH AND HAS RECEIVED AN HONORARIUM FOR ONE LECTURE. CALVIN CHAO AND CARL YOSHIZAWA ARE EMPLOYEES AND SHAREHOLDERS OF GENOMIC HEALTH. BRUCE MANN IS A MEMBER OF THE SPEAKERS BUREAU FOR GENOMIC HEALTH…	209YR	21-GENE RECURRENCE SCORE; ESTROGEN-RECEPTOR; CLINICAL-PRACTICE; DECISION-MAKING; CHEMOTHERAPY; CARCINOMA; TAMOXIFEN; PREDICT; WOMEN; RISK	3	MED J AUSTRALIA	MED. J. AUST.	ENGLISH		20	BRONZE	BAKER, CAROLINE/0000-0002-3327-7271; MANN, BRUCE/0000-0002-2508-9203	111 RIVER ST, HOBOKEN 07030-5774, NJ USA	AUG 5	4	HOBOKEN	23909545	J	WILEY	2013		DE BOER, RH (CORRESPONDING AUTHOR), ROYAL MELBOURNE HOSP, MELBOURNE, VIC, AUSTRALIA.	GENERAL & INTERNAL MEDICINE		0025-729X	MEDICAL JOURNAL OF AUSTRALIA			48
DE BOER R;BAKER C;SPEAKMAN D;MANN B	DE BOER, R. H.;BAKER, C.;SPEAKMAN, D.;MANN, B.		Introduction: There has been increasing interest in more accurately defining the need for chemotherapy inpatients with HR+ ESBC. Oncotype DX® has been shown to provide prognostic and predictive informationbeyond traditional histopathological factors. Prior clinical impact studies have focused on decisions made byindividual practitioners. In Australia, the MDC has become the standard forum for det…			ROYAL MELBOURNE HOSPITAL, MELBOURNE, AUSTRALIA.;AUSTIN HOSPITAL, MELBOURNE, AUSTRALIA.;PETER MACCALLUM CANCER CENTRE, MELBOURNE, AUSTRALIA.;ROYAL MELBOURNE HOSPITAL, MELBOURNE, AUSTRALIA.					2022-03-05		10.1158/0008-5472.SABCS11-P4-09-18	MEETING ABSTRACT			1538-7445						V43RZ			CANCER RES	CANCER RES.	ENGLISH	P4-09-18	0			615 CHESTNUT ST, 17TH FLOOR, PHILADELPHIA, PA 19106-4404 USA	DEC 15	1	PHILADELPHIA		J	AMER ASSOC CANCER RESEARCH	2011			ONCOLOGY		0008-5472	CANCER RESEARCH		24	4
DE LIMA L;CHIEN R;HORNBERGER J	DE LIMA, LOPES G.;CHIEN, R.;HORNBERGER, J.		BACKGROUND: Breast cancer represents a significant burden of illness worldwide. Cost of cancer management is a key policy concern. The adoption of 21-gene breast cancer recurrence score (RS) was projected to be cost-effective. OBJECTIVES: To assess cost-benefit of the 21-gene RS for lymph node negative, estrogen receptor posi- tive early-stage breast cancer (ESBC) in Singapore from a patient’s pe…		A512	JOHNS HOPKINS UNIVERSITY, SINGAPORE, SINGAPORE.;CEDAR ASSOCIATES LLC, MENLO PARK, USA.;STANFORD UNIVERSITY, STANFORD, USA.					2022-03-05			MEETING ABSTRACT					A512				662ON		7	VALUE HEALTH	VALUE HEALTH	ENGLISH		0			COMMERCE PLACE, 350 MAIN ST, MALDEN 02148, MA USA	NOV	1	MALDEN		J	WILEY-BLACKWELL PUBLISHING, INC	2010			BUSINESS & ECONOMICS; HEALTH CARE SCIENCES & SERVICES		1098-3015	VALUE IN HEALTH			0
DEGTIAR I;PILLAI R;COLVIN G;SHTIVELBAND M;LI Q;HENNER W;BECKER S;HORNBERGER J	DEGTIAR, IRINA;PILLAI, RAJI;COLVIN, GERALD;SHTIVELBAND, MIKHAIL;LI, QIANYI;HENNER, WILLIAM DAVID;BECKER, SHAWN;HORNBERGER, JOHN C.		Background: A retrospective registry study has shown that gene-expression profiling (GEP) of the tissue of origin (Pathwork Tissue of Origin Test) of metastatic or poorly differentiated cancer changes the working diagnosis and management for the majority of patients. The FDA-cleared GEP test determines similarity of tumors of uncertain origin to gene expression patterns representing 60 morphologi…			CEDAR ASSOCIATES LLC, MENLO PARK, USA.;PATHWORK DIAGNOSTICS INC, REDWOOD CITY, USA.;HUDSON VALLEY HEMATOL ONCOL ASSOCIATES, POUGHKEEPSIE, USA.;IRONWOOD CANC & RES CTR, CHANDLER, USA.;CEDAR ASSOCIATES LLC, MENLO PARK, USA.		CHICAGO, IL	49TH ANNUAL MEETING OF THE AMERICAN-SOCIETY-OF-CLINICAL-ONCOLOGY (ASCO)	MAY 31-JUN 04, 2013	2022-03-05			MEETING ABSTRACT			1527-7755						AG4VY		15	J CLIN ONCOL	J. CLIN. ONCOL.	ENGLISH	E22172	0		DEGTIAR, IRINA/0000-0002-6056-2262	TWO COMMERCE SQ, 2001 MARKET ST, PHILADELPHIA, PA 19103 USA	MAY 20	1	PHILADELPHIA		J	LIPPINCOTT WILLIAMS & WILKINS	2013	HORNBERGER, JOHN/M-4932-2019; DEGTIAR, IRINA/ABH-4980-2020		ONCOLOGY		0732-183X	JOURNAL OF CLINICAL ONCOLOGY	AMER SOC CLIN ONCOL	S	0
DIECI M;GUARNERI V;ZUSTOVICH F;MION M;MORANDI P;BRIA E;MERLINI L;BULLIAN P;OLIANI C;GORI S;GIARRATANO T;ORVIETO E;GRIGUOLO G;MICHIELETTO S;SAIBENE T;DEL BIANCO P;DE SALVO G;CONTE P	DIECI, MARIA VITTORIA;GUARNERI, VALENTINA;ZUSTOVICH, FABLE;MION, MARTA;MORANDI, PAOLO;BRIA, EMILIO;MERLINI, LAURA;BULLIAN, PIERLUIGI;OLIANI, CRISTINA;GORI, STEFANIA;GIARRATANO, TOMMASO;ORVIETO, ENRICO;GRIGUOLO, GAIA;MICHIELETTO, SILVIA;SAIBENE, TANIA;DEL BIANCO, PAOLA;DE SALVO, GIAN LUCA;CONTE, PIERFRANCO	ABE O, 2005, LANCET, V365, P1687, DOI 10.1016/S0140-6736(05)66544-0;ALBAIN KS, 2010, LANCET ONCOL, V11, P55, DOI 10.1016/S1470-2045(09)70314-6;ALBANELL J, 2016, EUR J CANCER, V66, P104, DOI 10.1016/J.EJCA.2016.06.027;BELLO DM, 2018, ANN SURG ONCOL, V25, P2884, DOI 10.1245/S10434-018-6598-Z;CARDOSO F, 2016, NEW ENGL J MED, V375, P717, DOI 10.1056/NEJMOA1602253;CURIGLIANO G, 2017, ANN ONCOL, V28, P…	BACKGROUND THE ROXANE ITALIAN PROSPECTIVE STUDY EVALUATED THE IMPACT OF THE 21-GENE RECURRENCE SCORE (RS) RESULTS ON ADJUVANT TREATMENT DECISION FOR PATIENTS WITH EARLY BREAST CANCER. MATERIALS AND METHODS NINE CENTERS PARTICIPATED. PHYSICIANS USED THE RS TEST WHENEVER UNSURE ABOUT ADJUVANT TREATMENT RECOMMENDATION FOR PATIENTS WITH ESTROGEN RECEPTOR-POSITIVE/HUMAN EPIDERMAL GROWTH RECEPTOR 2-NEG…		1424	UNIVERSITY PADUA, PADUA, ITALY.;IST ONCOL VENETO IOV IRCCS, PADUA, ITALY.;SAN MARTINO HOSP, BELLUNO, ITALY.;OSPED CIVILE, CAMPOSAMPIERO, ITALY.;MESTRE & SS GIOVANNI PAOLO GEN HOSP, ANGELO GEN HOSP, ULSS SERENISSIMA 3, MED ONCOL DEPT, VENICE, ITALY.;UNIV VERONA AZIENDA OSPEDALIERA UNIV INTEGRATA, VERONA, ITALY.;UNIVERSITY CATTOLICA SACRO CUORE, ROME, ITALY.;OSPED CIVILE S BORTOLO, VICENZA, ITALY.;…	VENETO ONCOLOGY NETWORK				2022-03-05	EARLY BREAST CANCER; ADJUVANT CHEMOTHERAPY; ESTROGEN RECEPTOR POSITIVE; RECURRENCE SCORE; 21-GENE ASSAY; ONCOTYPE DX; TREATMENT CHANGE; DECISION IMPACT	10.1634/theoncologist.2019-0103	ARTICLE			1549-490X	PIERFRANCO.CONTE@UNIPD.IT	1431				JM2GU	RECURRENCE SCORE ASSAY; ADJUVANT SYSTEMIC THERAPY; AMERICAN SOCIETY; GUIDE DECISIONS; BIOMARKERS; WOMEN; RECOMMENDATIONS; TAMOXIFEN; MARKERS; RISK	11	ONCOLOGIST	ONCOLOGIST	ENGLISH		22	GREEN PUBLISHED, BRONZE	GORI, STEFANIA/0000-0001-6320-405X; GRIGUOLO, GAIA/0000-0002-8782-4509; DE SALVO, GIAN LUCA/0000-0001-7451-8476; DEL BIANCO, PAOLA/0000-0002-6597-0265; GUARNERI, VALENTINA/0000-0002-2375-8397; CONTE, PIERFRANCO/0000-0002-5210-5344	111 RIVER ST, HOBOKEN 07030-5774, NJ USA	NOV	8	HOBOKEN	31152079	J	WILEY	2019	GORI, STEFANIA/AAB-4802-2022; GRIGUOLO, GAIA/F-5358-2019; DE SALVO, GIAN LUCA/Q-3964-2019; DEL BIANCO, PAOLA/F-4655-2014; CONTE, PIERFRANCO/F-7418-2014	CONTE, P (CORRESPONDING AUTHOR), IST ONCOL VENETO IRCCS, DIV MED ONCOL 2, VIA GATTAMELATA 64, I-35128 PADUA, ITALY.	ONCOLOGY		1083-7159	ONCOLOGIST			9
DILLON M;ADAM Y;PIETRZAK P;ROLLES M;BERTELLI G	DILLON M;ADAM Y;PIETRZAK P;ROLLES M;BERTELLI G		Background: Tumour profiling is increasingly utilized in breast cancer in order to individualise adjuvant treatment to the patient with the additional benefit of reducing overtreatment and the ensuing costs on health service delivery.Traditionally, in the UK, breast cancer patients who undergo primary surgery for their breast cancer see the breast surgical team for discussion of their post-operat…			SWANSEA BAY UNIVERSITY HEALTH BOARD, SWANSEA, UNITED KINGDOM.;ROYAL SUSSEX COUNTY HOSPITAL, BRIGHTON, UNITED KINGDOM.					2022-03-30		10.1016/j.ejso.2019.11.080	MEETING ABSTRACT									TBDTBD	adjuvant; endogenous compound; epidermal growth factor receptor 2; hormone receptor; membrane cofactor protein; adjuvant chemotherapy; adult; breast cancer prognostic test kit; cancer adjuvant therapy; cancer patient; cancer recurrence; cancer surgery; conference abstract; endocrine system; female; health care delivery; hormonal therapy; human; human epidermal growth factor receptor 2 positive br…		EJSO-EUR J SURG ONC	EJSO	ENGLISH		0			THE BOULEVARD, LANGFORD LANE, KIDLINGTON, OXFORD OX5 1GB, OXON, ENGLAND		1	OXFORD		J	ELSEVIER SCI LTD	2020		DILLON, M, Swansea Bay University Health Board, Singleton Breast Care Unit, Swansea, United Kingdom	TBD		0748-7983	EJSO			0
EICHLER C;FROMME J;THANGARAJAH F;PUPPE J;PAEPKE S;WARM M;MALTER W	EICHLER, CHRISTIAN;FROMME, JULIA;THANGARAJAH, FABINSHY;PUPPE, JULIAN;PAEPKE, STEFAN;WARM, MATHIAS;MALTER, WOLFRAM	ALBANELL J, 2016, EUR J CANCER, V66, P104, DOI 10.1016/J.EJCA.2016.06.027;AUGUSTOVSKI F, 2015, BREAST CANCER RES TR, V152, P611, DOI 10.1007/S10549-015-3483-3;HIRATA BKB, 2014, DIS MARKERS, V2014, DOI 10.1155/2014/513158;GAVRIELIDES MA, 2014, ANAL CELL PATHOL, V2014, DOI 10.1155/2014/157308;GLUZ O, 2016, J CLIN ONCOL, V34, P2341, DOI 10.1200/JCO.2015.63.5383;HARRIS LN, 2016, J CLIN ONCOL, V34, P1…	BACKGROUND: ESTIMATING DISTANT RECURRENCE RISK IN WOMEN WITH ESTROGEN RECEPTOR-POSITIVE, HUMAN EPIDERMAL GROWTH FACTOR RECEPTOR 2 (HER2)-NEGATIVE EARLY BREAST CANCER IS STILL CHALLENGING. ONCOTYPE DX (R) IS A GENE EXPRESSION-BASED TEST PREDICTING THE LIKELIHOOD OF RECURRENT DISEASE. THIS STUDY ANALYZED THE DIFFERENCE IN ONCOLOGICAL DECISION MAKING WITH AND WITHOUT THE KNOWLEDGE OF GENE-EXPRESSION…		297	UNIV COLOGNE, COLOGNE, GERMANY.;MUNICIPAL HOSP HOLWEIDE, BREAST CANC CTR, COLOGNE, GERMANY.;TECHNICAL UNIVERSITY OF MUNICH, MUNICH, GERMANY.					2022-03-05	GENE-EXPRESSION ANALYSIS; ADJUVANT CHEMOTHERAPY; ONCOTYPE DX (R)	10.21873/anticanres.13111	ARTICLE			1791-7530	CEICHLER@GMAIL.COM	303				HF7IS	21-GENE RECURRENCE SCORE; INVASIVE BREAST-CANCER; INDIVIDUALIZED OPTIONS; ASSAY; PREDICTION; TAILORX; TRIAL; DX; THERAPY; MARKERS	1	ANTICANCER RES	ANTICANCER RES.	ENGLISH		21	BRONZE		EDITORIAL OFFICE 1ST KM KAPANDRITIOU-KALAMOU RD KAPANDRITI, PO BOX 22, ATHENS 19014, GREECE	JAN	7	ATHENS	30591472	J	INT INST ANTICANCER RESEARCH	2019	MALTER, WOLFRAM/AAC-4550-2022	EICHLER, C (CORRESPONDING AUTHOR), UNIV COLOGNE, KERPENER STR 34, D-50931 COLOGNE, GERMANY.	ONCOLOGY		0250-7005	ANTICANCER RESEARCH			5
EIERMANN W;REZAI M;KUMMEL S;KUHN T;WARM M;FRIEDRICHS K;SCHNEEWEISS A;MARKMANN S;EGGEMANN H;HILFRICH J;JACKISCH C;WITZEL I;EIDTMANN H;BACHINGER A;HELL S;BLOHMER J	EIERMANN, W.;REZAI, M.;KUEMMEL, S.;KUEHN, T.;WARM, M.;FRIEDRICHS, K.;SCHNEEWEISS, A.;MARKMANN, S.;EGGEMANN, H.;HILFRICH, J.;JACKISCH, C.;WITZEL, I.;EIDTMANN, H.;BACHINGER, A.;HELL, S.;BLOHMER, J.	AEBI S, 2010, ANN ONCOL, V21, PV9, DOI 10.1093/ANNONC/MDQ159;ALBAIN KS, 2010, LANCET ONCOL, V11, P55, DOI 10.1016/S1470-2045(09)70314-6;ALBANELL J, 2012, ANN ONCOL, V23, P625, DOI 10.1093/ANNONC/MDR278;BLOHMER J, 2011, 12 INT ST GALL BREAS, P206;BLOHMER JU, 2012, J MED EC IN PRESS;CUZICK J, 2011, J CLIN ONCOL, V29, P4273, DOI 10.1200/JCO.2010.31.2835;DE BOER RH, SABCS 2011;DOWSETT M, 2010, J CLIN…	BACKGROUND: WE CARRIED OUT A PROSPECTIVE CLINICAL STUDY TO EVALUATE THE IMPACT OF THE RECURRENCE SCORE (RS) ON TREATMENT DECISIONS IN EARLY BREAST CANCER (EBC). PATIENTS AND METHODS: A TOTAL OF 379 ELIGIBLE WOMEN WITH ESTROGEN RECEPTOR POSITIVE (ER+), HER2-NEGATIVE EBC AND 0-3 POSITIVE LYMPH NODES WERE ENROLLED. TREATMENT RECOMMENDATIONS, PATIENTS' DECISIONAL CONFLICT, PHYSICIANS' CONFIDENCE BEFO…		618	INTERDISCIPLINARY ONCOL CTR, MUNICH, GERMANY.;LUISENKRANKENHAUS, DUSSELDORF, GERMANY.;KLINIKEN ESSEN MITTE, ESSEN, GERMANY.;KLINIKUM ESSLINGEN, ESSLINGEN, GERMANY;HOLWEIDE HOSP, DEPT GYNECOL & OBSTET, COLOGNE, GERMANY.;UNIVERSITY MEDICAL CENTER HAMBURG-EPPENDORF, HAMBURG, GERMANY.;UNIV HOSP, HEIDELBERG, GERMANY.;UNIV HOSP, ROSTOCK, GERMANY.;UNIV HOSP, MAGDEBURG, GERMANY.;EILENRIEDE HOSP, HANNOVER…					2022-03-05	ADJUVANT; BREAST CANCER; CHEMOTHERAPY; NODE NEGATIVE; NODE POSITIVE; RECURRENCE SCORE	10.1093/annonc/mds512	ARTICLE			1569-8041	W.EIERMANN@GMX.NET	624		GENOMIC HEALTH INC.	THIS STUDY WAS SPONSORED BY GENOMIC HEALTH INC. ONCOTYPE DX WAS SUPPORTED FREE OF CHARGE. AUTHORS HAD FULL ACCESS TO THE DATA. THE PAPER REFLECTS THE VIEWS OF THE AUTHORS. NO RESTRICTIONS WERE SET BY THE SPONSOR.	111ET	INTERNATIONAL EXPERT CONSENSUS; ESTROGEN-RECEPTOR; AMERICAN-SOCIETY; GENE-EXPRESSION; HIGHLIGHTS; TAMOXIFEN; BENEFIT; WOMEN; KI-67	3	ANN ONCOL	ANN. ONCOL.	ENGLISH		35	HYBRID, GREEN SUBMITTED, GREEN PUBLISHED	BLOHMER, JENS-UWE/0000-0002-7969-250X	RADARWEG 29, 1043 NX AMSTERDAM, NETHERLANDS	MAR	7	AMSTERDAM	23136233	J	ELSEVIER	2013		EIERMANN, W (CORRESPONDING AUTHOR), INTERDISZIPLINARES ONKOL ZENTRUM MUNCHEN, NUSSBAUMSTR 12, D-80336 MUNICH, GERMANY.	ONCOLOGY		0923-7534	ANNALS OF ONCOLOGY			104
EPELBAUM R;SHACHAM-SHMUELI E;GEVA R;HUBERT A	EPELBAUM, RON;SHACHAM-SHMUELI, EINAT;GEVA, RAVIT;HUBERT, AYALA		This multicenter cohort study assessed the impact of molecular profiling (MP) on advanced pancreaticobiliary cancer (PBC). The study included 30 patients treated with MP-guided therapy after failing ≥1 therapy for advanced PBC. Treatment was considered as having benefit for the patient if the ratio between the longest progression-free survival (PFS) on MP-guided therapy and the PFS on the last th…			RAMBAM HEALTH CARE CAMPUS, HAIFA, ISRAEL.;TEL AVIV UNIVERSITY, TEL AVIV, ISRAEL.;HADASSAH HEBREW UNIVERSITY MEDICAL CENTER, JERUSALEM, ISRAEL.		SAN FRANCISCO, CA	GASTROINTESTINAL CANCERS SYMPOSIUM OF THE AMERICAN-SOCIETY-OF-CLINICAL-ONCOLOGY (ASCO)	JAN 24-26, 2013	2022-03-05		10.1200/jco.2013.31.4_suppl.195	MEETING ABSTRACT			1527-7755						AE0TL		4	J CLIN ONCOL	J. CLIN. ONCOL.	ENGLISH	195	0			2318 MILL ROAD, STE 800, ALEXANDRIA, VA 22314 USA	FEB 1	1	ALEXANDRIA		J	AMER SOC CLINICAL ONCOLOGY	2013	SHACHAM-SHMUELI, EINAT/AAO-5068-2021		ONCOLOGY		0732-183X	JOURNAL OF CLINICAL ONCOLOGY	AMER SOC CLIN ONCOL	S	0
EPELBAUM R;SHACHAM-SHMUELI E;KLEIN B;AGBARYA A;BRENNER B;BRENNER R;GEZ E;GOLAN T;HUBERT A;PURIM O;TEMPER M;TEPPER E;VOSS A;RUSSELL K;DVIR A;SOUSSAN-GUTMAN L;STEMMER S;GEVA R	EPELBAUM, RON;SHACHAM-SHMUELI, EINAT;KLEIN, BARUCH;AGBARYA, ABED;BRENNER, BARUCH;BRENNER, RONEN;GEZ, ELIAHU;GOLAN, TALIA;HUBERT, AYALA;PURIM, OFER;TEMPER, MARK;TEPPER, ELLA;VOSS, ANDREAS;RUSSELL, KENNETH;DVIR, ADDIE;SOUSSAN-GUTMAN, LIOR;STEMMER, SALOMON M.;GEVA, RAVIT	ALTWEGG R, 2012, WORLD J GASTROENTERO, V18, P1357, DOI 10.3748/WJG.V18.I12.1357;ANONYMOUS, 2012, TEM PACK INS;ANONYMOUS, 2013, NEX PACK INS;BRAUN MS, 2008, J CLIN ONCOL, V26, P2690, DOI 10.1200/JCO.2007.15.5580;BUYSE M, 2011, J CLIN ONCOL, V29, PE451, DOI 10.1200/JCO.2010.34.0380;CHEN CY, 2011, LUNG CANCER, V74, P132, DOI 10.1016/J.LUNGCAN.2011.01.024;CHIU JW, 2014, ONCOLOGIST, V19, P937, DOI 10.…	THIS MULTICENTER COHORT STUDY ASSESSED THE IMPACT OF MOLECULAR PROFILING (MP) ON ADVANCED PANCREATICOBILIARY CANCER (PBC). THE STUDY INCLUDED 30 PATIENTS TREATED WITH MP-GUIDED THERAPY AFTER FAILING >= 1 THERAPY FOR ADVANCED PBC. TREATMENT WAS CONSIDERED AS HAVING BENEFIT FOR THE PATIENT IF THE RATIO BETWEEN THE LONGEST PROGRESSION-FREE SURVIVAL (PFS) ON MP-GUIDED THERAPY AND THE PFS ON THE LAST …	681653		RAMBAM HEALTH CARE CAMPUS, HAIFA, ISRAEL.;TECHNION ISRAEL INST TECHNOL, HAIFA, ISRAEL.;SHEBA MED CTR TEL HASHOMER, RAMAT GAN, ISRAEL.;TEL AVIV UNIVERSITY, TEL AVIV, ISRAEL.;ASSUTA HOSPITAL, TEL AVIV, ISRAEL.;MEIR MEDICAL CENTER, KEFAR SAVA, ISRAEL.;DAVIDOFF CTR, PETAH TIQWA, ISRAEL.;WOLFSON GOVT HOSP, DEPT ONCOL, HOLON, ISRAEL.;TEL AVIV SOURASKY MEDICAL CENTER, TEL AVIV, ISRAEL.;HADASSAH HEBREW U…					2022-03-05		10.1155/2015/681653	ARTICLE			2314-6141	EPELBAUM@RAMBAM.HEALTH.GOV.IL			TEVA PHARMACEUTICAL INDUSTRIESTEVA PHARMACEUTICAL INDUSTRIES	THE STUDY WAS SUPPORTED BY TEVA PHARMACEUTICAL INDUSTRIES; MEDICAL WRITING WAS SUPPORTED BY CARIS LIFE SCIENCES.	CJ9HD	PHASE-III TRIAL; COLORECTAL-CANCER; THYMIDYLATE SYNTHASE; PLUS GEMCITABINE; CHEMOTHERAPY; COMBINATION; IRINOTECAN; SURVIVAL; MONOTHERAPY; PROGRESSION		BIOMED RES INT	BIOMED RES. INT.	ENGLISH		44	GREEN PUBLISHED, GREEN SUBMITTED, GOLD		ADAM HOUSE, 3RD FLR, 1 FITZROY SQ, LONDON, W1T 5HF, ENGLAND		9	LONDON	26161408	J	HINDAWI LTD	2015	SHACHAM-SHMUELI, EINAT/AAO-5068-2021; AGBARYA, ABED/O-4926-2019	EPELBAUM, R (CORRESPONDING AUTHOR), RAMBAM HLTH CARE CAMPUS, DEPT ONCOL, IL-3109601 HAIFA, ISRAEL.	BIOTECHNOLOGY & APPLIED MICROBIOLOGY; RESEARCH & EXPERIMENTAL MEDICINE		2314-6133	BIOMED RESEARCH INTERNATIONAL			5
ESIN E;OKSUZOGLU B;MARKOC F;BILGETEKIN I;YILDIZ F;GUNTEKIN S;YUKRUK F;ATALAY R	ESIN, E.;OKSUZOGLU, B. O.;MARKOC, F.;BILGETEKIN, I.;YILDIZ, F.;GUNTEKIN, S.;YUKRUK, F.;ATALAY, R.		Background: Therapeutic decisions in early breast cancer (EBC) are based on clinical and pathologicalfeatures, which are subject to intra- and inter-observer variability. Hence, in the era of precision medicine, there isgrowing need for predictive biomarkers. The Prosigna assay utilizes Prediction Analysis of Microarray, a testbased on the analysis of 50 intrinsic subtype-linked gene clusters. Th…			UNIV HLTH SCI, ANKARA, TURKEY.;MIDDLE EAST TECH UNIV, ANKARA, TURKEY.		SAN ANTONIO, TX	SAN ANTONIO BREAST CANCER SYMPOSIUM	DEC 04-08, 2018	2022-03-05		10.1158/1538-7445.SABCS18-P3-08-23	MEETING ABSTRACT			1538-7445						IN4WF		4	CANCER RES	CANCER RES.	ENGLISH	P3-08-23	0			615 CHESTNUT ST, 17TH FLOOR, PHILADELPHIA, PA 19106-4404 USA	FEB	3	PHILADELPHIA		J	AMER ASSOC CANCER RESEARCH	2019			ONCOLOGY		0008-5472	CANCER RESEARCH		S	1
ETTL J;KLEIN E;HAPFELMEIER A;LACKMANN K;PAEPKE S;PETRY C;SPECHT K;WOLFF L;HOFLER H;KIECHLE M	ETTL, JOHANNES;KLEIN, EVELYN;HAPFELMEIER, ALEXANDER;LACKMANN, KIRSTEN GROSSE;PAEPKE, STEFAN;PETRY, CHRISTOPH;SPECHT, KATJA;WOLFF, LAURA;HOEFLER, HEINZ;KIECHLE, MARION	AGO BREAST COMMITTEE, 2015, DIAGN TREATM PAT PRI;ALBAIN K, 2012, LANCET, V379, P432, DOI 10.1016/S0140-6736(11)61625-5;BERRY DA, 2005, NEW ENGL J MED, V353, P1784, DOI 10.1056/NEJMOA050518;BLANK PR, 2015, PHARMACOECONOMICS, V33, P179, DOI 10.1007/S40273-014-0227-X;COATES AS, 2015, ANN ONCOL, V26, P1533, DOI 10.1093/ANNONC/MDV221;DUBSKY P, 2013, BRIT J CANCER, V109, P2959, DOI 10.1038/BJC.2013.671…	BACKGROUND ADJUVANT THERAPY DECISIONS IN EARLY BREAST CANCER ARE BASED ON ACCURATE RISK ASSESSMENT. UROKINASE PLASMINOGEN ACTIVATOR (UPA) AND PLAMINOGEN ACTIVATOR INHIBITOR-1 (PAI-1) HAVE BEEN THE FIRST BIOMARKERS IN HORMONE RECEPTOR (HR) POSITIVE BREAST CANCER TO REACH HIGHEST LEVEL OF EVIDENCE. THE ENDOPREDICT TEST (EPCLIN) COMBINES GENE EXPRESSION INFORMATION WITH NODAL STATUS AND TUMOR SIZE. …	0183917		TECHNICAL UNIVERSITY OF MUNICH, MUNICH, GERMANY.;SIVIDON DIAGNOST GMBH, COLOGNE, GERMANY.;					2022-03-05		10.1371/journal.pone.0183917	ARTICLE				JOHANNES.ETTL@TUM.DE					FG0EG	UROKINASE-PLASMINOGEN-ACTIVATOR; INTERNATIONAL EXPERT CONSENSUS; ADJUVANT CHEMOTHERAPY; CLINICAL-RELEVANCE; AMERICAN SOCIETY; INHIBITOR TYPE-1; PRIMARY THERAPY; TUMOR-MARKERS; RISK; TRIAL	9	PLOS ONE	PLOS ONE	ENGLISH		29	GOLD, GREEN PUBLISHED, GREEN SUBMITTED	HAPFELMEIER, ALEXANDER/0000-0001-6765-6352;	1160 BATTERY STREET, STE 100, SAN FRANCISCO, CA 94111 USA	SEP 6	14	SAN FRANCISCO		J	PUBLIC LIBRARY SCIENCE	2017	HAPFELMEIER, ALEXANDER/I-9966-2019; ETTL, JOHANNES/AAQ-3432-2020	ETTL, J (CORRESPONDING AUTHOR), TECH UNIV MUNICH, KLINIKUM RECHTS ISAR, KLIN & POLIKLIN FRAUENHEILKUNDE, MUNICH, GERMANY.	SCIENCE & TECHNOLOGY - OTHER TOPICS		1932-6203	PLOS ONE			11
FALLOWFIELD L;MATTHEWS L;MAY S;JENKINS V;BLOOMFIELD D	FALLOWFIELD, LESLEY;MATTHEWS, LUCY;MAY, SHIRLEY;JENKINS, VALERIE;BLOOMFIELD, DAVID	BUUS R, JNCI, P1;CHOI EK, 2014, PSYCHO-ONCOLOGY, V23, P1103, DOI 10.1002/PON.3531;COATES AS, 2015, ANN ONCOL, V26, P1533, DOI 10.1093/ANNONC/MDV221;DUBSKY P, 2013, BRIT J CANCER, V109, P2959, DOI 10.1038/BJC.2013.671;DUBSKY P, 2013, ANN ONCOL, V24, P640, DOI 10.1093/ANNONC/MDS334;FILIPITS M, 2011, CLIN CANCER RES, V17, P6012, DOI 10.1158/1078-0432.CCR-11-0926;GNANT M, 2009, LANCET, V374, P2029, D…	OBJECTIVE: CHEMOTHERAPY SIDE-EFFECTS CAN BE SUBSTANTIAL. THERE IS INCREASING RECOGNITION THAT SOME OESTROGEN RECEPTOR POSITIVE (ER +VE), HUMAN EPIDERMAL GROWTH FACTOR RECEPTOR 2 NEGATIVE (HER2 -VE) PATIENTS WITH BREAST CANCER DERIVE NO BENEFIT FROM CHEMOTHERAPY AND EXPERIENCE ONLY IATROGENIC HARM. GENE EXPRESSION PROFILING TESTS HELP REFINE RECURRENCE RISK AND LIKELY CHEMOTHERAPY BENEFIT. ENDOPRE…		1264	UNIV SUSSEX, EAST SUSSEX, ENGLAND.;BRIGHTON & SUSSEX UNIVERSITY HOSPITALS NHS TRUST, BRIGHTON, ENGLAND.					2022-03-05	ANXIETY; BREAST CANCER; DECISION-MAKING; ENDOPREDICT; GENE EXPRESSION PROFILING; TREATMENTS	10.1002/pon.4664	ARTICLE			1099-1611	L.J.FALLOWFIELD@SUSSEX.AC.UK	1269		MYRIAD GENETICS LTD	MYRIAD GENETICS LTD	GD0ZS	IMPACT; INFORMATION; VALIDATION; RECURRENCE; CONFLICT; THERAPY; ASSAY	4	PSYCHO-ONCOLOGY	PSYCHO-ONCOL.	ENGLISH		13	GREEN ACCEPTED	JENKINS, VALERIE/0000-0001-8939-0081; FALLOWFIELD, LESLEY/0000-0003-0577-4518	111 RIVER ST, HOBOKEN 07030-5774, NJ USA	APR	6	HOBOKEN	29448311	J	WILEY	2018		FALLOWFIELD, L (CORRESPONDING AUTHOR), UNIV SUSSEX, BRIGHTON & SUSSEX MED SCH, SHORE C, BRIGHTON BN1 9RX, E SUSSEX, ENGLAND.	ONCOLOGY; PSYCHOLOGY; BIOMEDICAL SOCIAL SCIENCES		1057-9249	PSYCHO-ONCOLOGY			10
FERGUSON J;VAN WERT R;CHOI Y;ROSENBLUTH M;SMITH K;HUANG J;SPIRA A	FERGUSON, J. SCOTT;VAN WERT, RYAN;CHOI, YOONHA;ROSENBLUTH, MICHAEL J.;SMITH, KATE PORTA;HUANG, JING;SPIRA, AVRUM	ABERLE DR, 2011, NEW ENGL J MED, V365, P395, DOI 10.1056/NEJMOA1102873;BADANI K.K., 2015, UROL PRACT, V2, P181, DOI 10.1016/J.URPR.2014.10.010, DOI 10.1016/J.URPR.2014.10.010;CRAWFORD ED, 2014, CURR MED RES OPIN, V30, P1025, DOI 10.1185/03007995.2014.899208;GOULD MK, 2007, CHEST, V131, P383, DOI 10.1378/CHEST.06-1261;GOULD MK, 2015, AM J RESP CRIT CARE, V192, P1208, DOI 10.1164/RCCM.201505-0990OC…	BACKGROUND: BRONCHOSCOPY IS FREQUENTLY USED FOR THE EVALUATION OF SUSPICIOUS PULMONARY LESIONS FOUND ON COMPUTED TOMOGRAPHY, BUT ITS SENSITIVITY FOR DETECTING LUNG CANCER IS LIMITED. RECENTLY, A BRONCHIAL GENOMIC CLASSIFIER WAS VALIDATED TO IMPROVE THE SENSITIVITY OF BRONCHOSCOPY FOR LUNG CANCER DETECTION, DEMONSTRATING A HIGH SENSITIVITY AND NEGATIVE PREDICTIVE VALUE AMONG PATIENTS AT INTERMEDIA…	66		UNIV WISCONSIN, MADISON, WI 53705 USA.;STANFORD UNIVERSITY, STANFORD, USA.;VERACYTE INC, SAN FRANCISCO, USA.;BOSTON UNIVERSITY, BOSTON, USA.					2022-03-05	LUNG CANCER; DECISION MAKING; BIOMARKERS; GENE EXPRESSION; BRONCHOSCOPY; SOLITARY PULMONARY NODULE; CLINICAL UTILITY	10.1186/s12890-016-0217-1	ARTICLE				JSFERGUSON@MEDICINE.WISC.EDU			VERACYTE, INC.	THIS STUDY WAS FUNDED BY VERACYTE, INC.	DL9JM	PULMONARY NODULES; PROBABILITY		BMC PULM MED	BMC PULM. MED.	ENGLISH		26	GOLD, GREEN PUBLISHED		CAMPUS, 4 CRINAN ST, LONDON N1 9XW, ENGLAND	MAY 17	9	LONDON	27184093	J	BMC	2016		FERGUSON, JS (CORRESPONDING AUTHOR), UNIV WISCONSIN, SCH MED & PUBL HLTH, DEPT MED, DIV ALLERGY PULM & CRIT CARE MED, SUITE 5233,1685 HIGHLAND AVE, MADISON, WI 53705 USA.	RESPIRATORY SYSTEM		1471-2466	BMC PULMONARY MEDICINE			13
GLIGOROV J;DOHOLLOU N;MOUYSSET J;LAPLAIGE P;FIGNON A;LAFUMA A;MICHAUD P	GLIGOROV, J.;DOHOLLOU, N.;MOUYSSET, J. L.;LAPLAIGE, P.;FIGNON, A.;LAFUMA, A.;MICHAUD, P.		BACKGROUND: Tumour gene expression analysis is useful in predicting adjuvant chemotherapy benefit in breast cancer (BC). The 21-gene assay test is used to estimate the risk of recurrence and to predict the benefit of adjuvant chemotherapy (ACT) at an early stage of hormone-receptor-positive (ER+) BC. This study aims to examine the implications of RecurrenceScore (RS) testing within the routine cl…			TENON HOSPITAL, PARIS, FRANCE.;POLYCLINIQUE BORDEAUX NORD AQUITAINE, BORDEAUX, FRANCE.;CLINIQUE RAMBOT PROVENCALE, AIX EN PROVENCE, FRANCE.;POLYCLIN BLOIS, LA CHAUSSEE ST VICTOR, FRANCE.;CLINIQUE DE LALLIANCE, SAINT CYR SUR LOIRE, FRANCE.;CEMKA EVAL, BOURG LA REINE, FRANCE.;CLINIQUE DE LARCHETTE, OLIVET, FRANCE.		SAN ANTONIO, TX	SAN ANTONIO BREAST CANCER SYMPOSIUM	DEC 06-10, 2016	2022-03-05		10.1158/1538-7445.SABCS16-P6-07-28	MEETING ABSTRACT			1538-7445						EQ3UP			CANCER RES	CANCER RES.	ENGLISH	P6-07-28	0			615 CHESTNUT ST, 17TH FLOOR, PHILADELPHIA, PA 19106-4404 USA	FEB	1	PHILADELPHIA		J	AMER ASSOC CANCER RESEARCH	2017			ONCOLOGY		0008-5472	CANCER RESEARCH		4	0
GLIGOROV J;PIVOT X;JACOT W;NAMAN H;SPAETH D;MISSET J;LARGILLIER R;SAUTIERE J;DE ROQUANCOURT A;POMEL C;ROUANET P;ROUZIER R;PENAULT-LLORCA F	GLIGOROV, JOSEPH;PIVOT, XAVIER B.;JACOT, WILLIAM;NAMAN, HERVE L.;SPAETH, DOMINIQUE;MISSET, JEAN-LOUIS;LARGILLIER, REMY;SAUTIERE, JEAN-LOUP;DE ROQUANCOURT, ANNE;POMEL, CHRISTOPHE;ROUANET, PHILIPPE;ROUZIER, ROMAN;PENAULT-LLORCA, FREDERIQUE M.	ABE O, 2005, LANCET, V365, P1687, DOI 10.1016/S0140-6736(05)66544-0;ALBAIN KS, 2010, LANCET ONCOL, V11, P55, DOI 10.1016/S1470-2045(09)70314-6;ALBANELL J, 2012, ANN ONCOL, V23, P625, DOI 10.1093/ANNONC/MDR278;BACHELOT T, 2011, ONCOLOGIE, V13, P698, DOI 10.1007/S10269-011-2080-2;BLOHMER J U, 2013, J MED ECON, V16, P30, DOI 10.3111/13696998.2012.722572;COBLEIGH MA, 2005, CLIN CANCER RES, V11, P8623…	BACKGROUND. THE 21-GENE ONCOTYPE DX RECURRENCE SCORE ASSAY IS A VALIDATED ASSAY TO HELP DECIDE THE APPROPRIATE TREATMENT FOR ESTROGEN RECEPTOR-POSITIVE (ER+), EARLY-STAGE BREAST CANCER (EBC) IN THE ADJUVANT SETTING. THE CHOICE OF ADJUVANT TREATMENTS MIGHT VARY CONSIDERABLY IN DIFFERENT COUNTRIES ACCORDING TO VARIOUS TREATMENT GUIDELINES. THIS PROSPECTIVE MULTICENTER STUDY IS THE FIRST TO ASSESS T…		873	TENON HOSPITAL, PARIS, FRANCE.;UNIV HOSP JEAN MINJOZ, BESANCON, FRANCE.;UNIV MONTPELLIER I, MONTPELLIER, FRANCE.;CTR AZUREEN CANCEROL, MOUGINS, FRANCE.;CENTRE D’ONCOLOGIE DE GENTILLY, NANCY, FRANCE.;UNIVERSITY OF PARIS DIDEROT, PARIS, FRANCE.;CENTRE JEAN PERRIN, CLERMONT FERRAND, FRANCE.;UNIVERSITY VERSAILLES ST QUENTIN, MONTIGNY LE BRETONNEUX, FRANCE.;INSTITUT CURIE, PARIS, FRANCE.	FRANCILIAN BREAST INTERGRP				2022-03-05	ADJUVANT; CHEMOTHERAPY; EARLY BREAST CANCER; ESTROGEN RECEPTOR-POSITIVE	10.1634/theoncologist.2014-0467	ARTICLE			1549-490X	JOSEPH.GLIGOROV@TNN.APHP.FR	879		GENOMIC HEALTH, INC.	WE THANK ALL THE PATIENTS PARTICIPATING IN THE STUDY AND ALLIANCE POUR LA RECHERCHE EN CANCEROLOGIE FOR TECHNICAL SUPPORT. GENOMIC HEALTH, INC., WAS THE SPONSOR OF THE STUDY AND WAS GIVEN AN OPPORTUNITY TO REVIEW AND COMMENT ON THE MANUSCRIPT. THE AUTHORS ARE SOLELY RESPONSIBLE FOR THE CONTENT OF THE MANUSCRIPT WITH NO RESTRICTIONS SET BY THE SPONSOR. AVITAL BAREKET-SAMISH, PH.D., PROVIDED MEDICA…	CQ9YR	RECURRENCE SCORE ASSAY; RT-PCR ASSAY; GENE-EXPRESSION; ONCOTYPE DX; TREATMENT RECOMMENDATIONS; COST-EFFECTIVENESS; ECONOMIC-ANALYSIS; IMPACT; CHEMOTHERAPY; RISK	8	ONCOLOGIST	ONCOLOGIST	ENGLISH		33	GREEN PUBLISHED, BRONZE	POMEL, CHRISTOPHE/0000-0003-3903-7321; ROUZIER, ROMAN/0000-0002-8167-6808	111 RIVER ST, HOBOKEN 07030-5774, NJ USA	AUG	7	HOBOKEN	26112003	J	WILEY	2015	POMEL, CHRISTOPHE/E-6833-2013; ROUZIER, ROMAN/G-2953-2018	GLIGOROV, J (CORRESPONDING AUTHOR), INST UNIV CANCEROL PARIS VI, APHP TENON, SERV ONCOL MED & THERAPIE CELLULAIRE, 4 RUE CHINE, F-75970 PARIS 20, FRANCE.	ONCOLOGY		1083-7159	ONCOLOGIST			32
GOMEZ H;BARGALLO-ROCHA J;BILLINGHURST R;DE PIERRO A;COLO F;GIL L;ALLEMAND C;MCLEAN I;LEMA-MEDINA M;HERAZO-MAYA F;TERRIER F;CWILICH R;LEON M;FALCON S;CASTANO R;OLIVEIRA S;JAKUBOWSKI D;CHAO C	GOMEZ, HENRY L.;BARGALLO-ROCHA, JUAN E.;BILLINGHURST, ROBERTO J.;DE PIERRO, ANIBAL R. NUNEZ;COLO, FEDERICO A.;GIL, LISANDRO L. B.;ALLEMAND, CAROLA;MCLEAN, IGNACIO L.;LEMA-MEDINA, MAURICIO;HERAZO-MAYA, FERNANDO;TERRIER, FRANCISCO J.;CWILICH, RAQUEL G.;LEON, MAURICIO;FALCON, SILVIA G.;CASTANO, ROBERTO E.;OLIVEIRA, SERGIO C.;JAKUBOWSKI, DEBBIE M.;CHAO, CALVIN	ADEMUYIWA FO, 2011, BREAST CANCER RES TR, V126, P797, DOI 10.1007/S10549-010-1329-6;ALBAIN KS, 2010, LANCET ONCOL, V11, P55, DOI 10.1016/S1470-2045(09)70314-6;ALBANELL J, 2016, EUR J CANCER, V66, P104, DOI 10.1016/J.EJCA.2016.06.027;ANDRE F, 2019, J CLIN ONCOL, V37, P1956, DOI 10.1200/JCO.19.00945;AZAMJAH NASRINDOKHT, 2019, ASIAN PAC J CANCER PREV, V20, P2015, DOI 10.31557/APJCP.2019.20.7.2015;BA…	PURPOSE WE PRESENT A PHYSICIAN SURVEY OF THE IMPACT OF 21-GENE BREAST RECURRENCE SCORE TEST RESULTS ON TREATMENT DECISIONS IN CLINICAL PRACTICE IN LATIN AMERICA. METHODS THIS PROSPECTIVE SURVEY ENROLLED CONSECUTIVE PATIENTS AT 14 SITES IN ARGENTINA, COLOMBIA, MEXICO, AND PERU WHO HAD ROUTINE 21-GENE TESTING. PHYSICIAN SURVEYS CAPTURED PATIENT AND TUMOR CHARACTERISTICS AND TREATMENT DECISIONS BEFO…		1364	ONCOSALUD AUNA, LIMA, PERU.;INST NACL ENFERMEDADES NEOPLAS, LIMA, PERU.;INST NACL CANCEROL, MEXICO CITY, MEXICO.;SANATORIO MATER, BUENOS AIRES, ARGENTINA.;HOSP DR JUAN FERNANDEZ, BUENOS AIRES, ARGENTINA.;INST ALEXANDER FLEMING, BUENOS AIRES, ARGENTINA.;CTR MASTOL, ROSARIO, ARGENTINA.;HOSP ITALIANO BUENOS AIRES, BUENOS AIRES, ARGENTINA.;HOSP UNIV AUSTRAL, BUENOS AIRES, ARGENTINA.;CLINICA DE ONCOLO…					2022-03-05		10.1200/GO.21.00008	ARTICLE			2687-8941	CALCHAO@MSN.COM	1373				ZB8ME	RECURRENCE SCORE ASSAY; PROSPECTIVE CLINICAL UTILITY; DECISION-MAKING; EXPRESSION ASSAY; ADJUVANT CHEMOTHERAPY; COST-EFFECTIVENESS; GENE-EXPRESSION; ONCOTYPE DX; IMPACT; WOMEN		JCO GLOB ONCOL	JCO GLOB. ONCOL.	ENGLISH		48	GREEN PUBLISHED, GOLD	BARGALLO-ROCHA, JUAN ENRIQUE/0000-0003-2867-0332; ALLEMAND, CAROLA/0000-0001-9203-8935; GOMEZ, HENRY LEONIDAS/0000-0002-3415-9701; MC LEAN, IGNACIO/0000-0002-4278-4638	TWO COMMERCE SQ, 2001 MARKET ST, PHILADELPHIA, PA 19103 USA	SEP	10	PHILADELPHIA	34506221	J	LIPPINCOTT WILLIAMS & WILKINS	2021		CHAO, C (CORRESPONDING AUTHOR), EXACT SCI CORP, 101 GALVESTON DR, REDWOOD CITY, CA 94063 USA.	ONCOLOGY			JCO GLOBAL ONCOLOGY			0
HARNAN S;TAPPENDEN P;COOPER K;STEVENS J;BESSEY A;RAFIA R;WARD S;WONG R;STEIN R;BROWN J	HARNAN, SUE;TAPPENDEN, PAUL;COOPER, KATY;STEVENS, JOHN;BESSEY, ALICE;RAFIA, RACHID;WARD, SUE;WONG, RUTH;STEIN, ROBERT C.;BROWN, JANET	ABE O, 2005, LANCET, V365, P1687, DOI 10.1016/S0140-6736(05)66544-0;ACS G, 2015, LAB INVEST, V95, P31A;ADEMUYIWA FO, 2011, BREAST CANCER RES TR, V126, P797, DOI 10.1007/S10549-010-1329-6;AFENTAKIS M, 2013, BREAST CANCER RES TR, V140, P253, DOI 10.1007/S10549-013-2628-5;AGENDIA INC, 2017, MAMMAPRINT EV PROV N;AHMAD FK, 2011, PROCEDIA COMPUT SCI, V3, DOI 10.1016/J.PROCS.2010.12.178;AHN SG, 2013, IN…	BACKGROUND: BREAST CANCER AND ITS TREATMENT CAN HAVE AN IMPACT ON HEALTH-RELATED QUALITY OF LIFE AND SURVIVAL. TUMOUR PROFILING TESTS AIM TO IDENTIFY WHETHER OR NOT WOMEN NEED CHEMOTHERAPY OWING TO THEIR RISK OF RELAPSE. OBJECTIVES: TO CONDUCT A SYSTEMATIC REVIEW OF THE EFFECTIVENESS AND COST-EFFECTIVENESS OF THE TUMOUR PROFILING TESTS ONCOTYPE DX (R) (GENOMIC HEALTH, INC., REDWOOD CITY, CA, USA)…		1	UNIVERSITY SHEFFIELD, YORKSHIRE, ENGLAND.;UNIV COLL LONDON HOSP, BIOMED RES CTR, LONDON, ENGLAND.;UCL, LONDON, ENGLAND.;					2022-03-05		10.3310/hta23300	REVIEW			2046-4924	S.HARNAN@SHEFFIELD.AC.UK	+		NATIONAL INSTITUTE FOR HEALTH RESEARCH HEALTH TECHNOLOGY ASSESSMENT PROGRAMMENATIONAL INSTITUTE FOR HEALTH RESEARCH (NIHR)	THE NATIONAL INSTITUTE FOR HEALTH RESEARCH HEALTH TECHNOLOGY ASSESSMENT PROGRAMME.	IF5MJ	21-GENE RECURRENCE SCORE; LATE DISTANT RECURRENCE; 70-GENE PROGNOSIS-SIGNATURE; FACTOR RECEPTOR 2; COST-EFFECTIVENESS ANALYSIS; GENE-EXPRESSION SIGNATURES; ONCOTYPE DX ASSAY; TRADITIONAL CLINICOPATHOLOGICAL FACTORS; EUROPEAN INTERINSTITUTIONAL IMPACT; PROSPECTIVE CLINICAL UTILITY	30	HEALTH TECHNOL ASSES	HEALTH TECHNOL. ASSESS.	ENGLISH		613	GREEN PUBLISHED, GOLD, GREEN ACCEPTED	WARD, SUE/0000-0002-3344-0913; TAPPENDEN, PAUL/0000-0001-6612-2332; STEVENS, JOHN/0000-0002-9867-7209; HARNAN, SUE/0000-0002-9318-9206; STEIN, ROBERT/0000-0003-2969-0415	UNIV SOUTHAMPTON, EVALUATION, TRIALS & STUDIES COORDINATING CENTRE, ALPHA HOUSE, ENTERPRISE RD, SOUTHAMPTON, SO16 7NS, ENGLAND	JUN	329	SOUTHAMPTON	31264581	J	NIHR JOURNALS LIBRARY	2019	; STEIN, ROBERT/N-6679-2015	HARNAN, S (CORRESPONDING AUTHOR), UNIV SHEFFIELD, SCH HLTH & RELATED RES, HLTH ECON & DECIS SCI, SHEFFIELD, S YORKSHIRE, ENGLAND.	HEALTH CARE SCIENCES & SERVICES		1366-5278	HEALTH TECHNOLOGY ASSESSMENT			14
HAY M;SEVERSON E;MILLER V;LIEBNER D;VERGILIO J;MILLIS S;CHEN J	HAY, MARGARET A.;SEVERSON, ERIC A.;MILLER, VINCENT A.;LIEBNER, DAVID A.;VERGILIO, JO-ANNE;MILLIS, SHERRI Z.;CHEN, JAMES L.	AL-ROHIL RN, 2016, CANCER-AM CANCER SOC, V122, P249, DOI 10.1002/CNCR.29738;CHOI SE, 2015, J PATHOL TRANSL MED, V49, P236, DOI 10.4132/JPTM.2015.03.16;CHUNG JH, 2019, JCO PRECIS ONCOL, V3, DOI 10.1200/PO.18.00283;DEMETRI GD, 2010, J NATL COMPR CANC NE, V8, PS1;FANG WF, 2019, CLIN CANCER RES, V25, P5015, DOI 10.1158/1078-0432.CCR-19-0585;GROISBERG R, 2018, MOL CANCER THER, V17, P1595, DOI 10.1158/…	PURPOSECOMPREHENSIVE GENOMIC PROFILING (CGP) OF SARCOMAS IS RAPIDLY BEING INTEGRATED INTO ROUTINE CLINICAL CARE TO HELP REFINE DIAGNOSIS AND PROGNOSIS AND DETERMINE TREATMENT. HOWEVER, LITTLE IS KNOWN ABOUT BARRIERS TO SUCCESSFUL CGP OR ITS CLINICAL UTILITY IN SARCOMA. WE SET OUT TO DETERMINE WHETHER CGP ALTERS PHYSICIAN TREATMENT DECISION-MAKING, AND WHETHER SARCOMA SUBTYPES INFLUENCE THE FREQUE…		176	OHIO STATE UNIVERSITY, COLUMBUS, USA.; FOUNDATION MEDICINE INC, CAMBRIDGE, USA.					2022-03-05		10.1200/PO.19.00227	ARTICLE			2473-4284	JAMES.CHEN@OSUMC.EDU	182		STEPS FOR SARCOMA	SUPPORTED BY STEPS FOR SARCOMA (J.L.C.).	QD6AD			JCO PRECIS ONCOL	JCO PRECIS. ONCOL.	ENGLISH		20	HYBRID, GREEN PUBLISHED	CHEN, JAMES/0000-0002-4095-5202	TWO COMMERCE SQ, 2001 MARKET ST, PHILADELPHIA, PA 19103 USA	MAR 18	7	PHILADELPHIA	32923870	J	LIPPINCOTT WILLIAMS & WILKINS	2020	CHEN, JAMES/A-9964-2016	CHEN, JL (CORRESPONDING AUTHOR), OHIO STATE UNIV, DEPT BIOMED INFORMAT, 250 LINCOLN TOWER,1800 CANNON DR, COLUMBUS, OH 43210 USA.; CHEN, JL (CORRESPONDING AUTHOR), OHIO STATE UNIV, DEPT INTERNAL MED, 250 LINCOLN TOWER,1800 CANNON DR, COLUMBUS, OH 43210 USA.	ONCOLOGY			JCO PRECISION ONCOLOGY			1
HENNER W;NYSTROM J;HAINSWORTH J;VARADHACHARY G;GRECO F;AMIN M;WALKER M;BECKER S;PILLAI R;STEIN S;HORNBERGER J	HENNER, WILLIAM DAVID;NYSTROM, J. SCOTT;HAINSWORTH, JOHN D.;VARADHACHARY, GAURI R.;GRECO, FRANK A.;AMIN, MAHUL;WALKER, MICHAEL;BECKER, SHAWN;PILLAI, RAJI;STEIN, SANDY;HORNBERGER, JOHN C.		Background: Expected survival is an important factor in treatment selection and patient decision making. Gene expression profiling for tissue of origin (GEP TOO) can be used to classify metastatic and poorly-differentiated tumors according to the most likely primary site for difficult-to-diagnose tumors. The Pathwork Tissue of Origin Test, (Redwood City, CA) generates Similarity Scores (SS), one …			PATHWORK DIAGNOSTICS INC, REDWOOD CITY, USA.;TUFTS UNIV NEW ENGLAND MED CTR, BOSTON, USA.;THE UNIVERSITY OF TEXAS MD ANDERSON CANCER CENTER, HOUSTON, USA.;SARAH CANNON RESEARCH INSTITUTE AT TENNESSEE ONCOLOGY, NASHVILLE, USA.;CEDARS SINAI MEDICAL CENTER, LOS ANGELES, USA.;PATHWORK DIAGNOSTICS INC, REDWOOD CITY, USA.;CEDAR ASSOCIATES LLC, MENLO PARK, USA.;STANFORD UNIVERSITY, STANFORD, USA.		CHICAGO, IL	48TH ANNUAL MEETING OF THE AMERICAN-SOCIETY-OF-CLINICAL-ONCOLOGY (ASCO)	JUN 01-06, 2012	2022-03-05			MEETING ABSTRACT			1527-7755						131QQ		15	J CLIN ONCOL	J. CLIN. ONCOL.	ENGLISH	10584	0			2318 MILL ROAD, STE 800, ALEXANDRIA, VA 22314 USA	MAY 20	1	ALEXANDRIA		J	AMER SOC CLINICAL ONCOLOGY	2012	HORNBERGER, JOHN/M-4932-2019		ONCOLOGY		0732-183X	JOURNAL OF CLINICAL ONCOLOGY	AMER SOC CLIN ONCOL	S	0
HEQUET D;CALLENS C;GENTIEN D;ALBAUD B;MOURET-REYNIER M;DUBOT C;COTTU P;HUCHON C;ZILBERMAN S;BERSENEFF H;FOA C;SALMON R;ROULOT A;LEREBOURS F;SALOMON A;GHALI N;MOREL P;LI Q;CAYRE A;GUINEBRETIERE J;HORNBERGER J;PENAULT-LLORCA F;ROUZIER R	HEQUET, DELPHINE;CALLENS, CELINE;GENTIEN, DAVID;ALBAUD, BENOIT;MOURET-REYNIER, MARIE-ANGE;DUBOT, CORALINE;COTTU, PAUL;HUCHON, CYRILLE;ZILBERMAN, SONIA;BERSENEFF, HELENE;FOA, CYRIL;SALMON, REMY;ROULOT, AURELIE;LEREBOURS, FLORENCE;SALOMON, ANNE;GHALI, NADEEM;MOREL, PASCALE;LI, QIANYI;CAYRE, ANNE;GUINEBRETIERE, JEAN-MARC;HORNBERGER, JOHN;PENAULT-LLORCA, FREDERIQUE;ROUZIER, ROMAN	ACOCK A.C., 2016, GENTLE INTRO STATA, VFIFTH;ANONYMOUS, 2011, GUID BIOAN METH VAL;BERNHARD J, 1998, STAT MED, V17, P517, DOI 10.1002/(SICI)1097-0258(19980315/15)17:5/7<517::AID-SIM799>3.0.CO;2-S;CARLSON JJ, 2013, BREAST CANCER RES TR, V141, P13, DOI 10.1007/S10549-013-2666-Z;CELLA DF, 1993, J CLIN ONCOL, V11, P570, DOI 10.1200/JCO.1993.11.3.570;COATES AS, 2015, ANN ONCOL, V26, P1533, DOI 10.1093/…	PURPOSE THE PROSIGNA (R) BREAST CANCER PROGNOSTIC GENE SIGNATURE ASSAY IDENTIFIES A GENE-EXPRESSION PROFILE THAT PERMITS THE CLASSIFICATION OF TUMORS INTO SUBTYPES AND GIVES A SCORE FOR THE RISK OF RECURRENCE (ROR) AT 10 YEARS. THE PRIMARY OBJECTIVE OF THIS MULTICENTER STUDY WAS TO EVALUATE THE IMPACT OF PROSIGNA'S ASSAY INFORMATION ON PHYSICIANS' ADJUVANT TREATMENT DECISIONS IN PATIENTS WITH EAR…	E0185753		RENE HUGUENIN HOSPITAL, ST CLOUD, FRANCE.;INSERM, ST CLOUD, FRANCE.;INSTITUT CURIE, PARIS, FRANCE.;RENE HUGUENIN HOSPITAL, ST CLOUD, FRANCE.;POISSY ST GERMAIN HOSP, POISSY, FRANCE.;TENON HOSPITAL, PARIS, FRANCE.;RENE DUBOS HOSPITAL, PONTOISE, FRANCE.;PRIVATE HOSP CLAIRVAL, MARSEILLE, FRANCE.;PRIVATE HOSP PEUPLIERS, PARIS, FRANCE.;NANOSTRING TECHNOLOGIES INC, SEATTLE, USA.;CEDAR ASSOCIATES LLC, ME…					2022-03-05		10.1371/journal.pone.0185753	ARTICLE				DELPHINE.HEQUET@CURIE.FR			NANOSTRING TECHNOLOGIES INC.; NANOSTRING TECHNOLOGIES	THIS STUDY WAS FINANCIALLY SUPPORTED BY NANOSTRING TECHNOLOGIES INC. STUDY MANAGEMENT, DATA COLLECTION, AND DATA ANALYSIS WERE PERFORMED BY INSTITUT CURIE AND CEDAR ASSOCIATES. NANOSTRING TECHNOLOGIES INC. PARTICIPATED IN THE INTERPRETATION OF DATA, PREPARATION, AND REVIEW OF THE MANUSCRIPT. NADEEM GHALI AND PASCALE MOREL ARE EMPLOYEES OF NANOSTRING TECHNOLOGIES. JOHN HORNBERGER AND QIANYI LI ARE…	FK0KG	INTERNATIONAL EXPERT CONSENSUS; DISTANT RECURRENCE; ENDOCRINE THERAPY; DECISION-MAKING; PROSIGNA ASSAY; ONCOTYPE DX; PAM50 RISK; VALIDATION; BIOMARKERS; ONCOLOGY	10	PLOS ONE	PLOS ONE	ENGLISH		31	GREEN PUBLISHED, GOLD, GREEN SUBMITTED	GENTIEN, DAVID/0000-0001-8317-5188; ROUZIER, ROMAN/0000-0002-8167-6808; CAYRE, ANNE/0000-0002-2578-8557	1160 BATTERY STREET, STE 100, SAN FRANCISCO, CA 94111 USA	OCT 18	13	SAN FRANCISCO	29045452	J	PUBLIC LIBRARY SCIENCE	2017	HORNBERGER, JOHN/M-4932-2019; GENTIEN, DAVID/O-9356-2019; GENTIEN, DAVID/L-7757-2017; COTTU, PAUL/ABC-8595-2020; ROUZIER, ROMAN/G-2953-2018	HEQUET, D (CORRESPONDING AUTHOR), CTR RENE HUGUENIN, INST CURIE, DEPT SURG ONCOL, ST CLOUD, FRANCE.; HEQUET, D (CORRESPONDING AUTHOR), INSERM, U900, BIOINFORMAT BIOSTAT EPIDEMIOL & COMPUTAT SYST BIO, ST CLOUD, FRANCE.	SCIENCE & TECHNOLOGY - OTHER TOPICS		1932-6203	PLOS ONE			8
HEQUET D;HARRISSART G;CALLENS C;GENTIEN D;BIECHE I;COTTU P;GUINEBRETIERE J;VINCENT-SALOMON A;LEREBOURS F;ROUZIER R	HEQUET, DELPHINE;HARRISSART, GUILLAUME;CALLENS, CELINE;GENTIEN, DAVID;BIECHE, IVAN;COTTU, PAUL;GUINEBRETIERE, JEAN-MARC;VINCENT-SALOMON, ANNE;LEREBOURS, FLORENCE;ROUZIER, ROMAN	BAFFERT S, 2015, BMC CANCER, V15, DOI 10.1186/S12885-015-1417-4;HEQUET D, 2019, PLOSONE	The Prosigna® test has been performed in Institut Curie, France, since 2016 in clinical routine with a financialsupport of the health ministry dedicated to innovative procedures. The genomic platform at the Institut Curieperforms the Prosigna® test for patients cared for at the Curie Hospital and in other institutions. Our main objectivewas to evaluate the impact of Prosigna® tests on adjuvant ch…			INSTITUT CURIE, PARIS, FRANCE.;		SAN ANTONIO, TX	42ND ANNUAL SAN ANTONIO BREAST CANCER SYMPOSIUM	DEC 09-14, 2019	2022-03-05			MEETING ABSTRACT			1538-7445						LE8YD		4	CANCER RES	CANCER RES.	ENGLISH	P2-14-10	2		GENTIEN, DAVID/0000-0001-8317-5188	615 CHESTNUT ST, 17TH FLOOR, PHILADELPHIA, PA 19106-4404 USA	FEB	2	PHILADELPHIA		J	AMER ASSOC CANCER RESEARCH	2020	COTTU, PAUL/ABC-8595-2020; GENTIEN, DAVID/L-7757-2017		ONCOLOGY		0008-5472	CANCER RESEARCH		S	0
HEQUET D;HARRISSART G;KRIEF D;MAUMY L;LEREBOURS F;MENET E;CALLENS C;ROUZIER R	HEQUET, D.;HARRISSART, G.;KRIEF, D.;MAUMY, L.;LEREBOURS, F.;MENET, E.;CALLENS, C.;ROUZIER, R.	ANONYMOUS, PREDICT BREAST CANC;ANONYMOUS, SWOG S1007 RXPONDER;ARFI A, 2018, BMJ OPEN, V8, DOI 10.1136/BMJOPEN-2017-020276;BURSTEIN HJ, 2019, J CLIN ONCOL, V37, P423, DOI 10.1200/JCO.18.01160;CARDOSO F, 2016, NEW ENGL J MED, V375, P717, DOI 10.1056/NEJMOA1602253;CARLSON JJ, 2013, BREAST CANCER RES TR, V141, P13, DOI 10.1007/S10549-013-2666-Z;CROLLEY VE, 2020, BREAST CANCER RES TR, V180, P809, DOI …	PURPOSE GENOMIC TESTS CAN GUIDE THE DECISION TO ADMINISTER ADJUVANT CHEMOTHERAPY IN WOMEN WITH HORMONE RECEPTOR (HR)-POSITIVE, HUMAN EPIDERMAL GROWTH FACTOR 2 (HER2)-NEGATIVE BREAST CANCER (BC) AT INTERMEDIATE RISK OF RECURRENCE. WE ASSESSED THE DECISION-MAKING AND ECONOMIC IMPACT OF THE PROSIGNA TEST IN A REAL-LIFE SETTING. METHODS RETROSPECTIVE COHORT STUDY OF HR + , HER2- BC PATIENTS MANAGED F…		141	INSTITUT CURIE, PARIS, FRANCE.;					2022-03-05	BREAST CANCER; GENOMIC TEST; DECISION IMPACT; COST SAVING	10.1007/s10549-021-06191-x	ARTICLE	APR 2021		1573-7217	DELPHINE.HEQUET@CURIE.FR	147				TA7SR		1	BREAST CANCER RES TR	BREAST CANCER RES. TREAT.	ENGLISH		26			ONE NEW YORK PLAZA, SUITE 4600, NEW YORK, NY, UNITED STATES	JUL	7	NEW YORK	33860387	J	SPRINGER	2021		HEQUET, D (CORRESPONDING AUTHOR), INST CURIE, DEPT SURG ONCOL, ST CLOUD, FRANCE.; HEQUET, D (CORRESPONDING AUTHOR), INST CURIE, INSERM U900, ST CLOUD, FRANCE.	ONCOLOGY		0167-6806	BREAST CANCER RESEARCH AND TREATMENT			0
HOGARTH D;LEE T;WHITTEN P;LENBURG M	HOGARTH, DOUGLAS;LEE, TRAVIS DOTSON HANS;WHITTEN, PATRICK;LENBURG, MARC		PURPOSE: A bronchial genomic classifier was developed and validated to improve the sensitivity and NPV of bronchoscopy for lung cancer detection. The Percepta_ classifier identifies patients at low risk of malignancy who may be considered for radiographic monitoring instead of invasive procedure following inconclusive bronchoscopy. This registry is designed to observe physician adoption, evaluate…		1026A	UNIV CHICAGO, CHICAGO, IL 60637 USA.		LOS ANGELES, CA	ANNUAL MEETING OF THE AMERICAN-COLLEGE-OF-CHEST-PHYSICIANS (CHEST)	OCT 22-26, 2016	2022-03-05		10.1016/j.chest.2016.08.1132	MEETING ABSTRACT			1931-3543		1026A		VERACYTE	DOUGLAS HOGARTH: CONSULTANT FEE, SPEAKER BUREAU, ADVISORY COMMITTEE, ETC.: CONSULTANT WITH VERACYTE THE FOLLOWING AUTHORS HAVE NOTHING TO DISCLOSE: TRAVIS DOTSON, HANS LEE, PATRICK WHITTEN, MARC LENBURG	ET2QG		4	CHEST	CHEST	ENGLISH		0	BRONZE		RADARWEG 29, 1043 NX AMSTERDAM, NETHERLANDS	OCT	1	AMSTERDAM		J	ELSEVIER	2016			GENERAL & INTERNAL MEDICINE; RESPIRATORY SYSTEM		0012-3692	CHEST	AMER COLL CHEST PHYS	S	0
HOLT S;BERTELLI G;HUMPHREYS I;VALENTINE W;DURRANI S;PUDNEY D;ROLLES M;MOE M;KHAWAJA S;SHARAIHA Y;BRINKWORTH E;WHELAN S;JONES S;BENNETT H;PHILLIPS C	HOLT, S.;BERTELLI, G.;HUMPHREYS, I.;VALENTINE, W.;DURRANI, S.;PUDNEY, D.;ROLLES, M.;MOE, M.;KHAWAJA, S.;SHARAIHA, Y.;BRINKWORTH, E.;WHELAN, S.;JONES, S.;BENNETT, H.;PHILLIPS, C. J.	AEBI S, 2010, ANN ONCOL, V21, PV9, DOI 10.1093/ANNONC/MDQ159;ALBAIN KS, 2010, LANCET ONCOL, V11, P55, DOI 10.1016/S1470-2045(09)70314-6;ALBANELL J, 2012, ANN ONCOL, V23, P625, DOI 10.1093/ANNONC/MDR278;ALBANELL J, 2012, METAANALYSIS PROSPEC;BLOHMER J U, 2013, J MED ECON, V16, P30, DOI 10.3111/13696998.2012.722572;BNF 61: JOINT FORMULARY COMMITTEE, 2011, BRIT NATL FORMULARY;CONNER-SPADY BL, 2005, …	BACKGROUND: TUMOUR GENE EXPRESSION ANALYSIS IS USEFUL IN PREDICTING ADJUVANT CHEMOTHERAPY BENEFIT IN EARLY BREAST CANCER PATIENTS. THIS STUDY AIMS TO EXAMINE THE IMPLICATIONS OF ROUTINE ONCOTYPE DX TESTING IN THE UK. METHODS: WOMEN WITH OESTROGEN RECEPTOR POSITIVE (ER+), PNO OR PN1MI BREAST CANCER WERE ASSESSED FOR ADJUVANT CHEMOTHERAPY AND SUBSEQUENTLY OFFERED ONCOTYPE DX TESTING, WITH CHANGES I…		2250	PRINCE PHILIP HOSPITAL, LLANELLI, WALES.;SINGLETON HOSPITAL, SWANSEA, WALES.;SWANSEA UNIV, W GLAM, WALES.;OSSIAN HEALTH ECONOMICS AND COMMUNICATIONS GMBH, BASEL, SWITZERLAND.;BRONGLAIS HOSPITAL, ABERYSTWYTH, WALES.					2022-03-05	COST; COST-EFFECTIVENESS; BREAST CANCER; CHEMOTHERAPY; DECISION IMPACT	10.1038/bjc.2013.207	ARTICLE			1532-1827	SIMON_HOLT@MAC.COM	2258		GENOMIC HEALTH INTERNATIONAL	THIS STUDY WAS SUPPORTED BY FUNDING FROM GENOMIC HEALTH INTERNATIONAL.	162EY	RECURRENCE SCORE ASSAY; QUALITY-OF-LIFE; RT-PCR ASSAY; CHEMOTHERAPY; RECOMMENDATIONS; THERAPY; UTILITY	11	BRIT J CANCER	BR. J. CANCER	ENGLISH		27	HYBRID, GREEN PUBLISHED	PHILLIPS, CERI/0000-0003-1076-9289	MACMILLAN BUILDING, 4 CRINAN ST, LONDON N1 9XW, ENGLAND	JUN 11	9	LONDON	23695023	J	NATURE PUBLISHING GROUP	2013	PHILLIPS, CERI J/D-4303-2009	HOLT, S (CORRESPONDING AUTHOR), PRINCE PHILIP HOSP, DEPT BREAST SURG, LLANELLI SA14 8QF, WALES.	ONCOLOGY		0007-0920	BRITISH JOURNAL OF CANCER			76
HORNBERGER J;CHIEN R	HORNBERGER, J. C.;CHIEN, R.		Goals: In the European Union, an estimated 322,000 new cases of breast cancer were diagnosed in 2008. The 21-gene Recurrence Score (Oncotype DX Breast Cancer Assay, Genomic Health) is a validated assay to direct the appropriate treatment of oestrogen receptor-positive (ER- positive), early stage breast cancer (ESBC) in the adjuvant setting. To evaluate the overall treatment impact of the 21-gene …		S44	STANFORD UNIVERSITY, STANFORD, USA.;CEDAR ASSOCIATES LLC, MENLO PARK, USA.					2022-03-05		10.1016/S0960-9776(11)70142-4	MEETING ABSTRACT					S44				747MM			BREAST	BREAST	ENGLISH		0	HYBRID		JOURNAL PRODUCTION DEPT, ROBERT STEVENSON HOUSE, 1-3 BAXTERS PLACE, LEITH WALK, EDINBURGH EH1 3AF, MIDLOTHIAN, SCOTLAND	MAR	1	EDINBURGH		J	CHURCHILL LIVINGSTONE	2011	HORNBERGER, JOHN/M-4932-2019		ONCOLOGY; OBSTETRICS & GYNECOLOGY		0960-9776	BREAST		1	3
HORNBERGER J;CHIEN R	HORNBERGER, J.;CHIEN, R.		Background: The 21-gene Recurrence Score® (RS) is a clinically validated assay that predicts the likelihood of chemotherapy benefit and the risk of distant recurrence for individual patients with estrogen receptor positive (ER+), early stage breast cancer (ESBC). The 21-gene RS is included in the published guidelines of the National Comprehensive Cancer Network and American Society of Clinical On…			STANFORD UNIVERSITY, STANFORD, USA.;CEDAR ASSOCIATES LLC, MENLO PARK, USA.					2022-03-05		10.1158/0008-5472.SABCS10-P2-09-06	MEETING ABSTRACT			1538-7445						V43QL			CANCER RES	CANCER RES.	ENGLISH	P2-09-06	0			615 CHESTNUT ST, 17TH FLOOR, PHILADELPHIA, PA 19106-4404 USA	DEC 15	1	PHILADELPHIA		J	AMER ASSOC CANCER RESEARCH	2010	HORNBERGER, JOHN/M-4932-2019		ONCOLOGY		0008-5472	CANCER RESEARCH		24	1
HORNBERGER J;CHIEN R;KREB K;HOCHHEISER L	HORNBERGER, J.;CHIEN, R.;KREB, K.;HOCHHEISER, L., I		OBJECTIVES: National guidelines recommend a 21-gene Recurrence Score (RS) to aid in adjuvant treatment decision in estrogen-receptor-positive, node-negative early stage breast cancer (ER􏰅, LN- ESBC) patients. To assess the economic impli- cation of the assay in community practices from the perspective of an US payer. METHODS: Analysis of 952 women with ESBC enrolled with Humana, Inc. (Louis- vill…		A164	CEDAR ASSOCIATES LLC, MENLO PARK, USA.;HUMANA INC, LOUISVILLE, USA.					2022-03-05		10.1016/j.jval.2011.02.912	MEETING ABSTRACT					A164				876JY		3	VALUE HEALTH	VALUE HEALTH	ENGLISH		0	BRONZE		360 PARK AVE SOUTH, NEW YORK, NY 10010-1710 USA	MAY	1	NEW YORK		J	ELSEVIER SCIENCE INC	2011	HORNBERGER, JOHN/M-4932-2019		BUSINESS & ECONOMICS; HEALTH CARE SCIENCES & SERVICES		1098-3015	VALUE IN HEALTH			0
HORNBERGER J;CHIEN R;KREBS K;HOCHHEISER L	HORNBERGER, JOHN;CHIEN, REBECCA;KREBS, KATIE;HOCHHEISER, LOUIS	ABE O, 2005, LANCET, V365, P1687, DOI 10.1016/S0140-6736(05)66544-0;ASAD J, 2008, AM J SURG, V196, P527, DOI 10.1016/J.AMJSURG.2008.06.021;BRENNAN V, 2009, 13 ANN INT M ISPOR T;BRIGGS A., 2006, DECISION MODELLING H;CITRON ML, 2003, J CLIN ONCOL, V21, P1431, DOI 10.1200/JCO.2003.09.081;COLE BF, 2001, LANCET, V358, P277, DOI 10.1016/S0140-6736(01)05483-6;HENRY LR, 2009, J SURG ONCOL, V99, P319, DOI…	PURPOSE: NATIONAL GUIDELINES RECOMMEND A 21-GENE RECURRENCE SCORE (RS) TO AID IN ADJUVANT TREATMENT DECISION IN PATIENTS WITH ESTROGEN RECEPTOR (ER)- POSITIVE, LYMPH NODE (LN)-NEGATIVE EARLY-STAGE BREAST CANCER (ESBC). THIS STUDY WAS PERFORMED TO ASSESS THE ECONOMIC IMPLICATION OF THE ASSAY IN COMMUNITY PRACTICES FROM THE PERSPECTIVE OF A US PAYER. METHODS: THE STUDY ANALYZED 952 WOMEN WITH ESBC …		E38S	CEDAR ASSOCIATES LLC, MENLO PARK, USA.;STANFORD UNIVERSITY, STANFORD, USA.;HUMANA INC, LOUISVILLE, USA.					2022-03-05		10.1200/JOP.2011.000303	ARTICLE			1935-469X	JHORNBERGER@CEDARECON.COM	E45S				V12VF	RT-PCR ASSAY; ADJUVANT CHEMOTHERAPY; ECONOMIC-ANALYSIS; RECURRENCE SCORE; HEALTH; CYCLOPHOSPHAMIDE; DOXORUBICIN; BENEFIT; IMPACT; TRIAL	3	J ONCOL PRACT	J. ONCOL. PRACT.	ENGLISH		29	GREEN PUBLISHED		2318 MILL ROAD, STE 800, ALEXANDRIA, VA 22314 USA	MAY 1	8	ALEXANDRIA	21886510	J	AMER SOC CLINICAL ONCOLOGY	2011	HORNBERGER, JOHN/M-4932-2019	HORNBERGER, J (CORRESPONDING AUTHOR), 3715 HAVEN AVE,SUITE 100, MENLO PK, CA 94025 USA.	ONCOLOGY		1554-7477	JOURNAL OF ONCOLOGY PRACTICE		S	24
HORNBERGER J;CHIEN R;KREBS K;HOCHHEISER L	HORNBERGER, JOHN;CHIEN, REBECCA;KREBS, KATIE;HOCHHEISER, LOUIS	ABE O, 2005, LANCET, V365, P1687, DOI 10.1016/S0140-6736(05)66544-0;ASAD J, 2008, AM J SURG, V196, P527, DOI 10.1016/J.AMJSURG.2008.06.021;BRENNAN V, 2009, 13 ANN INT M ISPOR T;BRIGGS A., 2006, DECISION MODELLING H;CITRON ML, 2003, J CLIN ONCOL, V21, P1431, DOI 10.1200/JCO.2003.09.081;COLE BF, 2001, LANCET, V358, P277, DOI 10.1016/S0140-6736(01)05483-6;HENRY LR, 2009, J SURG ONCOL, V99, P319, DOI…	OBJECTIVE: NATIONAL GUIDELINES RECOMMEND A 21-GENE RECURRENCE SCORE (RS) TO AID IN ADJUVANT TREATMENT DECISION IN PATIENTS WITH ESTROGEN RECEPTOR (ER)-POSITIVE, LYMPH NODE (LN)-NEGATIVE EARLY-STAGE BREAST CANCER (ESBC). THIS STUDY WAS PERFORMED TO ASSESS THE ECONOMIC IMPLICATION OF THE ASSAY IN COMMUNITY PRACTICES FROM THE PERSPECTIVE OF A US PAYER. METHODS: THE STUDY ANALYZED 952 WOMEN WITH ESBC…		E194	CEDAR ASSOCIATES LLC, MENLO PARK, USA.;HUMANA INC, LOUISVILLE, USA.					2022-03-05			ARTICLE				JHORNBERGER@CEDARECON.COM	E202		GENOMIC HEALTH	RESEARCH FUNDING: JOHN HORNBERGER, GENOMIC HEALTH; REBECCA CHIEN, GENOMIC HEALTH.	772ET	RT-PCR ASSAY; ADJUVANT CHEMOTHERAPY; RECURRENCE SCORE; ECONOMIC-ANALYSIS; GENE-EXPRESSION; HEALTH; CYCLOPHOSPHAMIDE; IMPACT; TRIAL; DOXORUBICIN	5	AM J MANAG CARE	AM. J. MANAG. CARE	ENGLISH		31			666 PLAINSBORO RD, STE 300, PLAINSBORO, NJ 08536 USA	MAY	9	PLAINSBORO	21711071	J	MANAGED CARE & HEALTHCARE COMMUNICATIONS LLC	2011	HORNBERGER, JOHN/M-4932-2019	HORNBERGER, J (CORRESPONDING AUTHOR), 3715 HAVEN AVE,STE 100, MENLO PK, CA 94025 USA.	HEALTH CARE SCIENCES & SERVICES; GENERAL & INTERNAL MEDICINE		1088-0224	AMERICAN JOURNAL OF MANAGED CARE			16
IGARI F;TANAKA H;GIULIANO A	IGARI F;TANAKA H;GIULIANO A	KLEIN, E.A., RICHARDS, D., COHN, A., TUMMALA, M., LAPHAM, R., COSGROVE, D., CHUNG, G., GAO, J., HUNKAPILLER N ET AL.: CLINICAL VALIDATION OF A TARGETED METHYLATION-BASED MULTI-CANCER EARLY DETECTION TEST USING AN INDEPENDENT VALIDATION SET. ANNALS OF ONCOLOGY; ABIDA, W., CAMPBELL, D., PATNAIK, A., SHAPIRO, J.D., SAUTOIS, B., VOGELZANG, N.J., VOOG, E.G., RICCI, F., NON-BRCA DNA DAMAGE REPAIR GENE …	LIQUID BIOPSY PROBES DNA, RNA, AND PROTEINS IN BODY FLUIDS FOR CANCER DETECTION AND IS ONE OF THE MOST RAPIDLY DEVELOPING AREAS IN ONCOLOGY. TUMOR-DERIVED DNA (CIRCULATING TUMOR DNA, CTDNA) IN THE CONTEXT OF CELL-FREE DNA (CFDNA) IN BLOOD HAS BEEN THE MAIN TARGET FOR ITS POTENTIAL UTILITIES IN CANCER DETECTION. LIQUID BIOPSY CAN REPORT TUMOR BURDEN IN REAL-TIME WITHOUT INVASIVE INTERVENTIONS, AND…			CEDARS SINAI MEDICAL CENTER, LOS ANGELES, USA.;JUNTENDO UNIVERSITY, TOKYO, JAPAN.					2022-07-28	BREAST CANCER; CIRCULATING TUMOR DNA; LIQUID BIOPSY	10.1016/j.critrevonc.2022.103725	REVIEW							U.S. DEPARTMENT OF DEFENSEU.S. DEPARTMENT OF DEFENSE, DOD, W81XWH-18-1-0058 NATIONAL CANCER INSTITUTENATIONAL CANCER INSTITUTE, NCI, 2 R01 CA149385 CEDARS-SINAI MEDICAL CENTERCEDARS-SINAI MEDICAL CENTER, CS MARGIE AND ROBERT E. PETERSEN FOUNDATIONMARGIE AND ROBERT E. PETERSEN FOUNDATION	WE THANK T VAGNER, M. MURATA, AND V NORTON FOR THE CRITICAL READING OF THE MANUSCRIPT. THIS WORK IS SUPPORTED BY THE NATIONAL CANCER INSTITUTE ( 2 R01 CA149385 ), DEPARTMENT OF DEFENSE ( W81XWH-18-1-0058 ), AND CEDARS-SINAI MEDICAL CENTER (TO H.T.); KANZAWA MEDICAL FOUNDATION, JAPAN (TO F.I.), THE MARGIE AND ROBERT E. PETERSEN FOUNDATION (TO A.E.G.).	TBDTB	CELL FREE NUCLEIC ACID; CIRCULATING TUMOR DNA; TUMOR MARKER; BREAST TUMOR; FEMALE; GENETICS; HUMAN; LIQUID BIOPSY; MUTATION; BIOMARKERS; TUMOR; BREAST NEOPLASMS; CELL-FREE NUCLEIC ACIDS; CIRCULATING TUMOR DNA; FEMALE; HUMANS; LIQUID BIOPSY; MUTATION		CRIT. REV. ONCOL. HEMATOL.	CRIT. REV. ONCOL. HEMATOL.	ENGLISH		0			TBD			TBD		J	ELSEVIER IRELAND LTD	2022			TBD		10408428	CRITICAL REVIEWS IN ONCOLOGY/HEMATOLOGY			0
JAAFAR H;AL BASHIR M;TAHER A;QAWASMEH K;JALOUDI M	JAAFAR, HASSAN;AL BASHIR, MOHAMED;TAHER, ALI;QAWASMEH, KHALED;JALOUDI, MOHAMMED	ADEMUYIWA FO, 2011, BREAST CANCER RES TR, V126, P797, DOI 10.1007/S10549-010-1329-6;AEBI S, 2011, ANN ONCOL, V22, PVI12, DOI 10.1093/ANNONC/MDR371;ALBAIN KS, 2010, LANCET ONCOL, V11, P55, DOI 10.1016/S1470-2045(09)70314-6;ALBANELL J, 2012, ANN ONCOL, V23, P625, DOI 10.1093/ANNONC/MDR278;ANONYMOUS, 2013, BREAST CANC VERS 2;ASAD J, 2008, AM J SURG, V196, P527, DOI 10.1016/J.AMJSURG.2008.06.021;CLIN…	AIM: TO EVALUATE THE DISTRIBUTION OF THE ONCOTYPE DX RECURRENCE SCORE (A VALIDATED PROGNOSTIC/PREDICTIVE TOOL IN EARLY-STAGE ESTROGEN-RECEPTOR POSITIVE [ER+] BREAST CANCER) AND ITS IMPACT ON ADJUVANT TREATMENT DECISIONS IN THE UNITED ARAB EMIRATES. METHODS: A RETROSPECTIVE ANALYSIS OF A SINGLE-CENTER COHORT. RESULTS: THE ANALYSIS INCLUDED 47 NODE-NEGATIVE ER+ BREAST CANCER PATIENTS WITH LOW-TO-IN…		354	TAWAM HOSP, AL AIN, U ARAB EMIRATES.					2022-03-05	ADJUVANT CHEMOTHERAPY; BREAST CANCER; DECISION MAKING; HORMONAL ANTINEOPLASTIC AGENT; INDIVIDUALIZED MEDICINE	10.1111/ajco.12259	ARTICLE			1743-7563	HJAAFAR@TAWAMHOSPITAL.AE	360				AT8TW	21-GENE RECURRENCE SCORE; INTERNATIONAL EXPERT CONSENSUS; GENE-EXPRESSION; TREATMENT RECOMMENDATIONS; PRIMARY THERAPY; ASSAY; RISK; WOMEN; CHEMOTHERAPY; HIGHLIGHTS	4	ASIA-PAC J CLIN ONCO	ASIA-PAC. J. CLIN. ONCOL.	ENGLISH		32			111 RIVER ST, HOBOKEN 07030-5774, NJ USA	DEC	7	HOBOKEN	25243360	J	WILEY	2014		JAAFAR, H (CORRESPONDING AUTHOR), TAWAM HOSP, DEPT ONCOL, POB 15258, AL AIN, U ARAB EMIRATES.	ONCOLOGY		1743-7555	ASIA-PACIFIC JOURNAL OF CLINICAL ONCOLOGY			11
JANK P;LINDNER J;LEHMANN A;PFITZNER B;BLOHMER J;HORST D;KRONENWETT R;DENKERT C;SCHMITT W	JANK P;LINDNER J;LEHMANN A;PFITZNER B;BLOHMER J;HORST D;KRONENWETT R;DENKERT C;SCHMITT W	ALMSTEDT K, 2020, BREAST CANCER RES TR, V182, P137, DOI 10.1007/S10549-020-05688-1; ANDRE F, 2019, J CLIN ONCOL, V37, P1956, DOI 10.1200/JCO.19.00945; BLANK PR, 2015, PHARMACOECONOMICS, V33, P179, DOI 10.1007/S40273-014-0227-X; BURSTEIN HJ, 2019, ANN ONCOL, V30, P1541, DOI 10.1093/ANNONC/MDZ235; BUSTREO S, 2016, BREAST CANCER RES TR, V157, P363, DOI 10.1007/S10549-016-3817-9; CARDOSO F, 2019, ANN…	BACKGROUND RISK ASSESSMENT ON THE MOLECULAR LEVEL IS IMPORTANT IN PREDICTIVE PATHOLOGY TO DETERMINE THE RISK OF METASTATIC DISEASE FOR ERPOS, HER2NEG BREAST CANCER. THE GENE EXPRESSION TEST ENDOPREDICT (EP) WAS TRAINED AND VALIDATED FOR PREDICTION OF A 10-YEAR RISK OF DISTANT RECURRENCE TO SUPPORT THERAPY DECISIONS REGARDING ENDOCRINE THERAPY ALONE OR IN COMBINATION WITH CHEMOTHERAPY. THE EP TEST…			PHILIPPS UNIVERSITY OF MARBURG, MARBURG, GERMANY.;CHARITE HOSPITAL, BERLIN, GERMANY.;FREE UNIVERSITY OF BERLIN, BERLIN;DRK HOSPITAL BERLIN WESTEND, BERLIN, GERMANY.;HUMBOLDT UNIVERSITY OF BERLIN, BERLIN, GERMANY.;MYRIAD INTERNATIONAL GMBH, BERLIN, GERMANY.					2022-07-28	BREAST CANCER; CHEMOTHERAPY; ENDOCRINE THERAPY; MOLECULAR SCORE; RISK; ASSESSMENT	10.1007/s10549-021-06415-0	ARTICLE							PROJEKT DEAL; MYRIAD GENETICS INC. (SALT LAKE CITY, UT, USA)	OPEN ACCESS FUNDING ENABLED AND ORGANIZED BY PROJEKT DEAL. THIS EVALUATION IS PARTLY FUNDED BY MYRIAD GENETICS INC. (SALT LAKE CITY, UT, USA).	YI0OI	PRIMARY THERAPY; CONSENSUS; INFORMATION; GUIDELINES; DECISIONS;; SIGNATURE; WOMEN		BREAST CANCER RES. TREAT.	BREAST CANCER RES. TREAT.	ENGLISH		0			ONE NEW YORK PLAZA, SUITE 4600, NEW YORK, NY, UNITED STATES		2	TBD		J	SPRINGER	2022		DENKERT, C (CORRESPONDING AUTHOR), PHILIPPS UNIV MARBURG, INST PATHOL, BALDINGERSTR, D-35043 MARBURG, GERMANY	ONCOLOGY		0167-6806	BREAST CANCER RESEARCH AND TREATMENT			0
KATZ G;ROMANO O;FOA C;VATAIRE A;CHANTELARD J;HERVE R;BARLETTA H;DURIEUX A;MARTIN J;SALMON R	KATZ, GREGORY;ROMANO, OLIVIER;FOA, CYRIL;VATAIRE, ANNE-LISE;CHANTELARD, JEAN-VICTOR;HERVE, ROBERT;BARLETTA, HUGUES;DURIEUX, AXEL;MARTIN, JEAN-PIERRE;SALMON, REMY	AEBI S, 2010, ANN ONCOL, V21, PV9, DOI 10.1093/ANNONC/MDQ159;ALBAIN KS, 2010, LANCET ONCOL, V11, P55, DOI 10.1016/S1470-2045(09)70314-6;BONNETERRE J, 2005, ANN ONCOL, V16, P915, DOI 10.1093/ANNONC/MDI195;CHEREAU E, 2011, CLIN BREAST CANCER, V11, P46, DOI 10.3816/CBC.2011.N.008;CLOUGH KB, 2015, ANN SURG ONCOL;COMITE ETHIQUE ET CANCER, 2015, LIG CANC;CONNER-SPADY BL, 2005, BONE MARROW TRANSPL, V36,…	BACKGROUND AND AIMS THE HETEROGENEOUS NATURE OF BREAST CANCER CAN MAKE DECISIONS ON ADJUVANT CHEMOTHERAPY FOLLOWING SURGICAL RESECTION CHALLENGING. ONCOTYPE DX IS A VALIDATED GENE EXPRESSION PROFILING TEST THAT PREDICTS THE LIKELIHOOD OF ADJUVANT CHEMOTHERAPY BENEFIT IN EARLY-STAGE BREAST CANCER. THE AIM OF THIS STUDY IS TO DETERMINE THE COSTS OF CHEMOTHERAPY IN PRIVATE HOSPITALS IN FRANCE, AND E…	E0128880		ESSEC BUSINESS SCHOOL, PARIS, FRANCE.;HOP PRIVE LOUVIERE, LILLE, FRANCE.;HOPITAL PRIVE CLAIRVAL, MARSEILLE, FRANCE.;CREAT CEUT, PARIS, FRANCE.;HOP PRIVE PAUL EGINE, CHAMPIGNY SUR MARNE, FRANCE.;HOP PRIVE DROME ARDECHE, GUILHERAND GRANGES, FRANCE.;HOP PRIVE PEUPLIERS, PARIS, FRANCE.;HOP PRIVE JEAN MERMOZ, LYON, FRANCE.;FDN GEN SANTE, PARIS, FRANCE.;HOP PRIVE VILLENEUVE ASCQ, VILLENEUVE DASCQ, FRAN…					2022-03-05		10.1371/journal.pone.0128880	ARTICLE				KATZ@ESSEC.EDU			GENOMIC HEALTH INTERNATIONAL	ALV HAS RECEIVED FUNDING FROM GENOMIC HEALTH INTERNATIONAL. NO OTHER AUTHORS RECEIVED FINANCIAL SUPPORT FOR THE STUDY. THE FUNDER HAD NO ROLE IN STUDY DESIGN, DATA COLLECTION AND ANALYSIS, DECISION TO PUBLISH, OR PREPARATION OF THE MANUSCRIPT.	CK9NT	COST-EFFECTIVENESS ANALYSIS; 21-GENE RECURRENCE SCORE; QUALITY-OF-LIFE; ADJUVANT CHEMOTHERAPY; WOMEN; GUIDELINES; TAMOXIFEN; SURVIVAL; ASSAY; RISK	6	PLOS ONE	PLOS ONE	ENGLISH		39	GREEN PUBLISHED, GOLD, GREEN SUBMITTED		1160 BATTERY STREET, STE 100, SAN FRANCISCO, CA 94111 USA	JUN 18	15	SAN FRANCISCO	26086912	J	PUBLIC LIBRARY SCIENCE	2015		KATZ, G (CORRESPONDING AUTHOR), CHAIR THERAPEUT INNOVAT, ESSEC BUSINESS SCH, PARIS, FRANCE.	SCIENCE & TECHNOLOGY - OTHER TOPICS		1932-6203	PLOS ONE			21
KEEGAN N;MILEWSKI M;KELLY C;MURPHY V;CHAO C;WALSH J;KENNEDY M;O'CONNOR M;MURPHY C;O'REILLY S;KEANE M;DUFFY K;HENNESSY B;MORRIS P	KEEGAN, N. M.;MILEWSKI, M.;KELLY, C. M.;MURPHY, V.;CHAO, C.;WALSH, J.;KENNEDY, M. J.;O'CONNOR, M.;MURPHY, C.;O'REILLY, S.;KEANE, M.;DUFFY, K.;HENNESSY, B.;MORRIS, P. G.		BACKGROUNDFor Estrogen Receptor (ER) positive, early stage breast cancer, the 21 gene Recurrence Score (RS) has clinicaluse both as a prognostic tool and to predict chemotherapy benefit. The availability of this tool in Ireland has ledto a reduction in the use of adjuvant chemotherapy for women with lymph node (LN) negative disease. However,the RS is not routinely funded for patients with LN posi…			BEAUMONT HOSPITAL, DUBLIN, IRELAND.;MATER MISERICARDIAE UNIVERSITY HOSPITAL, DUBLIN, IRELAND.;CANCER TRIALS IRELAND, DUBLIN, IRELAND.;GENOMIC HEALTH INC, REDWOOD CITY, USA.;ST JAMES HOSPITAL, DUBLIN, IRELAND.;UNIV HOSP WATERFORD, WATERFORD, IRELAND.;BON SECOURS HOSPITAL, CORK, IRELAND.;CORK UNIVERSITY HOSPITAL, CORK, IRELAND.;UNIVERSITY HOSPITAL GALWAY, GALWAY, IRELAND.;LETTERKENNY GEN HOSP, LETT…		SAN ANTONIO, TX	SAN ANTONIO BREAST CANCER SYMPOSIUM	DEC 06-10, 2016	2022-03-05		10.1158/1538-7445.SABCS16-OT3-04-03	MEETING ABSTRACT			1538-7445				GENOMIC HEALTH	SUPPORTED BY GENOMIC HEALTH.	EQ3UP			CANCER RES	CANCER RES.	ENGLISH	OT3-04-03	0			615 CHESTNUT ST, 17TH FLOOR, PHILADELPHIA, PA 19106-4404 USA	FEB	2	PHILADELPHIA		J	AMER ASSOC CANCER RESEARCH	2017			ONCOLOGY		0008-5472	CANCER RESEARCH		4	0
KUCHEL A;ROBINSON T;COMINS C;SHERE M;VARUGHESE M;SPARROW G;SAHU A;SAUNDERS L;BAHL A;CAWTHORN S;BRAYBROOKE J	KUCHEL, ANNA;ROBINSON, TIM;COMINS, CHARLES;SHERE, MIKE;VARUGHESE, MOHINI;SPARROW, GEOFF;SAHU, AJAY;SAUNDERS, LOUISE;BAHL, AMIT;CAWTHORN, SIMON J.;BRAYBROOKE, JEREMY P.	ABE O, 2005, LANCET, V365, P1687, DOI 10.1016/S0140-6736(05)66544-0;AEBI S, 2011, ANN ONCOL, V22, PVI12, DOI 10.1093/ANNONC/MDR371;ALBAIN KS, 2010, LANCET ONCOL, V11, P55, DOI 10.1016/S1470-2045(09)70314-6;ALBANELL J, 2012, ANN ONCOL, V23, P625, DOI 10.1093/ANNONC/MDR278;ALBANELL J, 2013, 13 ST GALL INT BREAS;DAVIDSON JA, 2012, J CLIN ONCOL S, V30;DE BOER RH, 2013, MED J AUSTRALIA, V199, P205, DO…	BACKGROUND: INTERNATIONAL GUIDELINES, INCLUDING NICE, RECOMMEND USING THE 21-GENE RECURRENCE SCORE ASSAY FOR GUIDING ADJUVANT TREATMENT DECISIONS IN ER+, HER2-NEGATIVE EARLY BREAST CANCER (BC). WE INVESTIGATED THE IMPACT OF ADDING THIS ASSAY TO STANDARD PATHOLOGICAL TESTS ON CLINICIANS'/PATIENTS' TREATMENT DECISIONS AND ON PATIENTS' DECISIONAL CONFLICT IN THE UNITED KINGDOM. METHODS: IN THIS PROS…		731	UNIV HOSP BRISTOL NHS FDN TRUST, AVON, ENGLAND.;NORTH BRISTOL NHS TRUST, AVON, ENGLAND.;TAUNTON & SOMERSET NHS FDN TRUST, SOMERSET, ENGLAND.;YEOVIL DIST HOSP NHS FDN TRUST, YEOVIL, ENGLAND.					2022-03-05	ADJUVANT CHEMOTHERAPY; BREAST CANCER; DECISIONAL CONFLICT; ONCOTYPE DX; RECURRENCE SCORE	10.1038/bjc.2016.48	ARTICLE			1532-1827	JEREMY.BRAYBROOKE@UHBRISTOL.NHS.UK	736		GENOMIC HEALTH, INC.	THE STUDY WAS SUPPORTED BY GENOMIC HEALTH, INC. MEDICAL WRITING ASSISTANCE WAS PROVIDED BY AVITAL BAREKET-SAMISH, PHD, OF BIOINSIGHT LTD AND WAS FUNDED BY GENOMIC HEALTH, INC.	DI1RU	RECURRENCE SCORE ASSAY; ONCOTYPE DX; GENE-EXPRESSION; WOMEN; RECOMMENDATIONS; RISK; CHEMOTHERAPY; TAMOXIFEN; THERAPY; UTILITY	7	BRIT J CANCER	BR. J. CANCER	ENGLISH		25	GREEN PUBLISHED, HYBRID	ROBINSON, TIM/0000-0003-0933-646X; KUCHEL, ANNA/0000-0001-8580-2974	MACMILLAN BUILDING, 4 CRINAN ST, LONDON N1 9XW, ENGLAND	MAR 29	6	LONDON	26954715	J	NATURE PUBLISHING GROUP	2016		BRAYBROOKE, JP (CORRESPONDING AUTHOR), UNIV HOSP BRISTOL NHS FDN TRUST, BRISTOL CANC INST, BRISTOL BS2 8ED, AVON, ENGLAND.	ONCOLOGY		0007-0920	BRITISH JOURNAL OF CANCER			15
KUMMEL S;EIERMANN W;REZAI M;KUHN T;WARM M;FRIEDRICHS K;SCHNEEWEISS A;MARKMANN S;EGGEMANN H;HILFRICH J;JACKISCH C;WITZEL I;EIDTMANN H;KAUFMANN M;BLOHMER J	KUMMEL S;EIERMANN W;REZAI M;KUHN T;WARM M;FRIEDRICHS K;SCHNEEWEISS A;MARKMANN S;EGGEMANN H;HILFRICH J;JACKISCH C;WITZEL I;EIDTMANN H;KAUFMANN M;BLOHMER J		Introduction. Oncotype DX is validated as a prognostic and predictive marker in ER+ early breast cancer (EBC). Results regarding its clinical use and impact on treatment decisions have been published predominantly for N0 disease and for US clinical practice. To explore the effect of the Recurrence Score (RS) on adjuvant decision-making in German clinical practice and to prospectively evaluate its…			KLINIKEN ESSEN MITTE, ESSEN, GERMANY.;ROTKREUZ-KLINIKUM, MUNCHEN, GERMANY.;LUISENKRANKENHAUS, DÜSSELDORF, GERMANY.;KLINIKUM, ESSLINGEN, GERMANY.;KRANKENHAUS HOLWEIDE, KÖLN, GERMANY.;BRUSTZENTRUM, HAMBURG, GERMANY.;UNIVERSITÄTSKLINIKUM, HEIDELBERG, GERMANY.;UNIVERSITÄTSKLINIKUM, ROSTOCK, GERMANY.;UNIVERSITÄTSKLINIKUM, MAGDEBURG, GERMANY.;EILENRIEDEKLINIK, HANOVER, GERMANY.;KLINIKUM, OFFENBACH, GER…					2022-03-30		10.1007/s00432-011-1144-4	MEETING ABSTRACT									TBDTBD	adjuvant; marker; adjuvant therapy; breast cancer; neoplasm; assay; human; clinical practice; patient; adjuvant chemotherapy; decision making; physician; chemotherapy; lymph node; therapy; pharmacoeconomics; hormonal therapy; questionnaire		J Cancer Res Clin Oncol	J Cancer Res Clin Oncol	ENGLISH		0			RADARWEG 29, 1043 NX AMSTERDAM, NETHERLANDS		2	AMSTERDAM		J	ELSEVIER	2012		KUMMEL, S, Kliniken Essen-Mitte, Brustzentrum, Essen, Germany	TBD		0171-5216	Journal of Cancer Research and Clinical Oncology			0
LASKY J;CASE A;UNTERMAN A;KREUTER M;SCHOLAND M;CHAUDHARY S;LOFARO L;JOHNSON M;HUANG J;BHORADE S;KENNEDY G	LASKY J;CASE A;UNTERMAN A;KREUTER M;SCHOLAND M;CHAUDHARY S;LOFARO L;JOHNSON M;HUANG J;BHORADE S;KENNEDY G	ALBERA C, 2016, EUR RESPIR J, V48, P843, DOI 10.1183/13993003.01966-2015; AMERICAN COLLEGE OF PHYSICIANS, 2010, RACIAL ETHNIC DISPAR; BAERHEIM A, 2001, FAM PRACT, V18, P243, DOI 10.1093/FAMPRA/18.3.243; BEHR J, 2020, EUR RESPIR J, V56, DOI 10.1183/13993003.02279-2019; BERGUS G., 2009, ENCY MED DECISION MA, P379; CHOI Y, 2018, BMC GENOMICS, V19, DOI 10.1186/S12864-018-4467-6; COSGROVE GP, 2018, BM…	RATIONALE: THE DIAGNOSIS OF IDIOPATHIC PULMONARY FIBROSIS (IPF) REMAINS CHALLENGING AND CAN RESULT IN DELAYED OR MISDIAGNOSIS. IPF DIAGNOSIS IS BASED ON THE PRESENCE OF EITHER A RADIOGRAPHIC OR HISTOLOGIC USUAL INTERSTITIAL PNEUMONIA (UIP) PATTERN IN THE ABSENCE OF AN IDENTIFIABLE ETIOLOGY. THE ENVISIA GENOMIC CLASSIFIER IS A CLINICALLY VALIDATED MOLECULAR DIAGNOSTIC TEST THAT IDENTIFIES UIP IN T…			TULANE UNIVERSITY, NEW ORLEANS, USA.;PIEDMONT HEALTHCARE, ATLANTA, USA.;TEL AVIV UNIVERSITY, TEL AVIV, ISRAEL.;UNIVERSITY OF HEIDELBERG, HEIDELBERG, GERMANY.;GERMAN CENTER FOR LUNG RESEARCH, HEIDELBERG, GERMANY.;UNIVERSITY OF UTAH, SALT LAKE CITY, USA.;UNIVERSITY OF ARIZONA, TUCSON, USA.;VERACYTE INC, SAN FRANCISCO, USA.;					2022-07-28	INTERSTITIAL LUNG DISEASE; USUAL INTERSTITIAL PNEUMONIA; SURGICAL LUNG; BIOPSY; ANTIFIBROTIC THERAPY	10.1513/AnnalsATS.202107-897OC	ARTICLE							VERACYTE, INC.	SUPPORTED BY VERACYTE, INC., INDUSTRY FUNDING. THE VIEWS EXPRESSED IN THIS ARTICLE DO NOT COMMUNICATE AN OFFICIAL POSITION OF VERACYTE.	2U2DZ	INTERSTITIAL LUNG-DISEASE; DECISION-MAKING; PIRFENIDONE; BIOPSY;; NINTEDANIB; PNEUMONIA; MORTALITY; EFFICACY; SAFETY		ANN. AM. THORACIC SOCIETY	ANN. AM. THORACIC SOCIETY	ENGLISH		0			25 BROADWAY, 18 FL, NEW YORK, NY 10004 USA		6	TBD		J	AMER THORACIC SOC	2022		LASKY, JA (CORRESPONDING AUTHOR), TULANE UNIV, SCH MED, DEPT MED, DIV PULM \& CRIT CARE, 1415 TULANE AVE, NEW ORLEANS, LA 70112 USA	RESPIRATORY SYSTEM		1546-3222	ANNALS OF THE AMERICAN THORACIC SOCIETY			1
LASKY J;CASE A;UNTERMAN A;KREUTER M;SCHOLAND M;CHAUDHARY S;LOFARO L;JOHNSON M;HUANG J;BHORADE S;KENNEDY G	LASKY J;CASE A;UNTERMAN A;KREUTER M;SCHOLAND M;CHAUDHARY S;LOFARO L;JOHNSON M;HUANG J;BHORADE S;KENNEDY G		RATIONALE: The diagnosis of idiopathic pulmonary fibrosis (IPF) remains challenging and can result in delayed or misdiagnosis. IPF diagnosis is based upon the presence of either a radiographic or histologic usual interstitial pneumonia (UIP) pattern in the absence of an identifiable etiology. The Envisia Genomic Classifier is a clinically validated molecular diagnostic test that identifies UIP in…			TULANE UNIVERSITY, NEW ORLEANS, USA.;PIEDMONT HEALTHCARE, ATLANTA, USA.;TEL AVIV UNIVERSITY, TEL AVIV, ISRAEL.;UNIVERSITY OF HEIDELBERG, HEIDELBERG, GERMANY.;GERMAN CENTER FOR LUNG RESEARCH, HEIDELBERG, GERMANY.;UNIVERSITY OF UTAH, SALT LAKE CITY, USA.;UNIVERSITY OF ARIZONA, TUCSON, USA.;VERACYTE INC, SAN FRANCISCO, USA.;					2022-03-30		10.1513/AnnalsATS.202107-897OC	MEETING ABSTRACT									TBDTBD	adult; antifibrotic therapy; article; case study; classifier; clinical decision making; diagnosis; female; fibrosing alveolitis; human; human tissue; major clinical study; male; multidisciplinary team; prospective study; pulmonologist; randomized controlled trial		Ann Am Thorac Soc	Ann Am Thorac Soc	ENGLISH		0			8600 Rockville Pike, Bethesda, MD 20894, USA		1	BETHESDA		J	US NATIONAL LIBRARY OF MEDICINE	2021		LASKY, J, Tulane University, New Orleans, LA, USA	TBD		2325-6621	Annals of the American Thoracic Society			0
LASKY J;UNTERMAN A;CASE A;KREUTER M;SCHOLAND M;CHAUDHARY S;LOFARO L;TOM J;JOHNSON M;HUANG J;BHORADE S;KENNEDY G	LASKY, JOSEPH;UNTERMAN, AVRAHAM;CASE, AMY;KREUTER, MICHAEL;SCHOLAND, MARY BETH;CHAUDHARY, SACHIN;LOFARO, LORI;TOM, JENNIFER;JOHNSON, MARLA;HUANG, JING;BHORADE, SANGEETA;KENNEDY, GIULIA		TOPIC: Diffuse Lung Disease TYPE: Original Investigations PURPOSE: The diagnosis of idiopathic pulmonary fibrosis (IPF), a progressive fibrosing ILD, remains challenging and often results in prolonged misdiagnosis associated with treatment delays and ultimately, poor outcomes. The diagnosis of IPF is based upon the presence of either a radiographic or histologic Usual Interstitial Pneumonia (UIP)…		1257A	TULANE UNIVERSITY, NEW ORLEANS, USA.;PIEDMONT HEALTHCARE, ATLANTA, USA.;TEL AVIV UNIVERSITY, TEL AVIV, ISRAEL.;UNIVERSITY OF HEIDELBERG, HEIDELBERG, GERMANY.;GERMAN CENTER FOR LUNG RESEARCH, HEIDELBERG, GERMANY.;UNIVERSITY OF UTAH, SALT LAKE CITY, USA.;UNIVERSITY OF ARIZONA, TUCSON, USA.;VERACYTE INC, SAN FRANCISCO, USA.;					2022-03-05		10.1016/j.chest.2021.07.1150	MEETING ABSTRACT			1931-3543		1258A				WJ5TY		4	CHEST	CHEST	ENGLISH		0	BRONZE		RADARWEG 29, 1043 NX AMSTERDAM, NETHERLANDS	OCT	2	AMSTERDAM		J	ELSEVIER	2021			GENERAL & INTERNAL MEDICINE; RESPIRATORY SYSTEM		0012-3692	CHEST		S	0
LEREBOURS F;HEQUET D;GUINEBRETIERE J;ROULOT A;CALLENS C;GENTIEN D;PENAULT-LLORCA F;ZILBERMAN S;SALMON R;FOA C;BERSENEFF H;HUCHON C;KATZ G;MACDONALD M;MOREL P;BIECHE I;DUBOT C;ROUZIER R	LEREBOURS, F.;HEQUET, D.;GUINEBRETIERE, J-M;ROULOT, A.;CALLENS, C.;GENTIEN, D.;PENAULT-LLORCA, F.;ZILBERMAN, S.;SALMON, R.;FOA, C.;BERSENEFF, H.;HUCHON, C.;KATZ, G.;MACDONALD, M.;MOREL, P.;BIECHE, I.;DUBOT, C.;ROUZIER, R.		Backgrounds: More than a decade of research, clinical studies, and peer reviewed publications support the value of molecular subtyping based on gene expression analyses to assess prognosis and treatment options for patients with early-stage breast cancer. Therefore, genomic assays are now being introduced to supplement the conventional diagnostic tools. Prosigna is a standardized test that measur…			RENE HUGUENIN HOSPITAL, ST CLOUD, FRANCE.;INSTITUT CURIE, PARIS, FRANCE.;CENTRE JEAN PERRIN, CLERMONT FERRAND, FRANCE.;TENON HOSPITAL, PARIS, FRANCE.;PRIVATE HOSP PEUPLIERS, PARIS, FRANCE.;PRIVATE HOSP CLAIRVAL, MARSEILLE, FRANCE.;RENE DUBOS HOSPITAL, PONTOISE, FRANCE.;POISSY ST GERMAIN HOSP, POISSY, FRANCE.;GRP GEN SANTE, PARIS, FRANCE.;NANOSTRING TECHNOLOGIES INC, SEATTLE, USA.;UNIVERSITY VERSA…		SAN ANTONIO, TX	38TH ANNUAL CTRC-AACR SAN ANTONIO BREAST CANCER SYMPOSIUM	DEC 08-12, 2015	2022-03-05		10.1158/1538-7445.SABCS15-OT2-03-02	MEETING ABSTRACT			1538-7445						DL4QN			CANCER RES	CANCER RES.	ENGLISH	OT2-03-02	0		BICHE, IVAN/0000-0002-2430-5429; GENTIEN, DAVID/0000-0001-8317-5188	615 CHESTNUT ST, 17TH FLOOR, PHILADELPHIA, PA 19106-4404 USA	FEB 15	2	PHILADELPHIA		J	AMER ASSOC CANCER RESEARCH	2016	GENTIEN, DAVID/O-9356-2019; BICHE, IVAN/O-7399-2017; GENTIEN, DAVID/L-7757-2017		ONCOLOGY		0008-5472	CANCER RESEARCH	CANC THERAPY RES CTR, AMER ASSOC CANC RES	4	0
LEVASSEUR N;SUN J;FENTON D;BAXTER S;CHAN A;ROBERTS S;FENG X;LOHRISCH C;GELMON K;SHENKIER T;CHIA S	LEVASSEUR, NATHALIE;SUN, JULIA;FENTON, DAVID;BAXTER, SIMON;CHAN, ANGELA;ROBERTS, SARAH;FENG, XIAOLAN;LOHRISCH, CAROLINE;GELMON, KAREN;SHENKIER, TAMARA;CHIA, STEPHEN K.	ALBAIN KS, 2010, LANCET ONCOL, V11, P55, DOI 10.1016/S1470-2045(09)70314-6;BAUM M, 2002, LANCET, V359, P2131;CARDOSO F, 2016, NEW ENGL J MED, V375, P717, DOI 10.1056/NEJMOA1602253;DAVIDSON JA, 2013, EUR J CANCER, V49, P2469, DOI 10.1016/J.EJCA.2013.03.009;DOWSETT M, 2010, J CLIN ONCOL, V28, P1829, DOI 10.1200/JCO.2009.24.4798;GEYER CE, 2018, NPJ BREAST CANCER, V4, DOI 10.1038/S41523-018-0090-6;GO…	THIS PROSPECTIVE STUDY INVESTIGATED THE IMPACT OF THE RECURRENCE SCORE (RS) RESULT ON ADJUVANT TREATMENT DECISIONS IN 82 N1MI/N1 ER+ HER2-NEGATIVE BREAST CANCER PATIENTS. TREATMENT CHANGES WERE REPORTED IN 52% OF PATIENTS AND WERE CONSISTENT WITH THE RS (OMITTING CHEMOTHERAPY IN LOWER RS PATIENTS, ADDING CHEMOTHERAPY IN HIGHER RS PATIENTS). THE NET CHANGE WAS A 45% REDUCTION IN CHEMOTHERAPY USE. …		E74	BRITISH COLUMBIA CANCER AGENCY, VANCOUVER, CANADA.;VANCOUVER ISL CTR, VANCOUVER, CANADA.;SINDI AHLUWALIA HAWKINS CTR SOUTHERN INTERIOR, KELOWNA, CANADA.;FRASER VALLEY CTR, SURREY, CANADA.;CTR NORTH, PRINCE GEORGE, CANADA.					2022-03-05	ADJUVANT CHEMOTHERAPY; BREAST CANCER; DECISION IMPACT; NODE-POSITIVE; RECURRENCE SCORE	10.1016/j.clbc.2021.09.004	ARTICLE			1938-0666	SCHIA@BCCANCER.BC.CA	E79		EXACT SCIENCES	MEDICAL WRITING ASSISTANCE WAS PROVIDED BY AVITAL BAREKETSAMISH, PHD, AND WAS FUNDED BY EXACT SCIENCES. THE STUDY WAS DESIGNED AND THE DATA WERE COLLECTED AND ANALYZED BY THE AUTHORS. GENOMIC HEALTH COVERED THE COST OF THE TESTING, AND HAD NO ROLE IN THE ANALYSIS OR THE DECISION TO PUBLISH. EXACT SCIENCES FUNDED THE WRITING SUPPORT. THE AUTHORS HAD FULL EDITORIAL CONTROL, AND THE LEAD AND SENIOR …	YE1RO	ADJUVANT TREATMENT; POSTMENOPAUSAL WOMEN; TREATMENT DECISIONS; TAMOXIFEN; ANASTROZOLE; SIGNATURE	1	CLIN BREAST CANCER	CLIN. BREAST CANCER	ENGLISH		21			3500 MAPLE AVENUE, STE 750, DALLAS, TX 75219-3931 USA	JAN	6	DALLAS	34690081	J	CIG MEDIA GROUP, LP	2022		CHIA, SK (CORRESPONDING AUTHOR), BRITISH COLUMBIA CANC AGCY, DIV MED ONCOL, 600 W 10TH AVE, VANCOUVER, BC V5Z 4E6, CANADA.	ONCOLOGY		1526-8209	CLINICAL BREAST CANCER			0
LOPES G;CHIEN R;HORNBERGER J	LOPES, G. DE LIMA;CHIEN, R.;HORNBERGER, J. C.		Goals: Breast cancer represents a significant burden of illness worldwide. The adoption of 21-gene breast cancer recurrence score (RS) for the man- agement of adjuvant therapy was projected to be cost-effective. Singapore presents a unique consumer driven healthcare environment. We assessed the cost and utility of the 21-gene RS for lymph node negative (LN−), estrogen receptor positive (ER+) earl…		S48	INT MED CTR SINGAPORE, SINGAPORE, SINGAPORE.;CEDAR ASSOCIATES LLC, MENLO PARK, USA.;STANFORD UNIVERSITY, STANFORD, USA.					2022-03-05			MEETING ABSTRACT					S48				747MM			BREAST	BREAST	ENGLISH		0			JOURNAL PRODUCTION DEPT, ROBERT STEVENSON HOUSE, 1-3 BAXTERS PLACE, LEITH WALK, EDINBURGH EH1 3AF, MIDLOTHIAN, SCOTLAND	MAR	1	EDINBURGH		J	CHURCHILL LIVINGSTONE	2011	HORNBERGER, JOHN/M-4932-2019		ONCOLOGY; OBSTETRICS & GYNECOLOGY		0960-9776	BREAST		1	0
LUX M;NABIEVA N;HILDEBRANDT T;REBSCHER H;KUMMEL S;BLOHMER J;SCHRAUDER M	LUX, M. P.;NABIEVA, N.;HILDEBRANDT, T.;REBSCHER, H.;KUMMEL, S.;BLOHMER, J. -U.;SCHRAUDER, M. G.	AGO. AGO BREAST COMMITTEE, 2017, DIAGN TREATM PAT PRI;ALBAIN KS, 2010, LANCET ONCOL, V11, P55, DOI 10.1016/S1470-2045(09)70314-6;ALVARADO MD, 2015, ADV THER, V32, P1237, DOI 10.1007/S12325-015-0269-2;BARTLETT JMS, 2016, JNCI-J NATL CANCER I, V108, DOI 10.1093/JNCI/DJW050;BEUMER I, 2016, BREAST CANCER RES TR, V156, P279, DOI 10.1007/S10549-016-3764-5;BIERMANN J, 2012, INT J CARDIOL, V156, P323, DO…	OBJECTIVES: MANY WOMEN WITH EARLY-STAGE, HORMONE RECEPTOR-POSITIVE BREAST CANCER MAY NOT BENEFIT FROM ADJUVANT CHEMOTHERAPY. GENE EXPRESSION TESTS CAN REDUCE CHEMOTHERAPY OVER-AND UNDERTREATMENT BY PROVIDING PROGNOSTIC INFORMATION ON THE LIKELIHOOD OF RECURRENCE AND, WITH ONCOTYPE DX, PREDICTIVE INFORMATION ON CHEMOTHERAPY BENEFIT. THESE TESTS ARE CURRENTLY NOT REIMBURSED BY GERMAN HEALTHCARE PAY…		89	FRIEDRICH ALEXANDER UNIV ERLANGEN NURNBERG, ERLANGEN, GERMANY.;INST GESUNDHEITSOKON & VERSORGUNGSFORSCH, GYHUM HESEDORF, GERMANY.;KLINIKEN ESSEN MITTE, ESSEN, GERMANY.;CHARITE HOSPITAL, BERLIN, GERMANY.;CHARITE HOSPITAL, BERLIN, GERMANY.					2022-03-05	BREAST CANCER; GENE EXPRESSION TEST; ONCOTYPE DX; BUDGET IMPACT ANALYSIS; GERMANY; HEALTH ECONOMICS	10.1016/j.breast.2017.11.002	ARTICLE			1532-3080	MICHAEL.LUX@UK-ERLANGEN.DE	98		GENOMIC HEALTH	OSSIAN HEALTH ECONOMICS AND COMMUNICATIONS RECEIVED CONSULTING FEES FROM GENOMIC HEALTH TO SUPPORT THE PREPARATION OF THIS MANUSCRIPT.	FQ7QG	21-GENE RECURRENCE SCORE; ADJUVANT CHEMOTHERAPY; DISTANT RECURRENCE; PAM50 RISK; ONCOTYPE DX; POSTMENOPAUSAL PATIENTS; COST-EFFECTIVENESS; 70-GENE SIGNATURE; CLINICAL-PRACTICE; ASSAY		BREAST	BREAST	ENGLISH		65		LUX, MICHAEL PATRICK/0000-0002-2781-2178; BLOHMER, JENS-UWE/0000-0002-7969-250X	JOURNAL PRODUCTION DEPT, ROBERT STEVENSON HOUSE, 1-3 BAXTERS PLACE, LEITH WALK, EDINBURGH EH1 3AF, MIDLOTHIAN, SCOTLAND	FEB	10	EDINBURGH	29128582	J	CHURCHILL LIVINGSTONE	2018		LUX, MP (CORRESPONDING AUTHOR), UNIV KLINIKUM ERLANGEN, FRAUENKLIN, UNIV STR 21-23, D-91054 ERLANGEN, GERMANY.	ONCOLOGY; OBSTETRICS & GYNECOLOGY		0960-9776	BREAST			10
MAMOUNAS E;GOLDSTEIN L;PENAULT-LLORCA F;ROCHE H;GLUZ O;HARBECK N;NITZ U;O'SHAUGHNESSY J;ALBAIN K	MAMOUNAS, E. P.;GOLDSTEIN, L. J.;PENAULT-LLORCA, F.;ROCHE, H.;GLUZ, O.;HARBECK, N.;NITZ, U.;O'SHAUGHNESSY, J.;ALBAIN, K. S.		Background: In 2015, the NCCN added that the 21-gene RS assay could be considered for select pts with 1-3 N+, ER+ EBC. In 2016, ASCO advised that ‘clinician[s] should not use the 21-gene RS to guide decisions.’ These discordant recommendations have caused confu- sion for physicians, pts, and payers. To address this controversy, we herein report a comprehensive analysis of the evidence on clinical…		S98	ORLANDO HLTH, UF HLTH CANC CTR, ORLANDO, FL USA.;FOX CHASE CANC CTR, PHILADELPHIA, USA.;CENTRE JEAN PERRIN, CLERMONT FERRAND, FRANCE.;INST UNIV CANC TOULOUSE ONCOPOLE, TOULOUSE, FRANCE.;EVANGEL HOSP BETHESDA, MONCHENGLADBACH, GERMANY.;UNIVERSITY OF MUNICH, MUNICH, GERMANY.;BAYLOR UNIVERSITY MEDICAL CENTER, DALLAS, USA.;LOYOLA UNIV CHICAGO, MAYWOOD, USA.					2022-03-05		10.1016/S0960-9776(17)30312-0	MEETING ABSTRACT			1532-3080		S98		GENOMIC HEALTH; CELGENEBRISTOL-MYERS SQUIBBCELGENE CORPORATION; PFIZERPFIZER; NOVARTISNOVARTIS; GENENTECHROCHE HOLDINGGENENTECH; BIOTHERANOSTICS; BAYERBAYER AG	PAID CONSULTANCY: GENOMIC HEALTH, CELGENE, PFIZER, NOVARTIS, GENENTECH, BIOTHERANOSTICS, BAYER; SPEAKER BUREAU: GENOMIC HEALTH, GENENTECH.	EQ2VX			BREAST	BREAST	ENGLISH	P226	0			JOURNAL PRODUCTION DEPT, ROBERT STEVENSON HOUSE, 1-3 BAXTERS PLACE, LEITH WALK, EDINBURGH EH1 3AF, MIDLOTHIAN, SCOTLAND	MAR	1	EDINBURGH		J	CHURCHILL LIVINGSTONE	2017			ONCOLOGY; OBSTETRICS & GYNECOLOGY		0960-9776	BREAST		1	0
MANDERS J;KUERER H;SMITH B;MCCLUSKEY C;FARRAR W;FRAZIER T;LI L;LEONARD C;CARTER D;CHAWLA S;MEDEIROS L;GUENTHER J;CASTELLINI L;BUCHHOLZ D;MAMOUNAS E;WAPNIR I;HORST K;CHAGPAR A;EVANS S;RIKER A;VALI F;SOLIN L;JABLON L;RECHT A;SHARMA R;LU R;SING A;HWANG E;WHITE J	MANDERS, J. B.;KUERER, H. M.;SMITH, B. D.;MCCLUSKEY, C.;FARRAR, W. B.;FRAZIER, T. G.;LI, L.;LEONARD, C. E.;CARTER, D. L.;CHAWLA, S.;MEDEIROS, L. E.;GUENTHER, J. M.;CASTELLINI, L. E.;BUCHHOLZ, D. J.;MAMOUNAS, E. P.;WAPNIR, I. L.;HORST, K. C.;CHAGPAR, A.;EVANS, S. B.;RIKER, A. I.;VALI, F. S.;SOLIN, L. J.;JABLON, L.;RECHT, A.;SHARMA, R.;LU, R.;SING, A. P.;HWANG, E. S.;WHITE, J.		Background: In the management of DCIS clinicians and patients (pts) must choose between the various options for breast conservation treatment based on an assessment of local recurrence (LR) risk. Traditional clinicopathologic (CP) factors such as age, size, grade, margin width or comedo necrosis, provide an average LR risk derived from clinical trials and population studies. The Oncotype DX® 12-g…			THE CHRIST HOSPITAL HEALTH NETWORK, CINCINNATI, USA.;THE UNIVERSITY OF TEXAS MD ANDERSON CANCER CENTER, HOUSTON, USA.;OHIO STATE UNIVERSITY, COLUMBUS, USA.;BRYN MAWR HOSPITAL, BRYN MAWR, USA.;ROCKY MT CANC CTR, DENVER, USA.;ROCHESTER REG HLTH SYST, ROCHESTER, USA.;ST ELIZABETH MED CTR INC, EDGEWOOD, USA.;ORLANDO HLTH, UF HLTH CANC CTR, ORLANDO, FL USA.;STANFORD UNIVERSITY, STANFORD, USA.;YALE UNI…		SAN ANTONIO, TX	38TH ANNUAL CTRC-AACR SAN ANTONIO BREAST CANCER SYMPOSIUM	DEC 08-12, 2015	2022-03-05		10.1158/1538-7445.SABCS15-P5-17-03	MEETING ABSTRACT			1538-7445						DL4QN			CANCER RES	CANCER RES.	ENGLISH	P5-17-03	0			615 CHESTNUT ST, 17TH FLOOR, PHILADELPHIA, PA 19106-4404 USA	FEB 15	2	PHILADELPHIA		J	AMER ASSOC CANCER RESEARCH	2016			ONCOLOGY		0008-5472	CANCER RESEARCH	CANC THERAPY RES CTR, AMER ASSOC CANC RES	4	0
MARKOPOULOS C	MARKOPOULOS, CHRISTOS	AEBI S, 2010, ANN ONCOL, V21, PV9, DOI 10.1093/ANNONC/MDQ159;ALBAIN KS, 2010, LANCET ONCOL, V11, P55, DOI 10.1016/S1470-2045(09)70314-6;ALBANELL J, 2011, 12 ST GALL INT BREAS;ANDERSON JM, 2009, 32 ANN SAN ANT BREAS;ANONYMOUS, 2010, TECHNOL EVAL CENT ASSESS PROGRAM EXEC SUMM, V25, P1;ASAD J, 2008, AM J SURG, V196, P527, DOI 10.1016/J.AMJSURG.2008.06.021;BADVE SS, 2009, J CLIN ONCOL, V27, P2734, DO…	ONCOTYPE DX (R) IS A MULTIGENE ASSAY THAT PROVIDES PROGNOSTIC INFORMATION IN TERMS OF 10-YEAR DISTANT RECURRENCE AND PREDICTS THE LIKELIHOOD OF ADJUVANT CHEMOTHERAPY BENEFIT IN ESTROGEN RECEPTOR POSITIVE BREAST CANCER PATIENTS, BASED ON THE EXPRESSION OF A PANEL OF 21 GENES (16 CANCER-RELATED AND FIVE REFERENCE GENES) FROM A TUMOR SPECIMEN (CORE BIOPSY OR SURGICAL RESECTION). IT HAS BEEN VALIDATE…		179	UNIVERSITY ATHENS, ATHENS, GREECE.					2022-03-05	BREAST CANCER; CHEMOTHERAPY; GENOMIC SIGNATURE; HORMONAL THERAPY; MULTIGENE ASSAYS; ONCOTYPE DX; PREDICTION; PROGNOSTICATION; RECURRENCE SCORE; TREATMENT DECISIONS	10.1586/ERA.12.174	REVIEW			1744-8328	CMARKOP@HOL.GR	194		ASTRAZENECA (UK)ASTRAZENECA; NOVARTIS (BASEL, SWITZERLAND); PFIZER INC. (NEW YORK, NY, USA)PFIZER; GENOMIC HEALTH INC. (USA); GENOMIC HEALTH INC.	THE AUTHOR HAS RECEIVED SPEAKER'S HONORARIA AND EDUCATIONAL GRANTS FROM ASTRAZENECA (UK), NOVARTIS (BASEL, SWITZERLAND), PFIZER INC. (NEW YORK, NY, USA) AND GENOMIC HEALTH INC. (USA). THE AUTHOR IS SOLELY RESPONSIBLE FOR THE CONTENT OF THE MANUSCRIPT WITH NO RESTRICTIONS SET BY GENOMIC HEALTH INC. THE AUTHOR HAS NO OTHER RELEVANT AFFILIATIONS OR FINANCIAL INVOLVEMENT WITH ANY ORGANIZATION OR ENTI…	089RV	21-GENE RECURRENCE SCORE; TUMOR GENE-EXPRESSION; RT-PCR ASSAY; ANALYTICAL VALIDATION; ECONOMIC-ANALYSIS; CHEMOTHERAPY; IMPACT; DX; SIGNATURE; UTILITY	2	EXPERT REV ANTICANC	EXPERT REV. ANTICANCER THER	ENGLISH		71		MARKOPOULOS, CHRISTOS/0000-0002-5072-6390	2-4 PARK SQUARE, MILTON PARK, ABINGDON OR14 4RN, OXON, ENGLAND	FEB	16	ABINGDON	23406559	J	TAYLOR & FRANCIS LTD	2013	MARKOPOULOS, CHRISTOS/AAD-8501-2019	MARKOPOULOS, C (CORRESPONDING AUTHOR), UNIV ATHENS, SCH MED, 8 LASSIOU ST, ATHENS 11521, GREECE.	ONCOLOGY		1473-7140	EXPERT REVIEW OF ANTICANCER THERAPY			31
MARKOPOULOS C;VAN DE VELDE C;ZARCA D;OZMEN V;MASETTI R	MARKOPOULOS, C.;VAN DE VELDE, C.;ZARCA, D.;OZMEN, V.;MASETTI, R.	ALBAIN KS, 2010, LANCET ONCOL, V11, P55, DOI 10.1016/S1470-2045(09)70314-6;ALBANELL J, 2012, ANN ONCOL, V23, P625, DOI 10.1093/ANNONC/MDR278;ALVARADO MD, 2015, ADV THER, V32, P1237, DOI 10.1007/S12325-015-0269-2;ANONYMOUS, 2007, LANCET ONCOL, V8, P1079, DOI 10.1016/S1470-2045(07)70346-7;BLOHMER J U, 2013, J MED ECON, V16, P30, DOI 10.3111/13696998.2012.722572;BUENO-DE-MESQUITA JM, 2009, BREAST CA…	BREAST CANCER (BC) HAS HISTORICALLY BEEN TREATED AS A SINGLE DISEASE ENTITY; HOWEVER, IN THE LAST DECADE, INSIGHTS INTO ITS MOLECULAR HETEROGENEITY HAVE UNDERPINNED THE DEVELOPMENT/COMMERCIALISATION OF SEVERAL GENOMIC TOOLS WHOSE GOAL IS TO GUIDE PATIENT MANAGEMENT IN EARLY BC. THESE INCLUDE THE ONCOTYPE DX BREAST RECURRENCE SCORETM ASSAY, MAMMAPRINT, PROSIGNA, AND ENDOPREDICT. ALTHOUGH THESE ASS…		909	UNIVERSITY ATHENS, ATHENS, GREECE.;LEIDEN UNIVERSITY, LEIDEN, NETHERLANDS.;INST FRANCAIS SEIN, PARIS, FRANCE.;ISTANBUL UNIVERSITY, ISTANBUL, TURKEY.;UNIVERSITY CATTOLICA SACRO CUORE, ROME, ITALY.					2022-03-05	ADJUVANT CHEMOTHERAPY; BREAST CANCER; GENOMICS; PERSONALIZED MEDICINE	10.1016/j.ejso.2016.08.012	REVIEW			1532-2157	CMARKOP@HOL.GR	920		ASTRAZENECAASTRAZENECA; PFIZERPFIZER; NOVARTISNOVARTIS; GENOMIC HEALTH, INC.	C. MARKOPOULOS IS A CONSULTANT FOR GENOMIC HEALTH INC. AND RECEIVED EDUCATIONAL GRANTS FROM ASTRAZENECA, PFIZER AND NOVARTIS; C. VAN DE VELDE, D. ZARCA, V. OZMEN, AND R. MASETTI ARE CONSULTANTS FOR GENOMIC HEALTH INC; MEDICAL WRITING ASSISTANCE WAS PROVIDED BY DR. AVITAL BAREKET-SAMISH AND WAS FUNDED BY GENOMIC HEALTH, INC.	EU8RB	21-GENE RECURRENCE SCORE; 70-GENE PROGNOSIS-SIGNATURE; INTERNATIONAL EXPERT CONSENSUS; GENE-EXPRESSION PATTERNS; RT-PCR ASSAY; ESTROGEN-RECEPTOR; ONCOTYPE DX; DISTANT RECURRENCE; DECISION-MAKING; ADJUVANT CHEMOTHERAPY	5	EJSO-EUR J SURG ONC	EJSO	ENGLISH		89		MARKOPOULOS, CHRISTOS/0000-0002-5072-6390	THE BOULEVARD, LANGFORD LANE, KIDLINGTON, OXFORD OX5 1GB, OXON, ENGLAND	MAY	12	OXFORD	27639633	J	ELSEVIER SCI LTD	2017	OZMEN, VAHIT/AAE-3904-2020; MARKOPOULOS, CHRISTOS/AAD-8501-2019	MARKOPOULOS, C (CORRESPONDING AUTHOR), UNIV ATHENS, MED SCH, 8 IASSIOU ST, ATHENS 11521, GREECE.	ONCOLOGY; SURGERY	SI	0748-7983	EJSO			18
MARTIN M;GONZALEZ-RIVERA M;MORALES S;DE LA HABA J;GONZALEZ-CORTIJO L;MANSO L;ALBANELL J;GONZALEZ-MARTIN A;GONZALEZ S;ARCUSA A;DE LA CRUZ-MERINO L;ROJO F;VIDAL M;GOICOECHEA U;GALVAN P;CABALLERO R;CARRASCO E;MICHALOPOULOS S;HORNBERGER J;PRAT A	MARTIN, MIGUEL;GONZALEZ-RIVERA, MILAGROS;MORALES, SERAFIN;DE LA HABA, JUAN;GONZALEZ-CORTIJO, LUCIA;MANSO, LUIS;ALBANELL, JOAN;GONZALEZ-MARTIN, ANTONIO;GONZALEZ, SONIA;ARCUSA, ANGELS;DE LA CRUZ-MERINO, LUIS;ROJO, FEDERICO;VIDAL, MARIA;GOICOECHEA, UXUE;GALVAN, PATRICLA;CABALLERO, ROSALIA;CARRASCO, EVA;MICHALOPOULOS, STEVEN;HORNBERGER, JOHN;PRAT, ALEIX		Background: Prosigna™ (PAM50) is a standardized test that measures the expression levels of 50 classifier genes in formalin-fixed paraffin-embedded (FFPE) breast tissue tumor samples. It provides subtype classification based on the fundamental biology of an individual patient’s tumor (referred to as "intrinsic subtyping"), as well as a prognostic score (referred to as "risk of recurrence [ROR] sc…			HOSP GREGORIO MARANON, MADRID, SPAIN.;HOSP AMAU VILANOVA, LERIDA, SPAIN.;HOSP REINA SOFIA, MADRID, SPAIN.;HOSP QUIRON, MADRID, SPAIN.;HOSP DOCE OCTUBRE, MADRID, SPAIN.;HOSPITAL DEL MAR, BARCELONA, SPAIN.;THE UNIVERSITY OF TEXAS MD ANDERSON CANCER CENTER, HOUSTON, USA.;HOSP MUTUA TERRASSA, BARCELONA, SPAIN.;CONSORCI SANITARI TERRASSA, BARCELONA, SPAIN.;HOSP VIRGEN MACARENA, SEVILLE, SPAIN.;FDN JIM…		SAN ANTONIO, TX	37TH ANNUAL CTRC-AACR SAN ANTONIO BREAST CANCER SYMPOSIUM	DEC 09-13, 2014	2022-03-05		10.1158/1538-7445.SABCS14-P6-08-10	MEETING ABSTRACT			1538-7445						CL1UK			CANCER RES	CANCER RES.	ENGLISH	P6-08-10	0		MARTIN, MIGUEL/0000-0001-9237-3231; MORALES, SERAFIN/0000-0001-7445-4193; MARTN, ANTONIO GONZLEZ/0000-0001-8376-9576; DE LA CRUZ-MERINO, LUIS/0000-0002-5333-0535	615 CHESTNUT ST, 17TH FLOOR, PHILADELPHIA, PA 19106-4404 USA	MAY 1	2	PHILADELPHIA		J	AMER ASSOC CANCER RESEARCH	2015	MARTIN, MIGUEL/V-6589-2019; HORNBERGER, JOHN/M-4932-2019; MARTIN, MIGUEL/AAJ-9242-2020; MICHALOPOULOS, EFSTATHIOS/AAA-4674-2020; MORALES, SERAFIN/L-7216-2019; ALBANELL, JOAN/R-9470-2019; MARTN, ANTONIO GONZLEZ/AAC-5935-2020; DE LA CRUZ-MERINO, LUIS/K-8633-2017		ONCOLOGY		0008-5472	CANCER RESEARCH	CANC THERAPY RES CTR, AMER ASSOC CANC RES	9	1
MATTAR A;FONSECA G;ROMAO M;SHIDA J;DE OLIVEIRA V;BASTOS M;BAGNOLI F;RINALDI J;STIEPCICH M;DA SILVA M;JAKUBOWSKI D;CHAO C;OLIVEIRA S;GEBRIM L	MATTAR, ANDRE;FONSECA, GUILHERME R.;ROMAO, MURILO B. A.;SHIDA, JORGE Y.;DE OLIVEIRA, VILMAR M.;BASTOS, MARIA C. S.;BAGNOLI, FABIO;RINALDI, JOSE F.;STIEPCICH, MONICA M. A.;DA SILVA, MARIA A. L. G.;JAKUBOWSKI, DEBBIE M.;CHAO, CALVIN;OLIVEIRA, SERGIO C.;GEBRIM, LUIZ H.	ADEMUYIWA FO, 2011, BREAST CANCER RES TR, V126, P797, DOI 10.1007/S10549-010-1329-6;ALBAIN KS, 2010, LANCET ONCOL, V11, P55, DOI 10.1016/S1470-2045(09)70314-6;ALBANELL J, 2016, EUR J CANCER, V66, P104, DOI 10.1016/J.EJCA.2016.06.027;AMERICAN JOINT COMMITTEE ON CANCER, 2017, AJCC CANC STAGING MA, V8TH, P589;ANDERSON BO, 2011, LANCET ONCOL, V12, P387, DOI 10.1016/S1470-2045(11)70031-6;BRAY F, 2018,…	PURPOSE WE EVALUATED THE IMPACT OF 21-GENE TEST RESULTS ON TREATMENT DECISIONS FOR PATIENTS WITH EARLY-STAGE BREAST CANCER TREATED UNDER THE PUBLIC HEALTH CARE SYSTEM IN BRAZIL, SISTEMA UNICO DE SAUDE. METHODS ELIGIBLE PATIENTS TREATED AT HOSPITAL PEROLA BYINGTON AND SANTA CASA DE MISERICORDIA DE SAO PAULO IN BRAZIL WERE REQUIRED TO HAVE THE FOLLOWING CHARACTERISTICS: POSTSURGERY WITH HORMONE REC…		1003	HOSP PEROLA BYINGTON, SAO PAULO, BRAZIL.;SANTA CASA MISERICORDIA SAO PAULO, SAO PAULO, BRAZIL.;LAB FLEURY, SAO PAULO, BRAZIL.;EXACT SCIENCES CORPORATION, MADISON, USA.					2022-03-05		10.1200/GO.20.00609	ARTICLE			2687-8941	MATTAR.ANDRE@GMAIL.COM	1011				ZB8HL	RECURRENCE SCORE ASSAY; EXPRESSION ASSAY; DECISION-MAKING; IMPACT; WOMEN; RECOMMENDATIONS; TAMOXIFEN; OUTCOMES; BENEFIT; RISK		JCO GLOB ONCOL	JCO GLOB. ONCOL.	ENGLISH		30	GREEN PUBLISHED	BAGNOLI, FABIO/0000-0002-6894-3780; MATTAR, ANDRE/0000-0001-5973-623X; GALVAO, MARIA ANTONIETA/0000-0002-0618-9372; OLIVEIRA, VILMAR/0000-0002-9478-5616; STIEPCICH, MONICA/0000-0002-9701-3558	TWO COMMERCE SQ, 2001 MARKET ST, PHILADELPHIA, PA 19103 USA	JUN	9	PHILADELPHIA	34181482	J	LIPPINCOTT WILLIAMS & WILKINS	2021		MATTAR, A (CORRESPONDING AUTHOR), HOSP PEROLA BYINGTON, GINECOL & MASTOL, AV INDIANOPOLIS 2654, BR-04062003 SAO PAULO, BRAZIL.	ONCOLOGY			JCO GLOBAL ONCOLOGY			0
MCKIERNAN J;DONOVAN M;MARGOLIS E;PARTIN A;BROWN G;TORKLER P;NOERHOLM M;BENTIS C;SKOG J;SHORE N;CARROLL P;ANDRIOLE G;THOMPSON I;CARTER H	MCKIERNAN, JAMES;DONOVAN, MICHAEL;MARGOLIS, ERIC;PARTIN, ALAN;BROWN, GORDON;TORKLER, PHILLIPP;NOERHOLM, MIKKEL;BENTIS, CHRIS;SKOG, JOHAN;SHORE, NEAL;CARROLL, PETER;ANDRIOLE, GERALD;THOMPSON, IAN;CARTER, H. BALLENTINE		Background:Discriminating indolent from clinically significant prostate cancer (PCa) in the initial biopsy settingremains an important issue. Prospectivelyevaluated diagnostic assays are necessary to ensure efficacy and clinicaladoption.Objective:Performance and utility assessment of ExoDx Prostate (IntelliScore) (EPI) urine exosome gene expres-sion assay versus standard clinical parameters for d…		E607			SAN FRANCISCO, CA	AMERICAN-UROLOGICAL-ASSOCIATION(AUA) ANNUAL MEETING	MAY 18-21, 2018	2022-03-05			MEETING ABSTRACT			1527-3792		E607				GB6GF		4	J UROLOGY	J. UROL.	ENGLISH	MP46-05	0			360 PARK AVE SOUTH, NEW YORK, NY 10010-1710 USA	APR	1	NEW YORK		J	ELSEVIER SCIENCE INC	2018			UROLOGY & NEPHROLOGY		0022-5347	JOURNAL OF UROLOGY	AMER UROL ASSOC	S	0
MCKIERNAN J;DONOVAN M;MARGOLIS E;PARTIN A;CARTER B;BROWN G;TORKLER P;NOERHOLM M;SKOG J;SHORE N;ANDRIOLE G;THOMPSON I;CARROLL P	MCKIERNAN, JAMES;DONOVAN, MICHAEL J.;MARGOLIS, ERIC;PARTIN, ALAN;CARTER, BALLENTINE;BROWN, GORDON;TORKLER, PHILLIPP;NOERHOLM, MIKKEL;SKOG, JOHAN;SHORE, NEAL;ANDRIOLE, GERRY;THOMPSON, IAN;CARROLL, PETER	ANKERST DP, 2014, UROLOGY, V83, P1362, DOI 10.1016/J.UROLOGY.2014.02.035;BANERJI JS, 2016, J UROLOGY, V195, P66, DOI 10.1016/J.JURO.2015.07.099;CENTER MM, 2012, EUR UROL, V61, P1079, DOI 10.1016/J.EURURO.2012.02.054;CHEVLI KK, 2014, J UROLOGY, V191, P1743, DOI 10.1016/J.JURO.2013.12.005;CHOU R, 2011, JAMA-J AM MED ASSOC, V306, P2721, DOI 10.1001/JAMA.2011.1891;CUCCHIARA V, 2018, EUR UROL, V73, P5…	BACKGROUND: DISCRIMINATING INDOLENT FROM CLINICALLY SIGNIFICANT PROSTATE CANCER (PCA) IN THE INITIAL BIOPSY SETTING REMAINS AN IMPORTANT ISSUE. PROSPECTIVELY EVALUATED DIAGNOSTIC ASSAYS ARE NECESSARY TO ENSURE EFFICACY AND CLINICAL ADOPTION. OBJECTIVE: PERFORMANCE AND UTILITY ASSESSMENT OF EXODX PROSTATE (INTELLISCORE) (EPI) URINE EXOSOME GENE EXPRESSION ASSAY VERSUS STANDARD CLINICAL PARAMETERS …		731	COLUMBIA UNIVERSITY, NEW YORK, USA.;ICAHN SCH MED MT SINAI, NEW YORK, USA.;UROL CTR ENGLEWOOD, ENGLEWOOD, USA.;JOHNS HOPKINS UNIVERSITY, BALTIMORE, USA.;DELAWARE VALLEY UROL, VOORHEES, USA.;EXOSOME DIAGNOST GMBH, MARTINSRIED, GERMANY.;EXOSOME DIAGNOST INC, WALTHAM, USA.;ATLANTIC UROLOGY CLINICS, MYRTLE BEACH, USA.;WASHINGTON UNIVERSITY, ST LOUIS, USA.;UT HLTH SCI CTR, SAN ANTONIO, USA.;UNIVERSITY…					2022-03-05	EXOSOMES; EXTENDED VALIDATION STUDY; HIGH GRADE PROSTATE CANCER; INITIAL BIOPSY; PROSTATE CANCER; RISK ASSESSMENT TOOLS	10.1016/j.eururo.2018.08.019	ARTICLE			1873-7560	MICHAEL.DONOVAN@MSSM.EDU	738		EXOSOME DIAGNOSTICS	EXOSOME DIAGNOSTICS PROVIDED FUNDING FOR THE STUDY AND ASSISTED WITH THE ANALYSIS. THE AUTHORS WOULD LIKE TO THANK RUTH ETZIONI (RE) FOR PARTICIPATION IN THE CAREPATH CONSENSUS COMMITTEE.	HA3AL	TASK-FORCE RECOMMENDATION; COMPLICATIONS; GUIDELINES; PCA3; MEN	6	EUR UROL	EUR. UROL.	ENGLISH		29	HYBRID, GREEN PUBLISHED	SKOG, JOHAN/0000-0002-0926-1691; TORKLER, PHILLIPP/0000-0002-1450-5806	PO BOX 211, 1000 AE AMSTERDAM, NETHERLANDS	DEC	8	AMSTERDAM	30237023	J	ELSEVIER SCIENCE BV	2018		DONOVAN, MJ (CORRESPONDING AUTHOR), ICAHN SCH MED MT SINAI, PATHOL, 1468 MADISON AVE, NEW YORK, NY 10029 USA.	UROLOGY & NEPHROLOGY		0302-2838	EUROPEAN UROLOGY			99
MCSORLEY L;AL RAHBI F;THARMABALA M;EVOY D;GERAGHTY J;PRICHARD R;ROTHWELL J;MCCARTAN D;MCDERMOTT E;KEANE M;KENNEDY M;O'REILLY S;MILLEN S;CROWN J;SMYTH L;KELLY C;QUINN C;WALSHE J	MCSORLEY, LYNDA M.;AL RAHBI, FATHIYA;THARMABALA, MEHALA;EVOY, DENIS;GERAGHTY, JAMES G.;PRICHARD, RUTH;ROTHWELL, JANE;MCCARTAN, DAMIAN;MCDERMOTT, ENDA;KEANE, MACCON M.;KENNEDY, JOHN;O'REILLY, SEAMUS;MILLEN, STEVE;CROWN, JOHN;SMYTH, LILLIAN MARY;KELLY, CATHERINE MARGARET;QUINN, CECILY;WALSHE, JANICE MARIA		Purpose Results from TAILOR-X suggest that up to 70% of hormone receptor-positive (HR+) node-negative (N0) ESBC patients (pts) may avoid chemotherapy (CT) with RS ≤ 25. We assess clinical and economic impacts of RS testing on treatment using real-world data. Methods From October 2011 to February 2019, a retrospective, cross-sectional observational study was conducted of HR+ N0 ESBC pts who had RS…			UNIVERSITY HOSPITAL GALWAY, GALWAY, IRELAND.;ST VINCENTS UNIVERSITY HOSPITAL, DUBLIN, IRELAND.;UNIVERSITY COLLEGE DUBLIN, DUBLIN, IRELAND.;ST JAMES HOSPITAL, DUBLIN, IRELAND.;CORK UNIVERSITY HOSPITAL, CORK, IRELAND.;EXACT SCIENCES CORPORATION, MADISON, USA.;NSABP NRG ONCOL, DUBLIN, IRELAND.;ALL IRELAND COOPERATIVE ONCOLOGY RESEARCH GROUP, DUBLIN, IRELAND.;MEM SLOAN KETTERING CANC CTR, NEW YORK, U…		ELECTR NETWORK	ANNUAL MEETING OF THE AMERICAN-SOCIETY-OF-CLINICAL-ONCOLOGY (ASCO)	MAY 29-31, 2020	2022-03-05			MEETING ABSTRACT			1527-7755						NB2UL		15	J CLIN ONCOL	J. CLIN. ONCOL.	ENGLISH	540	0			TWO COMMERCE SQ, 2001 MARKET ST, PHILADELPHIA, PA 19103 USA	MAY 20	2	PHILADELPHIA		J	LIPPINCOTT WILLIAMS & WILKINS	2020			ONCOLOGY		0732-183X	JOURNAL OF CLINICAL ONCOLOGY	AMER SOC CLIN ONCOL	S	0
MCSORLEY L;THARMABALA M;AL RAHBI F;MCSORLEY K;CHEW S;EVOY D;GERAGHTY J;PRICHARD R;ROTHWELL J;MCCARTAN D;MCDERMOTT E;KEANE M;KENNEDY M;O'REILLY S;MILLEN S;CROWN J;SMYTH L;KELLY C;QUINN C;WALSHE J	MCSORLEY, L. M.;THARMABALA, M.;AL RAHBI, F.;MCSORLEY, K.;CHEW, S.;EVOY, D.;GERAGHTY, J. G.;PRICHARD, R. S.;ROTHWELL, J.;MCCARTAN, D. P.;MCDERMOTT, E. W.;KEANE, M.;KENNEDY, M. J.;O'REILLY, S.;MILLEN, S. J.;CROWN, J. P.;SMYTH, L. M.;KELLY, C. M.;QUINN, C. M.;WALSHE, J. M.	ALBAIN KS, 2010, LANCET ONCOL, V11, P55, DOI 10.1016/S1470-2045(09)70314-6;ALBANELL J, 2016, EUR J CANCER, V66, P104, DOI 10.1016/J.EJCA.2016.06.027;CARDOSO F, 2019, ANN ONCOL, V30, P1194, DOI 10.1093/ANNONC/MDZ173;CARDOSO F, 2016, NEW ENGL J MED, V375, P717, DOI 10.1056/NEJMOA1602253;CARDOSO F, 2020, J CLIN ONCOL, V38;CARLSON JJ, 2013, BREAST CANCER RES TR, V141, P13, DOI 10.1007/S10549-013-2666…	PURPOSE RESULTS FROM TAILOR-X SUGGEST THAT UP TO 70% OF HORMONE RECEPTOR-POSITIVE (HR+) NODE-NEGATIVE (N0) ESBC PATIENTS (PTS) MAY AVOID CHEMOTHERAPY (CT) WITH RS <= 25. WE ASSESS CLINICAL AND ECONOMIC IMPACTS OF RS TESTING ON TREATMENT USING REAL-WORLD DATA. METHODS FROM OCTOBER 2011 TO FEBRUARY 2019, A RETROSPECTIVE, CROSS-SECTIONAL OBSERVATIONAL STUDY WAS CONDUCTED OF HR+ N0 ESBC PTS WHO HAD R…		789	ST VINCENTS UNIVERSITY HOSPITAL, DUBLIN, IRELAND.;UNIVERSITY HOSPITAL GALWAY, GALWAY, IRELAND.;ST JAMES HOSPITAL, DUBLIN, IRELAND.;CORK UNIVERSITY HOSPITAL, CORK, IRELAND.;EXACT SCIENCES CORPORATION, MADISON, USA.;MATER MISERICARDIAE UNIVERSITY HOSPITAL, DUBLIN, IRELAND.;UNIVERSITY COLLEGE DUBLIN, DUBLIN, IRELAND.;LOXO ONCOL INC, STAMFORD, USA.					2022-03-05	BREAST CANCER; ONCOTYPE; ECONOMIC IMPACT; DECISION IMPACT; CLINICAL RISK	10.1007/s10549-021-06211-w	ARTICLE	APR 2021		1573-7217	LYNDAMCSORLEY1@GMAIL.COM	798				TG8NE		3	BREAST CANCER RES TR	BREAST CANCER RES. TREAT.	ENGLISH		50		KELLY, PROFESSOR CATHERINE M./0000-0001-8355-6714; CHEW, SONYA/0000-0003-1306-0822; MCSORLEY, LYNDA/0000-0002-3076-797X	ONE NEW YORK PLAZA, SUITE 4600, NEW YORK, NY, UNITED STATES	AUG	10	NEW YORK	33835293	J	SPRINGER	2021		MCSORLEY, LM (CORRESPONDING AUTHOR), ST VINCENTS UNIV HOSP, DEPT MED ONCOL, DUBLIN 4, IRELAND.	ONCOLOGY		0167-6806	BREAST CANCER RESEARCH AND TREATMENT			1
MELDI K;COOK R;TSAI T;SHILDKROT Y;MIDDLEBROOK B;MAETZOLD D;JOHNSON C;OELSCHLAGER K;AABERG T	MELDI, KRISTEN;COOK, ROBERT W.;TSAI, TONY;SHILDKROT, YEVGENIY;MIDDLEBROOK, BROOKE;MAETZOLD, DEREK;JOHNSON, CLARE;OELSCHLAGER, KRISTEN M.;AABERG, THOMAS		Background: Most uveal melanoma (UM) patients do not present with metastatic disease at diagnosis, yet 50% will develop metastases following primary tumor control. A validated 15-gene expression profile test enables risk-appropriate clinical management by using primary tumor tissue to predict metastatic risk, classifying patients as low risk Class 1A, intermediate risk Class 1B, or high risk Clas…			CASTLE BIOSCIENCES INC, FRIENDSWOOD, USA.;RETINAL CONSULTANTS, SACRAMENTO, USA.;UNIV VIRGINA, CHARLOTTESVILLE, USA.;RETINA SPECIALISTS MICHIGAN, GRAND RAPIDS, USA.;MICHIGAN STATE UNIV, SCH MED, GRAND RAPIDS, MI USA.		CHICAGO, IL	ANNUAL MEETING OF THE AMERICAN-SOCIETY-OF-CLINICAL-ONCOLOGY (ASCO)	JUN 03-07, 2016	2022-03-05		10.1200/JCO.2016.34.15_suppl.9575	MEETING ABSTRACT			1527-7755						EZ4VV		15	J CLIN ONCOL	J. CLIN. ONCOL.	ENGLISH	9575	0			2318 MILL ROAD, STE 800, ALEXANDRIA, VA 22314 USA	MAY 20	2	ALEXANDRIA		J	AMER SOC CLINICAL ONCOLOGY	2016			ONCOLOGY		0732-183X	JOURNAL OF CLINICAL ONCOLOGY	AMER SOC CLIN ONCOL	S	0
MICHALOPOULOS S;KELLA N;PAYNE R;YOHANNES P;SINGH A;HETTINGER C;YOUSEFI K;HORNBERGER J	MICHALOPOULOS, STEVEN N.;KELLA, NAVEEN;PAYNE, RYAN;YOHANNES, PAULOS;SINGH, AMAR;HETTINGER, CHRISTIAN;YOUSEFI, KASRA;HORNBERGER, JOHN	BADANI K, 2014, BJU INT;BADANI K, 2013, ONCOTARGET, V4, P600, DOI 10.18632/ONCOTARGET.918;BASTIAN PJ, 2012, EUR UROL, V61, P1096, DOI 10.1016/J.EURURO.2012.02.031;BOLLA M, 2005, LANCET, V366, P572, DOI 10.1016/S0140-6736(05)67101-2;BOLLA M, 2012, LANCET, V380, P2018, DOI 10.1016/S0140-6736(12)61253-7;COOPERBERG MR, 2013, J CLIN ONCOL, V31, P1428, DOI 10.1200/JCO.2012.46.4396;COOPERBERG MR, 2011, …	OBJECTIVE: TO ASSESS THE EFFECT OF AN INDIVIDUALIZED GENOMIC CLASSIFIER (GC) TEST, FOR PREDICTING METASTASIS FOLLOWING RADICAL PROSTATECTOMY (RP), ON UROLOGISTS' ADJUVANT TREATMENT DECISIONS WHEN CARING FOR HIGH-RISK PATIENTS. PATIENTS AND METHODS: DATA WERE SUBMITTED BY US BOARD-CERTIFIED UROLOGISTS IN COMMUNITY PRACTICES (N = 15), WHO ORDERED THE GC TEST FOR 146 PROSTATE CANCER PATIENTS WITH AD…		1547	CEDAR ASSOCIATES LLC, MENLO PARK, USA.;UROL & PROSTATE INST, SAN ANTONIO, USA.;SALINA UROL, SALINA, USA.;FREMONT UROL HLTH CTR, FREMONT, USA.;UNIV TENNESSEE, CHATTANOOGA, USA.;ERLANGER MED CTR, CHATTANOOGA, USA.;KANSAS CITY UROL CARE, OVERLAND PK, USA.;GENOMEDX BIOSCIENCES INC, VANCOUVER, CANADA.;STANFORD UNIVERSITY, STANFORD, USA.	PRO-ACT STUDY GRP				2022-03-05	PROSTATE CANCER; PROGNOSIS; PATIENT MANAGEMENT; DECISION IMPACT; METASTASIS	10.1185/03007995.2014.919908	ARTICLE			1473-4877	UJCH@STANFORD.EDU	1556		GENOMEDX BIOSCIENCES	THIS STUDY WAS FUNDED BY GENOMEDX BIOSCIENCES.	AN1MN	RADICAL PROSTATECTOMY; ADJUVANT RADIOTHERAPY; PROGRESSION; VALIDATION; OUTCOMES	8	CURR MED RES OPIN	CURR. MED. RES. OPIN.	ENGLISH		30			2-4 PARK SQUARE, MILTON PARK, ABINGDON OR14 4RN, OXON, ENGLAND	AUG	10	ABINGDON	24803160	J	TAYLOR & FRANCIS LTD	2014	HORNBERGER, JOHN/M-4932-2019; MICHALOPOULOS, EFSTATHIOS/AAA-4674-2020	HORNBERGER, J (CORRESPONDING AUTHOR), 3715 HAVEN AVE,SUITE 100,MENLO PK, MENLO PK, CA 94025 USA.	GENERAL & INTERNAL MEDICINE; RESEARCH & EXPERIMENTAL MEDICINE		0300-7995	CURRENT MEDICAL RESEARCH AND OPINION			24
MICHAUD P;MOUYSSET J;DOHOLLOU N;LAPLAIGE P;LAFUMA A;FIGNON A	MICHAUD, P.;MOUYSSET, J.;DOHOLLOU, N.;LAPLAIGE, P.;LAFUMA, A.;FIGNON, A.		objeCtives: Tumour gene expression analysis is useful in predicting adjuvant chemotherapy benefit in breast cancer (BC). The 21-gene assay test is used to esti- mate the risk of recurrence and to predict the benefit of adjuvant chemotherapy (CT) at an early stage of hormone-receptor-positive (ER+) BC. This study aims to examine the implications of Recurrence Score (RS) testing on treatment decisi…		A297	ONCOCENTRE, ORLEANS, FRANCE.;CTR RESSOURCE, AIX EN PROVENCE, FRANCE.;POLYCLINIQUE BORDEAUX NORD AQUITAINE, BORDEAUX, FRANCE.;POLYCLIN BLOIS, LA CHAUSSEE ST VICTOR, FRANCE.;CEMKA EVAL, BOURG LA REINE, FRANCE.;CLINIQUE DE LALLIANCE, SAINT CYR SUR LOIRE, FRANCE.					2022-03-05		10.1016/j.jval.2016.03.730	MEETING ABSTRACT			1524-4733		A297				EL9HP		3	VALUE HEALTH	VALUE HEALTH	ENGLISH	PMD2	0	BRONZE		360 PARK AVE SOUTH, NEW YORK, NY 10010-1710 USA	MAY	1	NEW YORK		J	ELSEVIER SCIENCE INC	2016			BUSINESS & ECONOMICS; HEALTH CARE SCIENCES & SERVICES		1098-3015	VALUE IN HEALTH			1
MOUYSSET J;LAPLAIGE P;FIGNON A;JALLAIS L;LAFUMA A;MICHAUD P;DOHOLLOU N;GLIGOROV J	MOUYSSET, J.;LAPLAIGE, P.;FIGNON, A.;JALLAIS, L.;LAFUMA, A.;MICHAUD, P.;DOHOLLOU, N.;GLIGOROV, J.		Objectives Tumour gene expression analysis is useful in predicting adjuvant chemotherapy benefit in breast cancer (BC). The 21-gene assay test is used to estimate the risk of recurrence and to predict the benefit of adjuvant chemotherapy (ACT) at an early stage of hormone-receptor-positive (ER+) BC. This study aims to examine the implications of Recurrence Score (RS) testing within the routine cl…		A685	CLINIQUE RAMBOT PROVENCALE, AIX EN PROVENCE, FRANCE.;POLYCLIN BLOIS, LA CHAUSSEE ST VICTOR, FRANCE.;CLINIQUE DE LALLIANCE, SAINT CYR SUR LOIRE, FRANCE.;CEMKA EVAL, BOURG LA REINE, FRANCE.;ONCOCTR, ORLEANS, FRANCE.;POLYCLINIQUE BORDEAUX NORD AQUITAINE, BORDEAUX, FRANCE.;TENON HOSPITAL, PARIS, FRANCE.					2022-03-05		10.1016/j.jval.2016.09.1945	MEETING ABSTRACT			1524-4733		A685				EO3PI		7	VALUE HEALTH	VALUE HEALTH	ENGLISH	PMD5	0	BRONZE		360 PARK AVE SOUTH, NEW YORK, NY 10010-1710 USA	NOV	1	NEW YORK		J	ELSEVIER SCIENCE INC	2016			BUSINESS & ECONOMICS; HEALTH CARE SCIENCES & SERVICES		1098-3015	VALUE IN HEALTH			1
ORUCEVIC A;HEIDEL R;BELL J	ORUCEVIC, AMILA;HEIDEL, ROBERT E.;BELL, JOHN L.	ALBAIN KS, 2010, LANCET ONCOL, V11, P55, DOI 10.1016/S1470-2045(09)70314-6;AMERICAN COLLEGE OF SURGEONS, NAT CANC DAT BAS;ANONYMOUS, 2015, BREAST CANC VERS 1 2;AUGUSTOVSKI F, 2015, BREAST CANCER RES TR, V152, P611, DOI 10.1007/S10549-015-3483-3;BARTHELEMY P, 2011, CRIT REV ONCOL HEMAT, V79, P196, DOI 10.1016/J.CRITREVONC.2010.06.005;CARLSON JJ, 2013, BREAST CANCER RES TR, V141, P13, DOI 10.1007/S…	THE AIM OF OUR STUDY IS TO INVESTIGATE PATIENT SELECTION FOR THE 21-GENE RECURRENCE SCORE ASSAY (RS) FOR BREAST CANCER (BC) AND THE RS IMPACT ON CHEMOTHERAPY ADMINISTRATION (CHEMO) IN CLINICAL PRACTICE ACROSS THE UNITED STATES THROUGH THE RETROSPECTIVE OBSERVATIONAL STUDY OF NATIONAL CANCER DATA BASE (NCDB) PATIENTS FROM 2010 TO 2012. NCDB CAPTURES SIMILAR TO 70 % OF ALL NEWLY DIAGNOSED MALIGNANC…		427	THE UNIVERSITY OF TENNESSEE, KNOXVILLE, TENNESSEE.;					2022-03-05	21-GENE RECURRENCE SCORE ASSAY; ONCOTYPE DX; BREAST CANCER; CLINICAL PRACTICE	10.1007/s10549-016-3833-9	ARTICLE			1573-7217	AORUCEVIC@UTMCK.EDU	435				DQ8XQ	ADJUVANT CHEMOTHERAPY; RACIAL VARIATION; GENE-EXPRESSION; METAANALYSIS; WOMEN	3	BREAST CANCER RES TR	BREAST CANCER RES. TREAT.	ENGLISH		26	GREEN PUBLISHED	HEIDEL, ROBERT/0000-0002-1518-8072	233 SPRING ST, NEW YORK, NY 10013 USA	JUN	9	NEW YORK	27206678	J	SPRINGER	2016		ORUCEVIC, A (CORRESPONDING AUTHOR), UNIV TENNESSEE, MED CTR KNOXVILLE, DEPT PATHOL, 1924 ALCOA HWY, KNOXVILLE, TN 37920 USA.	ONCOLOGY		0167-6806	BREAST CANCER RESEARCH AND TREATMENT			43
O'SHAUGHNESSY J;FOX J;ENCARNACION B;TREUNER K;SANFT T;JANKOWITZ R;PEGRAM M;SCHNABEL C;DIAB S	O'SHAUGHNESSY J;FOX J;ENCARNACION B;TREUNER K;SANFT T;JANKOWITZ R;PEGRAM M;SCHNABEL C;DIAB S					BAYLOR UNIVERSITY MEDICAL CENTER, DALLAS, USA.;ROCKY MOUNTAIN CANCER CENTER, BOULDER, USA.;TEXAS ONCOLOGY, WACO, USA.;YALE UNIVERSITY, NEW HAVEN, USA.;UNIVERSITY OF PENNSYLVANIA, PHILADELPHIA, USA.;STANFORD UNIVERSITY, STANFORD, USA.;BIOTHERANOSTICS INC, SAN DIEGO, USA.;ROCKY MOUNTAIN CANCER CENTER, BOULDER, USA.					2022-07-28		10.1158/1538-7445.SABCS21-OT1-10-01	MEETING ABSTRACT									ZY5SY			CANCER RES.	CANCER RES.	ENGLISH		0			615 CHESTNUT ST, 17TH FLOOR, PHILADELPHIA, PA 19106-4404 USA		4	TBD		J	AMER ASSOC CANCER RESEARCH	2022			ONCOLOGY		0008-5472	CANCER RESEARCH			0
OZMEN V;ATASOY A;GOKMEN E;OZDOGAN M;GULER N;URAS C;OK E;DEMIRCAN O;ISIKDOGAN A;PILANCI K;ORDU C;DUMAN O;ATES O;SEN F;KARA H;OZ B;SAIP P	OZMEN, VAHIT;ATASOY, AJLAN;GOKMEN, ERHAN;OZDOGAN, MUSTAFA;GULER, EMINE NILUFER;URAS, CIHAN;OK, ENGIN;DEMIRCAN, ORHAN;ISIKDOGAN, ABDURRAHMAN;PILANCI, KEZBAN NUR;ORDU, CETIN;DUMAN, OBEN;ATES, OZTURK;SEN, FATMA;KARA, HALIL;OZ, BAHADIR;SAIP, PINAR		Background: The 21-gene Oncotype DX assay is accepted as an important predictive factor in the adjuvant treatment of node negative, estrogen receptor (ER) positive and HER2 (-) breast cancer. The test is not widely available for Turkish physicians as itÕs currently not reimbursed.We performed a prospective analysis to find the impact of the Recurrence Score result (RS) on treatment decisions. Met…			ISTANBUL UNIVERSITY, ISTANBUL, TURKEY.;MARMARA UNIV, ISTANBUL, TURKEY.;EGE UNIVERSITY, IZMIR, TURKEY.;MEM & MEDSTAR HLTH SYST, ANTALYA, TURKEY.;HACETTEPE UNIV, ANKARA, TURKEY.;ACIBADEM UNIVERSITY, ISTANBUL, TURKEY.;ERCIYES UNIV, KAYSERI, TURKEY.;ACIBADEM UNIVERSITY, ADANA, TURKEY.;DICLE UNIV, DIYARBAKIR, TURKEY.;ISTANBUL BILIM UNIVERSITY, ISTANBUL, TURKEY.;AKDENIZ UNIVERSITY, ANTALYA, TURKEY.;		CHICAGO, IL	ANNUAL MEETING OF THE AMERICAN-SOCIETY-OF-CLINICAL-ONCOLOGY (ASCO) / CLINICAL SCIENCE SYMPOSIUM ON PREDICTING AND IMPROVING ADVERSE OUTCOMES IN OLDER ADULTS WITH CANCER	MAY 29-JUN 02, 2015	2022-03-05		10.1200/jco.2015.33.15_suppl.e11515	MEETING ABSTRACT			1527-7755						CM9OA		15	J CLIN ONCOL	J. CLIN. ONCOL.	ENGLISH	E11515	0			2318 MILL ROAD, STE 800, ALEXANDRIA, VA 22314 USA	MAY 20	1	ALEXANDRIA		J	AMER SOC CLINICAL ONCOLOGY	2015	OZMEN, VAHIT/AAE-3904-2020; KARA, HALIL/AAF-6274-2019; SAIP, PNAR/AAT-1500-2020		ONCOLOGY		0732-183X	JOURNAL OF CLINICAL ONCOLOGY	AMER SOC CLIN ONCOL	S	1
OZMEN V;ATASOY A;GOKMEN E;OZDOGAN M;GULER N;URAS C;OK E;DEMIRCAN O;ISIKDOGAN A;SAIP P	OZMEN, VAHIT;ATASOY, AJLAN;GOKMEN, ERHAN;OZDOGAN, MUSTAFA;GULER, NILUFER;URAS, CIHAN;OK, ENGIN;DEMIRCAN, ORHAN;ISIKDOGAN, ABDURRAHMAN;SAIP, PINAR	ALLISON KH, 2012, BREAST CANCER RES TR, V131, P413, DOI 10.1007/S10549-011-1416-3;CLARK BZ, 2013, APPL IMMUNOHISTO M M, V21, P287, DOI 10.1097/PAI.0B013E31826F80C9;COATES AS, 2015, ANN ONCOL, V26, P1533, DOI 10.1093/ANNONC/MDV221;EIERMANN W, 2013, ANN ONCOL, V24, P618, DOI 10.1093/ANNONC/MDS512;FLANAGAN MB, 2008, MODERN PATHOL, V21, P1255, DOI 10.1038/MODPATHOL.2008.54;GERADTS J, 2010, CANCER INV…	INTRODUCTION: BREAST CANCER IS THE MOST COMMON MALIGNANCY AMONG TURKISH WOMEN AND THE RATE OF EARLY STAGE DISEASE IS INCREASING. THE ONCOTYPE DX (R) 21-GENE ASSAY IS PREDICTIVE OF DISTANT RECURRENCE IN ER-POSITIVE, HER2-NEGATIVE EARLY BREAST CANCER. WE AIMED TO EVALUATE THE IMPACT OF THE RECURRENCE SCORE (R) (RS) ON TREATMENT DECISIONS AND PHYSICIAN PERCEPTIONS IN TURKEY. WE ALSO STUDIED CORRELAT…	E522		ISTANBUL UNIVERSITY, ISTANBUL, TURKEY.;EORTC, BRUSSELS, BELGIUM.;EGE UNIVERSITY, IZMIR, TURKEY.;AKDENIZ UNIVERSITY, ANTALYA, TURKEY.;HACETTEPE UNIV, ANKARA, TURKEY.;ACIBADEM UNIVERSITY, ISTANBUL, TURKEY.;ERCIYES UNIVERSITY, KAYSERI, TURKEY.;CUKUROVA UNIV, ADANA, TURKEY.;DICLE UNIVERSITY, DIYARBAKIR, TURKEY.;					2022-03-05	BREAST CANCER; ADJUVANT TREATMENT; ONCOTYPE DX; DECISION IMPACT; GENOMIC TESTING	10.7759/cureus.522	ARTICLE			2168-8184	ATASOYAJLAN@GMAIL.COM					VH6DZ	INTERNATIONAL EXPERT CONSENSUS; BREAST-CANCER; PRIMARY THERAPY; RECOMMENDATIONS; CHEMOTHERAPY; WOMEN; ASSAY; MANAGEMENT; EXPRESSION; PATTERNS	3	CUREUS	CUREUS	ENGLISH		20	GREEN PUBLISHED, GOLD		PO BOX 61002, PALO ALTO, CA 94306 USA	MAR	10	PALO ALTO	27081583	J	CUREUS INC	2016	OZMEN, VAHIT/AAE-3904-2020; SAIP, PNAR/AAT-1500-2020	ATASOY, A (CORRESPONDING AUTHOR), EORTC, DEPT MED, BRUSSELS, BELGIUM.	GENERAL & INTERNAL MEDICINE			CUREUS			17
OZMEN V;CAKAR B;GOKMEN E;OZDOGAN M;GULER N;URAS C;OK E;DEMIRCAN O;ISIKDOGAN A;SAIP P	OZMEN, VAHIT;CAKAR, BURCU;GOKMEN, ERHAN;OZDOGAN, MUSTAFA;GULER, NILUFER;URAS, CIHAN;OK, ENGIN;DEMIRCAN, ORHAN;ISIKDOGAN, ABDURRAHMAN;SAIP, PINAR	ALBAIN KS, 2010, LANCET ONCOL, V11, P55, DOI 10.1016/S1470-2045(09)70314-6;CARDOSO F, 2008, J CLIN ONCOL, V26, P729, DOI 10.1200/JCO.2007.14.3222;CHANDLER Y, 2018, J CLIN ONCOL, V36, P554, DOI 10.1200/JCO.2017.74.5034;CONNER-SPADY BL, 2005, BONE MARROW TRANSPL, V36, P251, DOI 10.1038/SJ.BMT.1705032;DOWSETT M, 2010, J CLIN ONCOL, V28, P1829, DOI 10.1200/JCO.2009.24.4798;HOLT SDH, 2011, 12 ST GALL …	OBJECTIVE: BREAST CANCER IS A HETEROGENOUS DISEASE, AND GENETIC PROFILING HELPS TO INDIVIDUALIZE ADJUVANT TREATMENT. THE ONCOTYPE DX IS A VALIDATED TEST TO PREDICT BENEFIT OF ADJUVANT SYSTEMIC TREATMENT. THE AIMS OF THIS STUDY ARE TO DETERMINE THE COSTS OF CHEMOTHERAPY IN GOVERNMENT HOSPITALS IN TURKEY AND EVALUATE THE COST-EFFECTIVENESS OF THE ONCOTYPE DX FROM THE NATIONAL INSURANCE PERSPECTIVE.…		183	ISTANBUL UNIVERSITY, ISTANBUL, TURKEY.;EGE UNIVERSITY, IZMIR, TURKEY.;MEM HOSP, DIV MED ONCOL, ANTALYA, TURKEY.;HACETTEPE UNIV, ANKARA, TURKEY.;ACIBADEM UNIVERSITY, ISTANBUL, TURKEY.;ERCIYES UNIVERSITY, KAYSERI, TURKEY.;DICLE UNIVERSITY, DIYARBAKIR, TURKEY.;					2022-03-05	EARLY BREAST CANCER; GENETIC PROFILING; ONCOTYPE-DX; COST; MARKOV MODEL	10.5152/ejbh.2019.4761	ARTICLE			2587-0831	VOZMEN@ISTANBUL.EDU.TR	190				IF8QD	QUALITY-OF-LIFE; RECURRENCE SCORE; CHEMOTHERAPY; TAMOXIFEN; ASSAY; RISK	3	EUR J BREAST HEALTH	EUR. J. BREAST HEALTH	ENGLISH		22	GREEN PUBLISHED		BUYUKDERE CAD 105-9, MECIDIYEKOY, SISLI, ISTANBUL 34394, TURKEY	JUL	8	SISLI	31312795	J	AVES	2019	SAIP, PNAR/AAT-1500-2020; OZMEN, VAHIT/AAE-3904-2020	OZMEN, V (CORRESPONDING AUTHOR), ISTANBUL UNIV, SCH MED, DEPT GEN SURG, ISTANBUL, TURKEY.	ONCOLOGY			EUROPEAN JOURNAL OF BREAST HEALTH			6
PAPPAS D;BRITTLE C;MOSSELL J;WITHERS J;LIM-HARASHIMA J;KREMER J	PAPPAS, DIMITRIOS A.;BRITTLE, CHRISTINE;MOSSELL, JAMES E., III;WITHERS, JOHANNA B.;LIM-HARASHIMA, JERALDINE;KREMER, JOEL M.	ACOSTA-HERRERA M, 2019, J CLIN MED, V8, DOI 10.3390/JCM8060826;ANONYMOUS, 2020, CIGNA MED ADM Z INDE;BATTAFARANO DF, 2018, ARTHRIT CARE RES, V70, P617, DOI 10.1002/ACR.23518;BLUETT J, 2017, RHEUM DIS CLIN N AM, V43, P377, DOI 10.1016/J.RDC.2017.04.008;BONAFEDE MMK, 2016, CLINICOECONOMIC OUTC, V8, P707, DOI 10.2147/CEOR.S115706;BORAD MJ, 2017, MAYO CLIN PROC, V92, P1583, DOI 10.1016/J.MAYOCP.2017.…	TUMOR NECROSIS FACTOR INHIBITOR (TNFI) THERAPIES ARE OFTEN THE FIRST BIOLOGIC THERAPY USED TO TREAT RHEUMATOID ARTHRITIS (RA) PATIENTS. HOWEVER, A SUBSTANTIAL FRACTION OF PATIENTS DO NOT RESPOND ADEQUATELY TO TNFI THERAPIES. A TEST WITH THE ABILITY TO PREDICT RESPONSE WOULD INFORM THERAPEUTIC DECISION-MAKING AND IMPROVE CLINICAL AND FINANCIAL OUTCOMES. A 32-QUESTION DECISION-IMPACT SURVEY WAS CON…		585	CORRONA LLC, WALTHAM, USA.;CORRONA RES FDN, WALTHAM, USA.;TIFT REG MED CTR, TIFTON, GA USA.;HEALTHIVIBE, ARLINGTON, USA.;SCIPHER MEDICINE CORP, WALTHAM, USA.					2022-03-05	ARTHRITIS; RHEUMATOID; SURVEYS AND QUESTIONNAIRES; DECISION-MAKING; TUMOR NECROSIS FACTOR INHIBITORS; PRECISION MEDICINE; PREDICTIVE VALUE OF TESTS; THERAPEUTICS	10.1007/s00296-020-04746-7	ARTICLE	NOV 2020		1437-160X	DPAPPAS@CORRONA.ORG; CHRISTINE.BRITTLE@HEALTHIVIBE.COM; DR.JAMES.MOSSELL@TIFTREGIONAL.COM; JOHANNA.WITHERS@SCIPHERMEDICINE.COM; JERI.H@SCIPHERMEDICINE.COM; JKREMER@CORRONA.ORG	593		SCIPHER MEDICINE CORPORATION	THIS PROJECT WAS FUNDED BY SCIPHER MEDICINE CORPORATION. ALL STUDY PARTICIPANTS PROVIDED CONSENT BEFORE ANSWERING SURVEY QUESTIONS. STERLING IRB REVIEWED THIS STUDY.	QD5QF	NECROSIS-FACTOR INHIBITOR; PRECISION MEDICINE; TREATMENT PATTERNS; METHOTREXATE; PREVALENCE; BIOLOGICS; COSTS	3	RHEUMATOL INT	RHEUMATOL. INT.	ENGLISH		28	GREEN PUBLISHED, HYBRID	BRITTLE, CHRISTINE/0000-0001-6792-5970; HARASHIMA, JERI/0000-0002-8201-7601	TIERGARTENSTRASSE 17, D-69121 HEIDELBERG, GERMANY	MAR	9	HEIDELBERG	33258003	J	SPRINGER HEIDELBERG	2021		PAPPAS, DA (CORRESPONDING AUTHOR), CORRONA LLC, WALTHAM, MA 02451 USA.; PAPPAS, DA (CORRESPONDING AUTHOR), CORRONA RES FDN, WALTHAM, MA 02452 USA.	RHEUMATOLOGY		0172-8172	RHEUMATOLOGY INTERNATIONAL			2
PATEL R;BEITSCH P;WHITWORTH P;WERNECKE C;HARDWICK M	PATEL, RAKESH;BEITSCH, PETER;WHITWORTH, PAT;WERNECKE, CHLOE;HARDWICK, MARY KAY		Interest and knowledge about the genetics and biology of inherited risk of and progression of disease is growing. Physicians are increasingly using tests and technology, including germline genetic, genomic, and biomarker testing, to provide insight into a healthy individual's risk and an affected individual's disease characteristics, in order to provide personalized clinical management. However, …			PRECISION CANCER SPECIALISTS MEDICAL GROUP INC, LOS GATOS, USA.;DALLAS SURGICAL GROUP, DALLAS, USA.;NASHVILLE BREAST CENTER, NASHVILLE, USA.;MEDNEON, CUPERTINO, CA USA.;TARGETED MED EDUC, CUPERTINO, USA.					2022-03-05			MEETING ABSTRACT			1538-7445						QI1MO		4	CANCER RES	CANCER RES.	ENGLISH	OT-11-01	0			615 CHESTNUT ST, 17TH FLOOR, PHILADELPHIA, PA 19106-4404 USA	FEB	1	PHILADELPHIA		J	AMER ASSOC CANCER RESEARCH	2021			ONCOLOGY		0008-5472	CANCER RESEARCH		S	0
PETRAKOVA K;PETRUZELKA L;HOLANEK M;SVOBODA T;BENESOVA V;PALACOVA M;KOLAROVA I;BIELCIKOVA Z;CHRAPAVA M	PETRAKOVA, K.;PETRUZELKA, L.;HOLANEK, M.;SVOBODA, T.;BENESOVA, V.;PALACOVA, M.;KOLAROVA, I.;BIELCIKOVA, Z.;CHRAPAVA, M.		Goals:Adjuvant chemotherapy (CT) is not beneficial to every patientwith ESBCs expressing hormone receptors (HR). In this Oncotype DX®patient registry, we assessed the impact of the RS on the frequencyof CT use in ESBC patients in Czech medical centers from June 2014 toMay 2018.Methods:Eligible ER+, HER2−, N0 patients had grade 2 tumors andone secondary risk factor (high Ki67, micrometastatic dise…		S16	MASARYK MEM CANC INST, BRNO, CZECH REPUBLIC.;PRAGUE GEN UNIV HOSP, PRAGUE, CZECH REPUBLIC.;UNIV HOSP, PLZEN, CZECH REPUBLIC.;JIHLAVA HOSP, JIHLAVA, CZECH REPUBLIC.;PARDUBICE HOSP, PARDUBICE, CZECH REPUBLIC.;INST BIOSTAT & ANAL, BRNO, CZECH REPUBLIC.					2022-03-05		10.1016/S0960-9776(19)30105-5	MEETING ABSTRACT			1532-3080		S16				HP5CN			BREAST	BREAST	ENGLISH	P004	0			JOURNAL PRODUCTION DEPT, ROBERT STEVENSON HOUSE, 1-3 BAXTERS PLACE, LEITH WALK, EDINBURGH EH1 3AF, MIDLOTHIAN, SCOTLAND	MAR	1	EDINBURGH		J	CHURCHILL LIVINGSTONE	2019			ONCOLOGY; OBSTETRICS & GYNECOLOGY		0960-9776	BREAST		1	0
PLASSERAUD K;COOK R;TSAI T;SHILDKROT Y;MIDDLEBROOK B;MAETZOLD D;WILKINSON J;STONE J;JOHNSON C;OELSCHLAGER K;AABERG T	PLASSERAUD K;COOK R;TSAI T;SHILDKROT Y;MIDDLEBROOK B;MAETZOLD D;WILKINSON J;STONE J;JOHNSON C;OELSCHLAGER K;AABERG T		UVEAL MELANOMA MANAGEMENT IS CHALLENGING DUE TO ITS METASTATIC PROPENSITY. DECISIONDX-UM IS A PROSPECTIVELY VALIDATED MOLECULAR TEST THAT INTERROGATES PRIMARY TUMOR BIOLOGY TO PROVIDE OBJECTIVE INFORMATION ABOUT METASTATIC POTENTIAL THAT CAN BE USED IN DETERMINING APPROPRIATE PATIENT CARE. TO EVALUATE THE CONTINUED CLINICAL VALIDITY AND UTILITY OF DECISIONDX-UM, BEGINNING MARCH 2010, 70 PATIENTS …			CASTLE BIOSCIENCES INC, FRIENDSWOOD, USA.;RETINAL CONSULTANTS, SACRAMENTO, USA.;UNIVERSITY OF VIRGINIA, CHARLOTTESVILLE, UNITED STATES;MICHIGAN STATE UNIVERSITY MEDICAL SCHOOL AND RETINA SPECIALISTS OF MICHIGAN, GRAND RAPIDS, USA.;					2022-03-30		10.1155/2016/5325762	ARTICLE									TBDTBD	ANTIRHEUMATIC AGENT; BUDGET; COST BENEFIT ANALYSIS; DRUG COST; ECONOMIC MODEL; ECONOMICS; FACTUAL DATABASE; HUMAN; PREVALENCE; RHEUMATOID ARTHRITIS; TREATMENT OUTCOME; ANTIRHEUMATIC AGENTS; ARTHRITIS, RHEUMATOID; BUDGETS; COST-BENEFIT ANALYSIS; DATABASES, FACTUAL; DRUG COSTS; HUMANS; MODELS, ECONOMIC; PREVALENCE; TREATMENT OUTCOME		J ONCOL	J ONCOL	ENGLISH		0			ADAM HOUSE, THIRD FLOOR, 1 FITZROY SQUARE, LONDON, W1T5HF, UNITED KINGDOM		9	LONDON		J	Hindawi Publishing Corporation	2016		Cook, R, Castle Biosciences, USA	TBD		1687-8469	JOURNAL OF ONCOLOGY			0
PLUN-FAVREAU J;SUAREZ S;CHIVARDY H;POZO L	PLUN-FAVREAU, J.;SUAREZ, S.;CHIVARDY, H.;POZO, L.		OBJECTIVES: To evaluate the cost-effectiveness of using Oncotype DXTM to inform adjuvant chemotherapy treatment decisions versus standard clinical practice (use of traditional clinical and pathological criteria). Oncotype DX is a 21-gene assay that provides an individualized prediction of chemotherapy benefit and 10-year distant recurrence for patients with hormone receptor positive, human epider…		A140	GENOMIC HEALTH INC, REDWOOD CITY, USA.;FARMACOS ESPECIALIZADOS, MEXICO CITY, MEXICO.					2022-03-05		10.1016/j.jval.2013.03.684	MEETING ABSTRACT					A140				144CE		3	VALUE HEALTH	VALUE HEALTH	ENGLISH		0	BRONZE		360 PARK AVE SOUTH, NEW YORK, NY 10010-1710 USA	MAY	1	NEW YORK		J	ELSEVIER SCIENCE INC	2013			BUSINESS & ECONOMICS; HEALTH CARE SCIENCES & SERVICES		1098-3015	VALUE IN HEALTH			1
RAHIMI F;ZEINALIAN M;REZAYATMAND R	RAHIMI F;ZEINALIAN M;REZAYATMAND R	Conclusion(s): This observational study illustrates MDW's potential to reduce time to antibiotic decisions in patients who required treatment, if MDW results were available within a 30 min window from CBC-DIFF orders and if the physician would act upon the MDW result.	INTRODUCTION: BREAST CANCER IS THE MOST COMMON CANCER IN WOMEN. PATIENTS ARE TREATED WITH CHEMOTHERAPY INITIALLY, AND IF NOT CHEMICALLY TREATED, THE RISK OF RECURRENCE OF THE DISEASE INCREASES YEARLY. THEREFORE, METHODS FOR IDENTIFYING PATIENTS FOR WHOM CHEMOTHERAPY WOULD BE MOST BENEFICIAL ARE VERY IMPORTANT. THE ONCOTYPE DX TEST IS A PROGNOSTIC ASSAY THAT PREDICTS THE LIKELIHOOD OF BREAST CANCE…			ISFAHAN UNIVERSITY OF MEDICAL SCIENCE, ISFAHAN, IRAN;					2022-07-28	BREAST CANCER; ONCOTYPE DX; RAPID HEALTH TECHNOLOGY ASSESSMENTV	10.30699/IJBD.14.4.75	REVIEW								NA	TBDTB	ANTINEOPLASTIC AGENT; ADULT; BIOMEDICAL TECHNOLOGY ASSESSMENT; BREAST CANCER; BREAST CANCER RECURRENCE; CANCER CHEMOTHERAPY; CANCER HORMONE THERAPY; CANCER PROGNOSIS; CANCER SURVIVAL; COCHRANE LIBRARY; CONTROLLED STUDY; COST CONTROL; COST EFFECTIVENESS ANALYSIS; EARLY CANCER; ECONOMIC EVALUATION; FEMALE; GENE EXPRESSION PROFILING; HUMAN; INFORMATION RETRIEVAL; IRAN; LIFE EXPECTANCY; MEDLINE; QUAL…		IRANIAN J. BREAST DIS. SOCIOL.	IRANIAN J. BREAST DIS. SOCIOL.	ENGLISH; PERSIAN		0			TBD		4	TBD		J	IRANIAN ACADEMIC CENTER FOR EDUCATION, CULTURE AND RESEARCH	2022			TBD		17359406	IRANIAN JOURNAL OF BREAST DISEASES			0
RAPHAEL A;ONN A;HOLTZMAN L;DUDNIK J;URBAN D;KIAN W;COHEN A;MOSKOVITZ M;ZER A;BAR J;RABINOVICH N;GRYNBERG S;OEDEGAARD C;AGBARYA A;PELED N;SHOCHAT T;DUDNIK E;ISRAEL LUNG CANCER GROUP ILCG	RAPHAEL A;ONN A;HOLTZMAN L;DUDNIK J;URBAN D;KIAN W;COHEN A;MOSKOVITZ M;ZER A;BAR J;RABINOVICH N;GRYNBERG S;OEDEGAARD C;AGBARYA A;PELED N;SHOCHAT T;DUDNIK E;ISRAEL LUNG CANCER GROUP ILCG	RIKOVA, K., GUO, A., ZENG, Q., POSSEMATO, A., YU, J., HAACK H, J., GLOBAL SURVEY OF PHOSPHOTYROSINE SIGNALING IDENTIFIES ONCOGENIC KINASES IN LUNG CANCER (2007) CELL, 131. , ; SODA, M., CHOI, Y.L., ENOMOTO, M., TAKADA, S., YAMASHITA, Y., ISHIKAWA, S., IDENTIFICATION OF THE TRANSFORMING EML4-ALK FUSION GENE IN NON-SMALL-CELL LUNG CANCER (2007) NATURE, 448. , ; BLACKHALL, F.H., PETERS, S., BUBENDOR…	BACKGROUND: THE USE OF CGP IN GUIDING TREATMENT DECISIONS IN ANSCLC WITH ACQUIRED RESISTANCE TO ALK TKIS IS QUESTIONABLE. METHODS: WE PROSPECTIVELY ASSESSED THE IMPACT OF CGP ON THE DECISION-MAKING PROCESS IN ALK-REARRANGED ANSCLC PATIENTS FOLLOWING PROGRESSION ON 2ND/3RD-GENERATION ALK TKIS. PHYSICIAN’S CHOICE OF THE MOST RECOMMENDED NEXT-LINE SYSTEMIC TREATMENT (NLST) WAS CAPTURED BEFORE AND AF…			TEL AVIV UNIVERSITY, TEL AVIV, ISRAEL.;CHAIM SHEBA MEDICAL CENTER, RAMAT GAN, ISRAEL.;SOROKA UNIVERSITY MEDICAL CENTER, BEER-SHEVA, ISRAEL.;SHAARE ZEDEK MEDICAL CENTER, JERUSALEM, ISRAEL.;RAMBAM HEALTH CARE CAMPUS, HAIFA, ISRAEL.;MEIR MEDICAL CENTER, KEFAR SAVA, ISRAEL.;BNAI ZION MEDICAL CENTER, HAIFA, ISRAEL.;BEN GURION UNIVERSITY OF NEGEV, BEER-SHEVA, ISRAEL.;ASSUTA HOSPITAL, TEL AVIV, ISRAEL.;…					2022-07-28	ACQUIRED RESISTANCE; ALK; COMPREHENSIVE GENOMIC PROFILING; DECISION IMPACT; FAILURE OF ALK TKI; NEXT-GENERATION SEQUENCING	10.3389/fonc.2022.874712	ARTICLE							US20130150261 A1, WO/2015/059646, WO2012023138 BRISTOL-MYERS SQUIBBBRISTOL-MYERS SQUIBB, BMS ELI LILLY AND COMPANYELI LILLY AND COMPANY, GAURDANT360 PFIZERPFIZER ASTRAZENECAASTRAZENECA NOVARTISNOVARTIS ROCHEROCHE SANOFISANOFI EMD SERONOEMD SERONO MESO SCALE DIAGNOSTICSMESO SCALE DIAGNOSTICS, MSD BOEHRINGER INGELHEIMBOEHRINGER INGELHEIM TAKEDA PHARMACEUTICAL COMPANYTAKEDA PHARMACEUTICAL COMPANY, T…	AUTHOR TS WAS EMPLOYED BY THE COMPANY STATISTICAL CONSULTING UNIT. DISCLOSURE (ALL OUTSIDE OF THE SUBMITTED WORK): AR REPORTED PERSONAL FEES FROM ROCHE, ASTRA ZENECA, MERCK SHARPE & DOHME, NOVARTIS, TAKEDA, ELLI LILLY, SUPPORT FOR ATTENDING MEETINGS FROM BRISTOL MYERS SQUIBB, ROCHE, BOEHRINGER INGELHEIM. AO REPORTED ADVISORY FEES FROM MERCK SHARPE & DOHME, BRISTOL MYERS SQUIBB, ROCHE, ASTRA ZENEC…	TBDTB	ALECTINIB; ANAPLASTIC LYMPHOMA KINASE; BRIGATINIB; CRIZOTINIB; ENSARTINIB; LORLATINIB; PEMETREXED; PLATINUM; PROTEIN TYROSINE KINASE INHIBITOR; ADENOCARCINOMA; ADULT; AGED; ARTICLE; CLINICAL ARTICLE; DECISION MAKING; DRUG SUBSTITUTION; DRUG WITHDRAWAL; FEMALE; GENE MUTATION; GENETIC PROFILE; HIGH THROUGHPUT SEQUENCING; HUMAN; MALE; NON SMALL CELL LUNG CANCER; OVERALL SURVIVAL; PROSPECTIVE STUDY; …		FRONT. ONCOL.	FRONT. ONCOL.	ENGLISH		0			TBD			TBD		J	FRONTIERS MEDIA S.A.	2022			TBD		2234943X	FRONTIERS IN ONCOLOGY			0
REINBOLT R;TOLLIVER K;ABDEL-RASOUL M;TIMMERS C;RAMASWAMY B;LAYMAN R;WESOLOWSKI R;MROZEK E;GILLESPIE S;CHEN J;ALI S;BALASUBRAMANIAN S;SHAPIRO C;OSTROWSKI M;LEONE G;MACRAE E;LUSTBERG M	REINBOLT, RAQUEL E.;TOLLIVER, KATLYN;ABDEL-RASOUL, MAHMOUD;TIMMERS, CYNTHIA DAWN;RAMASWAMY, BHUVANESWARI;LAYMAN, RACHEL M.;WESOLOWSKI, ROBERT;MROZEK, EWA;GILLESPIE, SUSAN;CHEN, JAMES LIN;ALI, SIRAJ MAHAMED;BALASUBRAMANIAN, SOHAIL;SHAPIRO, CHARLES L.;OSTROWSKI, MICHAEL C.;LEONE, GUSTAVO W.;MACRAE, ERIN MACRAE;LUSTBERG, MARYAM B.		Background: Foundation Medicine Incorporated (FMI) uses comprehensive genomic profiling (CGP) to identify oncogenic drivers that suggest benefit from molecularly targeted therapies. We conducted a prospective study of CGP to determine the proportion of patients who will receive a cancer therapy based on the genomic profiles. Methods: This is a prospective, single center, single-arm trial in advan…			OHIO STATE UNIVERSITY, COLUMBUS, USA.;FOUNDATION MEDICINE INC, CAMBRIDGE, USA.		CHICAGO, IL	ANNUAL MEETING OF THE AMERICAN-SOCIETY-OF-CLINICAL-ONCOLOGY (ASCO)	JUN 03-07, 2016	2022-03-05		10.1200/JCO.2016.34.15_suppl.11578	MEETING ABSTRACT			1527-7755						EZ4WF		15	J CLIN ONCOL	J. CLIN. ONCOL.	ENGLISH	11578	0			2318 MILL ROAD, STE 800, ALEXANDRIA, VA 22314 USA	MAY 20	2	ALEXANDRIA		J	AMER SOC CLINICAL ONCOLOGY	2016	ALI, SIRAJ/AAE-2958-2019; ABDEL-RASOUL, MAHMOUD/ABD-8247-2020		ONCOLOGY		0732-183X	JOURNAL OF CLINICAL ONCOLOGY	AMER SOC CLIN ONCOL	S	0
REZAI M;EIERMANN W;KUMMEL S;KUHN T;WARM M;FRIEDRICHS K;SCHNEEWEISS A;MARKMANN S;EGGEMANN H;HILFRICH J;JACKISCH C;WITZEL I;EIDTMANN H;KAUFMANN M;BLOHMER J	REZAI, M.;EIERMANN, W.;KUEMMEL, S.;KUEHN, T.;WARM, M.;FRIEDRICHS, K.;SCHNEEWEISS, A.;MARKMANN, S.;EGGEMANN, H.;HILFRICH, J.;JACKISCH, C.;WITZEL, I.;EIDTMANN, H.;KAUFMANN, M.;BLOHMER, J. U.		Oncotype DX® has become part of clinical routine in the diagnosis and decision-making progress in early breast cancer (EBC). Prospective data on its clinical use and impact on treatment decisions in ER-positive (ER+) node negative (N0) disease from various controlled clinical trials in different countries have been published recently. The Recurrence Score® (RS) has also been validated as a progno…			LUISENKRANKENHAUS, DUSSELDORF, GERMANY.;ROTKREUZKLINIKUM, MUNICH, GERMANY.;KLINIKEN ESSEN MITTE, ESSEN, GERMANY.;KLINIKUM ESSLINGEN, ESSLINGEN, GERMANY;KRANKENHAUS HOLWEIDE, COLOGNE, GERMANY.;UNIVERSITY MEDICAL CENTER HAMBURG-EPPENDORF, HAMBURG, GERMANY.;HEIDELBERG UNIVERSITY HOSPITAL, HEIDELBERG, GERMANY.;UNIV KLINIKUM, ROSTOCK, GERMANY.;UNIVERSITATKLINIKUM MAGDEBURG, MAGDEBURG, GERMANY.;EILENRI…					2022-03-05		10.1158/0008-5472.SABCS11-P2-12-26	MEETING ABSTRACT			1538-7445						V43RZ			CANCER RES	CANCER RES.	ENGLISH	P2-12-26	0			615 CHESTNUT ST, 17TH FLOOR, PHILADELPHIA, PA 19106-4404 USA	DEC 15	2	PHILADELPHIA		J	AMER ASSOC CANCER RESEARCH	2011			ONCOLOGY		0008-5472	CANCER RESEARCH		24	2
RODRIGUEZ C;GARCIA-MUNOZ M;SANCHO M;GARCIA-GONZALEZ M;DELGADO C;DE PRADO D;ALVAREZ JV;BAYONA C;ALES-MARTINEZ J;GALLEGOS I;ALVAREZ JP;GARCIA-PALOMO A;AREVALO E;CONDORI E;GOMEZ A;LOZANO R;DE LA FUENTE N;CRUZ J	RODRIGUEZ, CESAR AUGUSTO;GARCIA-MUNOZ, MARIA;SANCHO, MAGDALENA;GARCIA-GONZALEZ, MARIA;DELGADO, CARLOTA;DE PRADO, DIEGO SOTO;ALVAREZ, JOSE V.;BAYONA, CRISTINA;ALES-MARTINEZ, JOSE E.;GALLEGOS, ISABEL;ALVAREZ, JAVIER PUERTAS;GARCIA-PALOMO, ANDRES;AREVALO, ESTEFANIA;CONDORI, ELIZA;GOMEZ, ASUNCION;LOZANO, REBECA;DE LA FUENTE, NATALIA;CRUZ, JUAN J.		Background: Prosigna is a standardized test based on the PAM50 gene signature which provides information on intrinsic subtype and risk of recurrence (ROR) score predicting 10y recurrence probability (NanoString Technologies, Inc., Seattle, WA). We evaluated Prosigna's impact on adjuvant treatment decision beyond immunohistochemistry (IHC) testing. Method(s): 125 pre- and postmenopausal EBC patien…			HOSPITAL UNIVERSITARIO DE SALAMANCA-IBSAL, SALAMANCA, SPAIN.;HOSPITAL UNIVERSITARIO DE BURGOS, BURGOS, SPAIN.;COMPLEJO ASISTENCIAL UNIVERSITARIO DE PALENCIA, PALENCIA, SPAIN.;HOSPITAL CLINICO UNIVERSITARIO DE VALLADOLID, VALLADOLID, SPAIN.;HOSPITAL PROVINCIAL DE ZAMORA, ZAMORA, SPAIN.;HOSPITAL SANTOS REYES, BURGOS, SPAIN.;COMPLEJO ASISTENCIAL DE AVILA, AVILA, SPAIN.;COMPLEJO ASISTENCIAL DE SEGOVI…		CHICAGO, IL	53RD ANNUAL MEETING OF THE AMERICAN-SOCIETY-OF-CLINICAL-ONCOLOGY (ASCO)	JUN 02-06, 2017	2022-03-05		10.1200/JCO.2017.35.15_suppl.e12062	MEETING ABSTRACT			1527-7755						FI3UO			J CLIN ONCOL	J. CLIN. ONCOL.	ENGLISH	E12062	0		ALES-MARTINEZ, JOSE E/0000-0002-4256-0060	2318 MILL ROAD, STE 800, ALEXANDRIA, VA 22314 USA	MAY 20	5	ALEXANDRIA		J	AMER SOC CLINICAL ONCOLOGY	2017	ALES-MARTINEZ, JOSE E/D-6927-2016		ONCOLOGY		0732-183X	JOURNAL OF CLINICAL ONCOLOGY	AMER SOC CLIN ONCOL	15	0
ROSEN B;BEITSCH P;TRUDRUNG M;CAMPAGNONI G;PATEL R;GOGINENI A;WERNECKE C;GRADY I;WHITWORTH P	ROSEN, BARRY;BEITSCH, PETER;TRUDRUNG, MELISSA;CAMPAGNONI, GIA;PATEL, RAKESH;GOGINENI, ANISHA;WERNECKE, CHLOE;GRADY, IAN;WHITWORTH, PAT		Background/Objective: Beginning in March, 2020, local, state and Federal governments altered screening for, treatment of and follow-up of patients with breast cancer due to COVID19. In response, physicians from various Societies formed the COVID19 Pandemic Breast Cancer Consortium. One of their suggestions was the use of core biopsies for genomic testing to help triage patients for surgical vs. s…		S397	ADVOCATE HEALTH, BARRINGTON, USA.;DALLAS SURGICAL GROUP, DALLAS, USA.;PRECISION CANCER SPECIALISTS MEDICAL GROUP INC, LOS GATOS, USA.;MEDNEON, CUPERTINO, CA USA.;NORTH VALLEY BREAST CLINIC, REDDING, USA.;NASHVILLE BREAST CENTER, NASHVILLE, USA.					2022-03-05			MEETING ABSTRACT			1534-4681		S397				SB5PS		SUPPL 2	ANN SURG ONCOL	ANN. SURG. ONCOL.	ENGLISH	237	0			ONE NEW YORK PLAZA, SUITE 4600, NEW YORK, NY, UNITED STATES	MAY	1	NEW YORK		J	SPRINGER	2021			ONCOLOGY; SURGERY	SI	1068-9265	ANNALS OF SURGICAL ONCOLOGY		2	0
ROUZIER R;BONNEAU C;CAYRE A;HEQUET D;GENTIEN D;BONHOMME A;MOURET-REYNIER M;DUBOT C;COTTU P;ROULOT A;MOREL P;SALOMON A;CALLENS C;GUINEBRETIERE J;PENAULT-LLORCA F	ROUZIER R;BONNEAU C;CAYRE A;HEQUET D;GENTIEN D;BONHOMME A;MOURET-REYNIER M;DUBOT C;COTTU P;ROULOT A;MOREL P; SALOMON A;CALLENS C;GUINEBRETIERE J; PENAULT-LLORCA F		Background: Recent molecular biology technologies reveals insight into tumor heterogeneity but quantification and impact on reproducibility of tests is not well known. The objective of this study was to assess the extent to which tumor heterogeneity may affect the prognosis of patients assessed by ProsignaTM (PAM50) gene signature assay compared to test reproducibility. Method(s): Reproducibility…			INSTITUT CURIE, PARIS, FRANCE.;CENTRE JEAN PERRIN, CLERMONT FERRAND, FRANCE.;NANOSTRING TECHNOLOGIES INC, SEATTLE, USA.					2022-03-30		10.1158/1538-7445.SABCS16-P2-05-04	MEETING ABSTRACT									TBDTBD	adjuvant; endogenous compound; epidermal growth factor receptor 2; breast cancer; cancer susceptibility; chemotherapy; clinical article; clinical trial; control group; controlled study; correlation coefficient; decision making; distant metastasis free survival; female; human; human tissue; immunohistochemistry; kappa statistics; male; pathology; population based case control study; probability; p…		CANCER RES	CANCER RES	ENGLISH		0			615 CHESTNUT ST, 17TH FLOOR, PHILADELPHIA, PA 19106-4404, USA		1	PHILADELPHIA		J	American Association for Cancer Research Inc.	2017		ROUZIER, R, Institut Curie, Saint-Cloud, France	TBD		1538-7445	CANCER RESEARCH			0
ROUZIER R;CHEREAU E;LAAS E;GENIN A;BENDIFALLAH S;GLIGOROV J	ROUZIER, R.;CHEREAU, E.;LAAS, E.;GENIN, A.;BENDIFALLAH, S.;GLIGOROV, J.		New diagnostics and therapies have been made available to breast cancer patients in the last ten years, however they came with an important economic impact on the NHS. Study objective was to assess the long-term cost-effectiveness of using the 21-gene breast cancer assay (Oncotype DX) in the French clinical practice from the perspective of the NHS. A Markov model was developed to evaluate the lon…		29	TENON HOSPITAL, PARIS, FRANCE.;		BRUSSELS, BELGIUM	4TH IMPAKT BREAST CANCER CONFERENCE	MAY 03-05, 2012	2022-03-05			MEETING ABSTRACT					29				937IW			ANN ONCOL	ANN. ONCOL.	ENGLISH	49P	0			GREAT CLARENDON ST, OXFORD OX2 6DP, ENGLAND	MAY	1	OXFORD		J	OXFORD UNIV PRESS	2012			ONCOLOGY		0923-7534	ANNALS OF ONCOLOGY		2	1
ROUZIER R;GENTIEN D;GUINEBRETIERE J;MOURET-REYNIER M;DUBOT C;COTTU P;HUCHON C;ZILBERMAN S;BERSENEFF H;FOA C;SALMON R;DELOMENIE M;DE CROZE D;ROULOT A;BONHOMME A;VINCENT-SALOMON A;CAYRE A;CALLENS C;PENAULT-LLORCA F;HEQUET D	ROUZIER, ROMAN;GENTIEN, DAVID;GUINEBRETIERE, JEAN MARC;MOURET-REYNIER, MARIE-ANGE;DUBOT, CORALINE;COTTU, PAUL H.;HUCHON, CYRILLE;ZILBERMAN, SONIA;BERSENEFF, HELENE;FOA, CYRIL;SALMON, REMY;DELOMENIE, MYRIAM;DE CROZE, DIANE;ROULOT, AURELIE;BONHOMME, AMANDINE;VINCENT-SALOMON, ANNE;CAYRE, ANNE;CALLENS, CELINE;PENAULT-LLORCA, FREDERIQUE MADELEINE;HEQUET, DELPHINE		Background: Prosigna is a standardized test measuring expression levels of 50 classifier genes (PAM50) in formalin-fixed, paraffin-embedded (FFPE) breast tumor tissue using nCounter Technology (NanoString Technologies, Inc., Seattle, WA). It provides intrinsic subtype and risk of recurrence (ROR) score predicting 10y recurrence probability. This Decision Impact study examines whether the Prosigna…			INSTITUT CURIE, PARIS, FRANCE.;CENTRE JEAN PERRIN, CLERMONT FERRAND, FRANCE.;CTR HOSPITALIER INTERCOMMUNAL POISSY ST GERMAIN E, POISSY, FRANCE.;TENON HOSPITAL, PARIS, FRANCE.;RENE DUBOS HOSPITAL, PONTOISE, FRANCE.;HOPITAL PRIVE CLAIRVAL, MARSEILLE, FRANCE.;HOP PRIVE PEUPLIERS, PARIS, FRANCE.;		CHICAGO, IL	ANNUAL MEETING OF THE AMERICAN-SOCIETY-OF-CLINICAL-ONCOLOGY (ASCO)	JUN 03-07, 2016	2022-03-05		10.1200/JCO.2016.34.15_suppl.543	MEETING ABSTRACT			1527-7755						EZ4EM		15	J CLIN ONCOL	J. CLIN. ONCOL.	ENGLISH	543	0		GENTIEN, DAVID/0000-0001-8317-5188	2318 MILL ROAD, STE 800, ALEXANDRIA, VA 22314 USA	MAY 20	2	ALEXANDRIA		J	AMER SOC CLINICAL ONCOLOGY	2016	COTTU, PAUL/ABC-8595-2020; GENTIEN, DAVID/O-9356-2019; GENTIEN, DAVID/L-7757-2017		ONCOLOGY		0732-183X	JOURNAL OF CLINICAL ONCOLOGY	AMER SOC CLIN ONCOL	S	1
ROUZIER R;LAAS E;CHEREAU E;GLIGOROV J	ROUZIER, R.;LAAS, E.;CHEREAU, E.;GLIGOROV, J.		Goals: The Oncotype DX® assay is a diagnostic test that quantifies the likelihood of disease recurrence and likely benefit from adjuvant chemotherapy in women with ER+, HER2−, pN0 early stage invasive breast cancer. The cost-effectiveness of this test iswell established in multiple countries (Pronzato et al., 2011) including France (Vataire et al., 2012) but its budget impact is not as widely doc…		S87	INSTITUT CURIE, PARIS, FRANCE.;TENON HOSPITAL, PARIS, FRANCE.;INST J PAOLI I CALMETTES, MARSEILLE, FRANCE.					2022-03-05			MEETING ABSTRACT					S88				126PZ			BREAST	BREAST	ENGLISH		0			JOURNAL PRODUCTION DEPT, ROBERT STEVENSON HOUSE, 1-3 BAXTERS PLACE, LEITH WALK, EDINBURGH EH1 3AF, MIDLOTHIAN, SCOTLAND	MAR	2	EDINBURGH		J	CHURCHILL LIVINGSTONE	2013			ONCOLOGY; OBSTETRICS & GYNECOLOGY		0960-9776	BREAST		1	0
ROUZIER R;PRONZATO P;CHEREAU E;CARLSON J;HUNT B;VALENTINE W	ROUZIER, ROMAN;PRONZATO, PAOLO;CHEREAU, ELISABETH;CARLSON, JOSH;HUNT, BARNABY;VALENTINE, WILLIAM J.	ALBAIN KS, 2009, LANCET, V374, P2055, DOI 10.1016/S0140-6736(09)61523-3;BARRON JJ, 2008, BREAST CANCER RES TR, V109, P367, DOI 10.1007/S10549-007-9650-4;BUYSE M, 2006, JNCI-J NATL CANCER I, V98, P1183, DOI 10.1093/JNCI/DJJ329;CHEN E, 2010, AM J MANAG CARE, V16, PE333;CHIOU CF, 2003, MED CARE, V41, P32, DOI 10.1097/00005650-200301000-00007;COLEMAN MP, 2008, LANCET ONCOL, V9, P730, DOI 10.1016/S147…	BREAST CANCER IS THE MOST COMMON FEMALE CANCER AND IS ASSOCIATED WITH A SIGNIFICANT CLINICAL AND ECONOMIC BURDEN. MULTIGENE ASSAYS AND MOLECULAR MARKERS REPRESENT AN OPPORTUNITY TO DIRECT CHEMOTHERAPY ONLY TO PATIENTS LIKELY TO HAVE SIGNIFICANT BENEFIT. THIS SYSTEMATIC REVIEW EXAMINES PUBLISHED HEALTH ECONOMIC ANALYSES TO ASSESS THE SUPPORT FOR ADJUVANT THERAPY DECISION MAKING. LITERATURE SEARCHE…		621	INSTITUT CURIE, PARIS, FRANCE.;UNIVERSITY VERSAILLES ST QUENTIN, VERSAILLES, FRANCE.;INST J PAOLI I CALMETTES, MARSEILLE, FRANCE.;UNIV SAN MARTINO, GENOA, ITALY.;UNIVERSITY WASHINGTON, SEATTLE, USA.;OSSIAN HEALTH ECONOMICS AND COMMUNICATIONS GMBH, BASEL, SWITZERLAND.					2022-03-05	BREAST CANCER; GENE EXPRESSION PROFILING; GENE ASSAY; MOLECULAR DIAGNOSTIC TECHNIQUES; HEALTH ECONOMICS; COST-EFFECTIVENESS	10.1007/s10549-013-2559-1	REVIEW				ROMAN.ROUZIER@CURIE.FR; VALENTINE@OSSIANCONSULTING.COM	637		GENOMIC HEALTH INTERNATIONAL	THE AUTHORS WOULD LIKE TO THANK JULIETTE PLUN-FAVREAU OF GENOMIC HEALTH INTERNATIONAL, GENEVA, SWITZERLAND FOR HER ASSISTANCE WITH REALIZATION OF THIS ARTICLE. THE AUTHORS ARE ALSO GRATEFUL TO TALLAL YOUNIS OF DALHOUSIE UNIVERSITY, HALIFAX, NOVA SCOTIA, CANADA FOR HIS CONSTRUCTIVE COMMENTS AND REVIEW OF THE ARTICLE. THIS STUDY WAS SUPPORTED BY FUNDING FROM GENOMIC HEALTH INTERNATIONAL PROVIDED TO…	173HR	21-GENE RECURRENCE SCORE; RT-PCR ASSAY; GENE-EXPRESSION; COST-EFFECTIVENESS; POSTMENOPAUSAL PATIENTS; 70-GENE SIGNATURE; CHEMOTHERAPY; UTILITY; WOMEN; VALIDATION	3	BREAST CANCER RES TR	BREAST CANCER RES. TREAT.	ENGLISH		53	HYBRID, GREEN PUBLISHED	PRONZATO, PAOLO/0000-0001-8203-2564; ROUZIER, ROMAN/0000-0002-8167-6808	233 SPRING ST, NEW YORK, NY 10013 USA	JUN	17	NEW YORK	23722312	J	SPRINGER	2013	PRONZATO, PAOLO/AAB-1455-2020; ROUZIER, ROMAN/G-2953-2018	VALENTINE, WJ (CORRESPONDING AUTHOR), OSSIAN HLTH ECON & COMMUN, BASEL, SWITZERLAND.	ONCOLOGY		0167-6806	BREAST CANCER RESEARCH AND TREATMENT			61
RUSSELL K;DEAN A;MUCKLE G;HUSSAIN T;HERNANDEZ A;VOSS A;SPETZLER D	RUSSELL, K. J.;DEAN, A.;MUCKLE, G.;HUSSAIN, T.;HERNANDEZ, A.;VOSS, A.;SPETZLER, D.		Objectives: Caris Molecular Intelligence® (CMI) is a multiplatform tumor profil- ing service helping patients with refractory cancer who are past standard of care to find treatment options. In the UK, the National Institute for Health and Clinical Excellence (NICE) has implemented an end-of-life (EoL) premium since 2009. The aim of this study is to assess the cost-effectiveness value of CMI in a …		A578	CARIS LIFE SCIENCES, BASEL, SWITZERLAND.;ST JOHN GOD HOSP, SUBIACO, WA, AUSTRALIA.;CHAMPIONS ONCOLOGY UK LTD, LONDON, ENGLAND.;					2022-03-05		10.1016/j.jval.2017.08.1022	MEETING ABSTRACT			1524-4733		A579				FK6FX		9	VALUE HEALTH	VALUE HEALTH	ENGLISH	PMD38	0	BRONZE		360 PARK AVE SOUTH, NEW YORK, NY 10010-1710 USA	OCT-NOV	2	NEW YORK		J	ELSEVIER SCIENCE INC	2017			BUSINESS & ECONOMICS; HEALTH CARE SCIENCES & SERVICES		1098-3015	VALUE IN HEALTH			0
RUSSELL K;JANSSENS J;DEAN A;HERNANDEZ A;VOSS A	RUSSELL, K. J.;JANSSENS, J.;DEAN, A.;HERNANDEZ, A.;VOSS, A.		Objectives: Molecular testing of cancers is quickly becoming standard of care using diverse approaches, either academic or commercial in origin. Some oncolo-gists remain apprehensive about the clinical utility of molecular profiling, based on the degree to which information can be used in a treatment decision, and whether it would lead to selection of more expensive treatments that may not be acc…		A579	CARIS LIFE SCIENCES, BASEL, SWITZERLAND.;UNIV HASSELT, HASSELT, BELGIUM.;ST JOHN GOD HOSP, SUBIACO, WA, AUSTRALIA.					2022-03-05			MEETING ABSTRACT			1524-4733		A579				FK6FX		9	VALUE HEALTH	VALUE HEALTH	ENGLISH	PMD42	0			360 PARK AVE SOUTH, NEW YORK, NY 10010-1710 USA	OCT-NOV	1	NEW YORK		J	ELSEVIER SCIENCE INC	2017			BUSINESS & ECONOMICS; HEALTH CARE SCIENCES & SERVICES		1098-3015	VALUE IN HEALTH			0
SANFT T;AKTAS B;SCHROEDER B;BOSSUYT V;DIGIOVANNA M;ABU-KHALAF M;CHUNG G;SILBER A;HOFSTATTER E;MOUGALIAN S;EPSTEIN L;HATZIS C;SCHNABEL C;PUSZTAI L	SANFT, TARA;AKTAS, BILGE;SCHROEDER, BROCK;BOSSUYT, VEERLE;DIGIOVANNA, MICHAEL;ABU-KHALAF, MAYSA;CHUNG, GINA;SILBER, ANDREA;HOFSTATTER, ERIN;MOUGALIAN, SARAH;EPSTEIN, LIANNE;HATZIS, CHRISTOS;SCHNABEL, CATHY;PUSZTAI, LAJOS	ABE O, 2005, LANCET, V365, P1687, DOI 10.1016/S0140-6736(05)66544-0;ALBAIN KS, 2010, LANCET ONCOL, V11, P55, DOI 10.1016/S1470-2045(09)70314-6;BAUM M, 2003, CANCER, V98, P1802;BURSTEIN HJ, 2014, J CLIN ONCOL, V32, P2255, DOI 10.1200/JCO.2013.54.2258;BUYSE M, 2006, JNCI-J NATL CANCER I, V98, P1183, DOI 10.1093/JNCI/DJJ329;DAVIES C, 2011, LANCET, V378, P771, DOI 10.1016/S0140-6736(11)60993-8;DAVIES…	EXTENDED ADJUVANT ENDOCRINE THERAPY (10 VS. 5 YEARS) TRIALS HAVE DEMONSTRATED IMPROVED OUTCOMES IN EARLY-STAGE ESTROGEN RECEPTOR (ER)-POSITIVE BREAST CANCER; HOWEVER, THE ABSOLUTE BENEFIT IS MODEST, AND TOXICITY AND TOLERABILITY CHALLENGES REMAIN. PREDICTIVE AND PROGNOSTIC INFORMATION FROM GENOMIC ANALYSIS MAY HELP INFORM THIS CLINICAL DECISION. THE PURPOSE OF THIS STUDY WAS TO ASSESS THE IMPACT …		533	YALE UNIVERSITY, NEW HAVEN, USA.;BIOTHERANOSTICS INC, SAN DIEGO, USA.					2022-03-05	HORMONE THERAPY; LATE RECURRENCE; SURVIVORSHIP; RISK ASSESSMENT; ANXIETY; SATISFACTION	10.1007/s10549-015-3631-9	ARTICLE			1573-7217	TARA.SANFT@YALE.EDU; BILGE.AKTAS@YALE.EDU; BROCK.SCHROEDER@BIOTHERANOSTICS.COM; VEERLE.BOSSUYT@YALE.EDU; MICHAEAL.DIGIOVANNA@YALE.EDU; MAYSA.ABU-KHALAF@YALE.EDU; GINA.CHUNG@YALE.EDU; ANDREA.SILBER@YALE.EDU; ERIN.HOFSTATTER@YALE.EDU; SARAH.MOUGALIAN@YALE.EDU; LIANNE.EPSTEIN@YALE.EDU; CHRISTOS.HATZIS@YALE.EDU; CATHY.SCHNABEL@BIOTHERANOSTICS.COM; LAJOS.PUSZTAI@YALE.EDU	541				CX4XY	21-GENE RECURRENCE SCORE; LATE DISTANT RECURRENCE; PROGNOSTIC SIGNATURE; RANDOMIZED-TRIAL; AUSTRIAN BREAST; TAMOXIFEN; VALIDATION; LETROZOLE; PREDICTION; WOMEN	3	BREAST CANCER RES TR	BREAST CANCER RES. TREAT.	ENGLISH		28	HYBRID, GREEN PUBLISHED	HATZIS, CHRISTOS/0000-0002-8120-2290	233 SPRING ST, NEW YORK, NY 10013 USA	DEC	9	NEW YORK	26578401	J	SPRINGER	2015	PUSZTAI, LAJOS/AAB-2901-2019; HATZIS, CHRISTOS/M-3867-2015	SANFT, T (CORRESPONDING AUTHOR), YALE UNIV, SCH MED, YALE CANC CTR, BREAST MED ONCOL, POB 208032,333 CEDAR ST, NEW HAVEN, CT 06520 USA.	ONCOLOGY		0167-6806	BREAST CANCER RESEARCH AND TREATMENT			24
SANFT T;AKTAS B;SCHROEDER B;BOSSUYT V;DIGIOVANNA M;ABU-KHALAF M;CHUNG G;SILBER A;HOFSTATTER E;MOUGALIAN S;EPSTEIN L;HATZIS C;SCHNABEL C;PUSZTAI L	SANFT, TARA BETH;AKTAS, BILGE;SCHROEDER, BROCK;BOSSUYT, VEERLE;DIGIOVANNA, MICHAEL;ABU-KHALAF, MAYSA M.;CHUNG, GINA G.;SILBER, ANDREA;HOFSTATTER, ERIN WYSONG;MOUGALIAN, SARAH SCHELLHORN;EPSTEIN, LIANNE;HATZIS, CHRISTOS;SCHNABEL, CATHERINE A.;PUSZTAI, LAJOS		Background: The Breast Cancer Index (BCI) has been validated to quantify an individualized risk oflate recurrence and to predict likelihood of benefit from extended endocrine therapy in ER+ early stagebreast cancer.The purpose of this study was to prospectively assess the impact of BCI i) to changetreatment recommendations regarding extended endocrine therapy, and ii) to examine its effects onpat…			YALE UNIVERSITY, NEW HAVEN, USA.;BIOTHERANOSTICS INC, SAN DIEGO, USA.		CHICAGO, IL	ANNUAL MEETING OF THE AMERICAN-SOCIETY-OF-CLINICAL-ONCOLOGY (ASCO) / CLINICAL SCIENCE SYMPOSIUM ON PREDICTING AND IMPROVING ADVERSE OUTCOMES IN OLDER ADULTS WITH CANCER	MAY 29-JUN 02, 2015	2022-03-05		10.1200/jco.2015.33.15_suppl.538	MEETING ABSTRACT			1527-7755						CM9OA		15	J CLIN ONCOL	J. CLIN. ONCOL.	ENGLISH	538	0			2318 MILL ROAD, STE 800, ALEXANDRIA, VA 22314 USA	MAY 20	1	ALEXANDRIA		J	AMER SOC CLINICAL ONCOLOGY	2015	HATZIS, CHRISTOS/M-3867-2015; PUSZTAI, LAJOS/AAB-2901-2019		ONCOLOGY		0732-183X	JOURNAL OF CLINICAL ONCOLOGY	AMER SOC CLIN ONCOL	S	0
SANFT T;BERKOWITZ A;SCHROEDER B;HATZIS C;SCHNABEL C;AKTAS B;BRUFSKY A;PUSZTAI L;GUSTAVSEN G;VAN LONDEN G	SANFT, TARA BETH;BERKOWITZ, ALYSSA;SCHROEDER, BROCK;HATZIS, CHRISTOS;SCHNABEL, CATHERINE A.;AKTAS, BILGE;BRUFSKY, ADAM M.;PUSZTAI, LAJOS;GUSTAVSEN, GARY;VAN LONDEN, G. J.		Background: Previous research has demonstrated the benefit of EET for HRBC, however, the absolute benefit is modest and commits women to an extra 5 yrs of treatment. The Breast Cancer Index (BCI) is a gene expression-based test that has been validated to quantify the risk of late recurrence (BCI subscore) and to predict likelihood of benefit from EET (H/I subscore). We have previously shown that …			BIOTHERANOSTICS INC, SAN DIEGO, USA.;UNIVERSITY OF PITTSBURGH, PITTSBURGH, USA.;YALE UNIVERSITY, NEW HAVEN, USA.;HEALTH ADVANCES LLC, WESTON, USA.		CHICAGO, IL	53RD ANNUAL CLINICAL SCIENCE MEETING OF THE AMERICAN-SOCIETY-OF-CLINICAL-ONCOLOGY (ASCO) / SYMPOSIUM ON OLD TARGETS, NEW DRUGS - HER2 AND MET	JUN 02-07, 2017	2022-03-05		10.1200/JCO.2017.35.8_suppl.25	MEETING ABSTRACT			1527-7755						GS1PG		8	J CLIN ONCOL	J. CLIN. ONCOL.	ENGLISH	25	0			2318 MILL ROAD, STE 800, ALEXANDRIA, VA 22314 USA	MAR 10	1	ALEXANDRIA		J	AMER SOC CLINICAL ONCOLOGY	2017	PUSZTAI, LAJOS/AAB-2901-2019; BRUFSKY, ADAM/AAE-7470-2020		ONCOLOGY		0732-183X	JOURNAL OF CLINICAL ONCOLOGY	AMER SOC CLIN ONCOL	S	0
SANFT T;BERKOWITZ A;SCHROEDER B;HATZIS C;SCHNABEL C;BRUFSKY A;GUSTAVSEN G;PUSZTAI L;VAN LONDEN G	SANFT, TARA;BERKOWITZ, ALYSSA;SCHROEDER, BROCK;HATZIS, CHRISTOS;SCHNABEL, CATHERINE A.;BRUFSKY, ADAM;GUSTAVSEN, GARY;PUSZTAI, LAJOS;VAN LONDEN, G. J.	ABE O, 2005, LANCET, V365, P1687, DOI 10.1016/S0140-6736(05)66544-0;BARRON TI, 2013, BRIT J CANCER, V109, P1513, DOI 10.1038/BJC.2013.518;BLOK EJ, 2018, JNCI-J NATL CANCER I, V110, DOI 10.1093/JNCI/DJX134;BROEKHUIZEN H, 2015, PHARMACOECONOMICS, V33, P445, DOI 10.1007/S40273-014-0251-X;CLARKE M, 1998, LANCET, V351, P1451;DAVIES C, 2013, LANCET, V381, P805, DOI 10.1016/S0140-6736(12)61963-1;FREIDLI…	AIM: TO PROSPECTIVELY ASSESS THE IMPACT OF GENE EXPRESSION-BASED ASSAY BREAST CANCER INDEX (BCI) ON EXTENDED ENDOCRINE THERAPY (EET) DECISION-MAKING. PATIENTS & METHODS: THE BCI-TESTED SAMPLES FROM PRIMARY TUMORS (STAGE I-III, HORMONE RECEPTOR POSITIVE BREAST CANCER, >3.5 YEAR ENDOCRINE THERAPY). PATIENTS AND PHYSICIANS COMPLETED QUESTIONNAIRES ON EET PREFERENCES AND DECISION CONFLICT. USING THES…	BMT22		YALE UNIVERSITY, NEW HAVEN, USA.;BIOTHERANOSTICS INC, SAN DIEGO, USA.;UNIVERSITY OF PITTSBURGH, PITTSBURGH, USA.;HEALTH ADVANCES LLC, WESTON, USA.					2022-03-05		10.2217/bmt-2019-0001	ARTICLE			1758-1931	TARA.SANFT@YALE.EDU			BIOTHERANOSTICS, INC.	THIS STUDY WAS FUNDED BY BIOTHERANOSTICS, INC. IT SHOULD BE NOTED THAT NO MEMBER OF BIOTHERANOSTICS WAS INVOLVED IN THE DATA GATHERING OR ANALYSIS OF THESE FINDINGS. THE AUTHORS HAVE NO OTHER RELEVANT AFFILIATIONS OR FINANCIAL INVOLVEMENT WITH ANY ORGANIZATION OR ENTITY WITH A FINANCIAL INTEREST IN OR FINANCIAL CONFLICT WITH THE SUBJECT MATTER OR MATERIALS DISCUSSED IN THE MANUSCRIPT APART FROM T…	IO1RW	ADJUVANT THERAPY; COST-EFFECTIVENESS; RECURRENCE SCORE; TAMOXIFEN; WOMEN; LETROZOLE; ADHERENCE; PALBOCICLIB; PERSISTENCE; PREDICTION	1	BREAST CANCER MANAG	BREAST CANCER MANAG.	ENGLISH		38	GOLD		UNITEC HOUSE, 3RD FLOOR, 2 ALBERT PLACE, FINCHLEY CENTRAL, LONDON, N3 1QB, ENGLAND	MAR	12	LONDON		J	FUTURE MEDICINE LTD	2019	PUSZTAI, LAJOS/AAB-2901-2019; BRUFSKY, ADAM/AAE-7470-2020	SANFT, T (CORRESPONDING AUTHOR), YALE UNIV, SCH MED, YALE CANC CTR, NEW HAVEN, CT 06520 USA.	ONCOLOGY		1758-1923	BREAST CANCER MANAGEMENT			3
SANFT T;PUSZTAI L	SANFT, TARA;PUSZTAI, LAJOS	ALBAIN KS, 2010, LANCET ONCOL, V11, P55, DOI 10.1016/S1470-2045(09)70314-6;BURSTEIN HJ, 2014, J CLIN ONCOL, V32, P2255, DOI 10.1200/JCO.2013.54.2258;GINGRAS I, 2015, CLIN CANCER RES, V21, P4743, DOI 10.1158/1078-0432.CCR-14-3127;GNANT M, 2015, ANN ONCOL, V26, P1685, DOI 10.1093/ANNONC/MDV215;HARRIS LN, 2016, J CLIN ONCOL, V34, P1134, DOI 10.1200/JCO.2015.65.2289;SANFT T, 2015, BREAST CANCER RES T…	The new ASCO biomarker guidelines for early-stage breast cancer illustrate the substantial progress that has been made in this field and recommend the use of the OncotypeDx, EndoPredict, PAM50, and the breast cancer index (BCI) assays for estrogen receptor (ER) -positive cancers to select patients for adjuvant chemotherapy.1 The guideline development panel has done an excellent job at conveying t…		3942	YALE UNIVERSITY, NEW HAVEN, USA.					2022-03-05		10.1200/JCO.2016.67.3285	LETTER			1527-7755		+				ED5XO	POSITIVE BREAST-CANCER; PRACTICE GUIDELINE; RECURRENCE SCORE; AMERICAN SOCIETY; WOMEN; PREDICTION; INDEX	32	J CLIN ONCOL	J. CLIN. ONCOL.	ENGLISH		9			2318 MILL ROAD, STE 800, ALEXANDRIA, VA 22314 USA	NOV 10	2	ALEXANDRIA	27551119	J	AMER SOC CLINICAL ONCOLOGY	2016	PUSZTAI, LAJOS/AAB-2901-2019	SANFT, T (CORRESPONDING AUTHOR), YALE UNIV, SCH MED, NEW HAVEN, CT 06520 USA.	ONCOLOGY		0732-183X	JOURNAL OF CLINICAL ONCOLOGY			1
SANKARAN S;DIKSHIT J;SV C;MALLIKARJUNA S;SOMASHEKHAR S;PATIL S;KUMAR R;PRASAD K;SHET D;BAKRE M	SANKARAN, SATISH;DIKSHIT, JYOTI BAJPAI;SV, CHANDRA PRAKASH;MALLIKARJUNA, SE;SOMASHEKHAR, SP;PATIL, SHEKHAR;KUMAR, RAJEEV;PRASAD, KRISHNA;SHET, DINESH;BAKRE, MANJIRI M.	AGARWAL G, 2008, BREAST CARE, V3, P21, DOI 10.1159/000115288;ALMAS A, 2017, INT J SURG, V4, P913, DOI 10.18203/2349-2902.ISJ20170459, DOI 10.18203/2349-2902.ISJ20170459;ATTULURI AK, 2019, BMC CANCER, V19, DOI 10.1186/S12885-019-5443-5;BAKRE MM, 2019, CANCER MED-US, V8, P1755, DOI 10.1002/CAM4.2049;CARDOSO F, 2016, NEW ENGL J MED, V375, P717, DOI 10.1056/NEJMOA1602253;CURTIT E, 2019, BREAST, V44, …	CANASSIST BREAST (CAB) HAS THUS FAR BEEN VALIDATED ON A RETROSPECTIVE COHORT OF 1123 PATIENTS WHO ARE MOSTLY INDIANS. DISTANT METASTASIS-FREE SURVIVAL (DMFS) OF MORE THAN 95% WAS OBSERVED WITH SIGNIFICANT SEPARATION (P < 0.0001) BETWEEN LOW-RISK AND HIGH-RISK GROUPS. IN THIS STUDY, WE DEMONSTRATE THE USEFULNESS OF CAB IN GUIDING PHYSICIANS TO ASSESS RISK OF CANCER RECURRENCE AND TO MAKE INFORMED …		21	ONCOSTEM DIAGNOST PRIVATE LTD, BANGALORE, INDIA.;MANIPAL HOSP, BANGALORE, INDIA.;SRI SHANKARA CANC HOSP & RES CTR, BANGALORE, KARNATAKA, INDIA.;HCG, BANGALORE, INDIA.;RAJIV GANDHI CANC INST & RES CTR, NEW DELHI, INDIA.;MANGALORE INST ONCOL, MANIPAL, KARNATAKA, INDIA.;FATHER MULLER MED COLL, MANGALORE, INDIA.					2022-03-05	CANASSIST-BREAST; DECISION IMPACT; INDIAN PATIENTS; PROGNOSTIC; EARLY-STAGE BREAST CANCER	10.1007/s13193-019-01014-4	ARTICLE	DEC 2019		0976-6952	MANJIRI@ONCOSTEMDIAGNOSTICS.COM	29				SB6RS	70-GENE SIGNATURE; PROGNOSTIC INDEX; WOMEN; RECURRENCE; MULTICENTER; PREDICTOR; THERAPY; ASSAY; RISK	SUPPL 1	INDIA J SURG ONCOL	INDIA J. SURG. ONCOL.	ENGLISH		34	HYBRID, GREEN PUBLISHED		7TH FLOOR, VIJAYA BUILDING, 17, BARAKHAMBA ROAD, NEW DELHI, 110 001, INDIA	APR	9	NEW DELHI	33994724	J	SPRINGER INDIA	2021		BAKRE, MM (CORRESPONDING AUTHOR), ONCOSTEM DIAGNOST PRIVATE LTD, 4 RAJA RAM MOHAN ROY RD,AANAND TOWERS,2ND FLOOR, BANGALORE 560027, KARNATAKA, INDIA.	ONCOLOGY	SI	0975-7651	INDIAN JOURNAL OF SURGICAL ONCOLOGY		1	4
SELMANI Z;MOLIMARD C;OVERS A;BAZAN F;CHAIGNEAU L;DOBI E;MENEVEAU L;PAILLARD M;MEYNARD J;ALGROS M;BORG C;FEUGEAS J;PIVOT X;PRETET J;CURTIT E	SELMANI Z;MOLIMARD C;OVERS A;BAZAN F;CHAIGNEAU L;DOBI E;MENEVEAU L;PAILLARD M;MEYNARD J;ALGROS M;BORG C;FEUGEAS J;PIVOT X;PRETET J;CURTIT E	BRAY F, 2018, CA-CANCER J CLIN, V68, P394, DOI 10.3322/CAAC.21492; CARDOSO F, 2019, ANN ONCOL, V30, P1194, DOI 10.1093/ANNONC/MDZ173; CURIGLIANO G, 2017, ANN ONCOL, V28, P1700, DOI 10.1093/ANNONC/MDX308; CURTIT E, 2017, EJSO-EUR J SURG ONC, V43, P921, DOI 10.1016/J.EJSO.2016.11.016; CURTIT E, 2019, BREAST, V44, P39, DOI 10.1016/J.BREAST.2018.12.015; DAVIDSON JA, 2013, EUR J CANCER, V49, P2469, DO…	BREAST CANCERS EXPRESSING HIGH LEVELS OF KI67 ARE ASSOCIATED WITH POOR OUTCOMES. ONCOTYPE DX TEST WAS DESIGNED FOR ER+/HER2- EARLY-STAGE BREAST CANCERS TO HELP ADJUVANT CHEMOTHERAPY DECISION BY PROVIDING A RECURRENT SCORE (RS). RS MEASURES THE EXPRESSION OF 21 SPECIFIC GENES FROM TUMOR TISSUE, INCLUDING KI67. THE PRIMARY AIM OF THIS STUDY WAS TO ASSESS THE AGREEMENT BETWEEN KI67(RNA) OBTAINED WIT…			UNIVERSITY HOSPITAL OF BESANCON, BESANCON, FRANCE.;UNIVERSITY OF FRANCHE-COMTE, BESANCON, FRANCE.;INSTITUT DE CANCEROLOGIE STRASBOURG, STRASBOURG, FRANCE.;					2022-07-28		10.1038/s41598-022-07593-7	ARTICLE									ZO7QV	EARLY BREAST-CANCER; PROSPECTIVE CLINICAL UTILITY; DECISION IMPACT;; ASSAY; PROLIFERATION; RECURRENCE; EXPRESSION; TRIAL; BIOMARKERS;; GUIDELINES		SCI REP	SCI REP	ENGLISH		0			HEIDELBERGER PLATZ 3, BERLIN, 14197, GERMANY		1	TBD		J	NATURE PORTFOLIO	2022		SELMANI, Z (CORRESPONDING AUTHOR), UNIV HOSP BESANCON, DEPT ONCOBIOL, BESANCON, FRANCE	SCIENCE \& TECHNOLOGY - OTHER TOPICS		2045-2322	SCIENTIFIC REPORTS			1
SESTAK I	SESTAK, IVANA	ALBANELL J, 2016, EUR J CANCER, V66, P104, DOI 10.1016/J.EJCA.2016.06.027;BARTLETT J, 2013, CLIN ONCOL-UK, V25, P109, DOI 10.1016/J.CLON.2012.10.005;BAYANI J, 2017, NPJ BREAST CANCER, V3, DOI 10.1038/S41523-016-0003-5;BUUS R, 2016, JNCI-J NATL CANCER I, V108, DOI 10.1093/JNCI/DJW149;CARDOSO F, 2016, NEW ENGL J MED, V375, P717, DOI 10.1056/NEJMOA1602253;CURIGLIANO G, 2017, ANN ONCOL, V28, P1700, D…	PURPOSE OF REVIEW THERE IS GROWING CONSENSUS THAT GENOMIC ASSAYS PROVIDE USEFUL COMPLEMENTARY INFORMATION TO CLINICOPATHOLOGICAL FEATURES IN OESTROGEN RECEPTOR-POSITIVE BREAST CANCERS. HERE, ONGOING RESEARCH WITH MULTIGENE TESTS USED FOR POSTMENOPAUSAL BREAST CANCER AND NEW EMERGING PROGNOSTIC AND PREDICTIVE MARKERS FOR PRE AND POSTMENOPAUSAL WOMEN ARE SUMMARISED. RECENT FINDINGS RESULTS OF THE T…		29	QUEEN MARY UNIV LONDON, LONDON, ENGLAND.					2022-03-05	ADJUVANT CHEMOTHERAPY; CLINICOPATHOLOGICAL PARAMETERS; GENOMIC ASSAY; PREDICTION; PROGNOSIS	10.1097/CCO.0000000000000490	REVIEW			1531-703X	I.SESTAK@QMUL.AC.UK	34		CANCER RESEARCH UKCANCER RESEARCH UK	THIS WORK HAS BEEN SUPPORTED BY CANCER RESEARCH UK.	HY0BZ	21-GENE RECURRENCE SCORE; LATE DISTANT RECURRENCE; ESTROGEN-RECEPTOR; CLINICAL-PRACTICE; PAM50 RISK; OVARIAN SUPPRESSION; GENE-EXPRESSION; GRADE INDEX; CHEMOTHERAPY; PREDICTION	1	CURR OPIN ONCOL	CURR. OPIN. ONCOL.	ENGLISH		53			TWO COMMERCE SQ, 2001 MARKET ST, PHILADELPHIA, PA 19103 USA	JAN	6	PHILADELPHIA	30299292	J	LIPPINCOTT WILLIAMS & WILKINS	2019		SESTAK, I (CORRESPONDING AUTHOR), QUEEN MARY UNIV LONDON, WOLFSON INST PREVENT MED, CTR CANC PREVENT, CHARTERHOUSE SQ, LONDON EC1M 6BQ, ENGLAND.	ONCOLOGY		1040-8746	CURRENT OPINION IN ONCOLOGY			7
SETHI S;OH S;CHEN A;BELLINGER C;LOFARO L;JOHNSON M;HUANG J;BHORADE S;BULMAN W;KENNEDY G	SETHI, SONALI;OH, SCOTT;CHEN, ALEXANDER;BELLINGER, CHRISTINA;LOFARO, LORI;JOHNSON, MARLA;HUANG, JING;BHORADE, SANGEETA MARUTI;BULMAN, WILLIAM;KENNEDY, GIULIA C.	ABERLE DR, 2011, NEW ENGL J MED, V365, P395, DOI 10.1056/NEJMOA1102873;CHOI Y, 2020, BMC MED GENOMICS, V13, DOI 10.1186/S12920-020-00782-1;FERGUSON JS, 2016, BMC PULM MED, V16, DOI 10.1186/S12890-016-0217-1;GOULD MK, 2015, AM J RESP CRIT CARE, V192, P1208, DOI 10.1164/RCCM.201505-0990OC;GOULD MK, 2013, CHEST, V143, PE93, DOI 10.1378/CHEST.12-2351;HU ZZ, 2016, BMC CANCER, V16, DOI 10.1186/S12885-0…	BACKGROUND INCIDENTAL AND SCREENING-IDENTIFIED LUNG NODULES ARE COMMON, AND A BRONCHOSCOPIC EVALUATION IS FREQUENTLY NONDIAGNOSTIC. THE PERCEPTA GENOMIC SEQUENCING CLASSIFIER (GSC) IS A GENOMIC CLASSIFIER DEVELOPED IN CURRENT AND FORMER SMOKERS WHICH CAN BE USED FOR FURTHER RISK STRATIFICATION IN THESE PATIENTS. PERCEPTA GSC HAS THE CAPABILITY OF UP-CLASSIFYING PATIENTS WITH A PRE-BRONCHOSCOPY RI…	26		CLEVELAND CLINIC, CLEVELAND, USA.;UNIVERSITY CALIFORNIA LOS ANGELES, LOS ANGELES, USA.;WASHINGTON UNIVERSITY, ST LOUIS, USA.;WAKE FOREST SCH MED, WINSTON SALEM, USA.;VERACYTE INC, SAN FRANCISCO, USA.					2022-03-05	LUNG LESION; LUNG CANCER; BRONCHOSCOPY; RISK ASSESSMENT; PHYSICIAN CONFIDENCE	10.1186/s12890-021-01772-4	ARTICLE				SETHIS@CCF.ORG			VERACYTE INC.	FUNDING FOR THIS STUDY AND THE PUBLICATION OF THIS ARTICLE WAS PROVIDED BY VERACYTE INC. VERACYTE INC. DRAFTED THE STUDY DESIGN, OVERSAW THE DATA ANALYSIS AND MANUSCRIPT PREPARATION, AND APPROVED THE DECISION TO PUBLISH.	YC8XV	DIAGNOSTIC EVALUATION; PULMONARY NODULES; MANAGEMENT; CANCER; PROBABILITY; MALIGNANCY	1	BMC PULM MED	BMC PULM. MED.	ENGLISH		19	GREEN SUBMITTED, GREEN PUBLISHED, GOLD		CAMPUS, 4 CRINAN ST, LONDON N1 9XW, ENGLAND	JAN 6	10	LONDON	34991528	J	BMC	2022		SETHI, S (CORRESPONDING AUTHOR), CLEVELAND CLIN, RESP INST, DIV PULM MED, 9500 EUCLID AVE,MAIL CODE A90, CLEVELAND, OH 44195 USA.	RESPIRATORY SYSTEM		1471-2466	BMC PULMONARY MEDICINE			0
SETHI S;OH S;CHEN A;BELLINGER C;LOFARO L;TOM J;JOHNSON M;HUANG J;BHORADE S;KENNEDY G	SETHI, SONALI;OH, SCOTT;CHEN, ALEXANDER;BELLINGER, CHRISTINA;LOFARO, LORI;TOM, JENNIFER;JOHNSON, MARLA;HUANG, JING;BHORADE, SANGEETA MARUTI;KENNEDY, GIULIA		Background: Current guidelines recommend that patients who have lung nodules with high risk of malignancy (ROM) ( > 65%) should undergo surgical and other ablative therapies. However, prior studies have shown that clinicians may opt for more conservative management in these high-risk patients. Percepta Genomic Sequencing Classifier (GSC), a RNA-seq based classifier derived from bronchial epitheli…			CLEVELAND CLINIC, CLEVELAND, USA.;UNIVERSITY CALIFORNIA LOS ANGELES, LOS ANGELES, USA.;WASHINGTON UNIVERSITY, ST LOUIS, USA.;WAKE FOREST SCH MED, WINSTON SALEM, USA.;VERACYTE INC, SAN FRANCISCO, USA.;					2022-03-05		10.1200/JCO.2021.39.15_suppl.8549	MEETING ABSTRACT			1527-7755				VERACYTE, INC	VERACYTE, INC	WI1IV		15	J CLIN ONCOL	J. CLIN. ONCOL.	ENGLISH	8549	0			TWO COMMERCE SQ, 2001 MARKET ST, PHILADELPHIA, PA 19103 USA	MAY 20	3	PHILADELPHIA		J	LIPPINCOTT WILLIAMS & WILKINS	2021			ONCOLOGY		0732-183X	JOURNAL OF CLINICAL ONCOLOGY		S	0
SHIVERS S;WHITWORTH P;PATEL R;BREMER T;COX C	SHIVERS S;WHITWORTH P;PATEL R;BREMER T;COX C					PRELUDEDX, LAGUNA HILLS, USA.;NASHVILLE BREAST CENTER, NASHVILLE, USA.;GOOD SAMARITAN CANCER CENTER, LOS GATOS, USA.;UNIVERSITY OF SOUTH FLORIDA, TAMPA, USA.					2022-07-28		10.1158/1538-7445.SABCS21-P2-08-12	MEETING ABSTRACT									ZY5SY			CANCER RES.	CANCER RES.	ENGLISH		0			615 CHESTNUT ST, 17TH FLOOR, PHILADELPHIA, PA 19106-4404 USA		4	TBD		J	AMER ASSOC CANCER RESEARCH	2022			ONCOLOGY		0008-5472	CANCER RESEARCH			0
SMYTH L;WATSON G;KELLY C;KEANE M;KENNEDY M;O'REILLY S;O'CONNOR M;VERLEGER K;O'REILLY S;WALSHE J	SMYTH, L.;WATSON, G.;KELLY, C. M.;KEANE, M.;KENNEDY, M. J.;O'REILLY, SEAMUS;O'CONNOR, M.;VERLEGER, K.;O'REILLY, SUSAN;WALSHE, J. M.		The 21-gene test is a validated multi-genediagnostic test that predicts chemotherapy (CT) benefit inoestrogen receptor positive (ER?), lymph node-negative(N0) breast cancer (BC) patients (pts). Ireland was the firstpublic health care system to reimburse this test in Europe.Study objectives were to assess the impact of this test ondecision-making and to analyse the economic impact oftesting. Betwe…		S113	ST VINCENTS UNIVERSITY HOSPITAL, DUBLIN, IRELAND.;ALL IRELAND COOPERATIVE ONCOLOGY RESEARCH GROUP, DUBLIN, IRELAND.;PHARMERIT GMBH, BERLIN, GERMANY.;NATL CANC CONTROL PROGRAMME, DUBLIN, IRELAND.					2022-03-05		10.1016/S0960-9776(15)70285-7	MEETING ABSTRACT			1532-3080		S113				CE4IT			BREAST	BREAST	ENGLISH	P253	0			JOURNAL PRODUCTION DEPT, ROBERT STEVENSON HOUSE, 1-3 BAXTERS PLACE, LEITH WALK, EDINBURGH EH1 3AF, MIDLOTHIAN, SCOTLAND	MAR	1	EDINBURGH		J	CHURCHILL LIVINGSTONE	2015			ONCOLOGY; OBSTETRICS & GYNECOLOGY		0960-9776	BREAST		1	1
SMYTH L;WATSON G;WALSH E;KELLY C;KEANE M;KENNEDY M;GROGAN L;HENNESSY B;O'REILLY S;COATE L;O'CONNOR M;QUINN C;VERLEGER K;SCHOEMAN O;O'REILLY S;WALSHE J	SMYTH, LILLIAN;WATSON, GEOFF;WALSH, ELAINE M.;KELLY, CATHERINE M.;KEANE, MACCON;KENNEDY, M. JOHN;GROGAN, LIAM;HENNESSY, BRYAN T.;O'REILLY, SEAMUS;COATE, LINDA E.;O'CONNOR, MIRIAM;QUINN, CECILY;VERLEGER, KATHARINA;SCHOEMAN, OLAF;O'REILLY, SUSAN;WALSHE, JANICE M.	ADEMUYIWA FO, 2011, BREAST CANCER RES TR, V126, P797, DOI 10.1007/S10549-010-1329-6;ALBANELL J, 2012, ANN ONCOL, V23, P625, DOI 10.1093/ANNONC/MDR278;ALBANELL J GJ, 2011, SAN ANT BREAST CANC;ANONYMOUS, 2013, CANC IR 2013 ANN REP;ASAD J, 2008, AM J SURG, V196, P527, DOI 10.1016/J.AMJSURG.2008.06.021;BARGALLO-ROCHA JE, 2015, ADV THER, V32, P239, DOI 10.1007/S12325-015-0190-8;BARRON JJ, 2008, BREAST…	THE 21-GENE TEST IS A VALIDATED MULTI-GENE DIAGNOSTIC TEST THAT PREDICTS CHEMOTHERAPY (CT) BENEFIT IN OESTROGEN RECEPTOR POSITIVE (ER+), LYMPH NODE-NEGATIVE (N0) BREAST CANCER (BC) PATIENTS (PTS). IRELAND WAS THE FIRST PUBLIC HEALTH CARE SYSTEM TO REIMBURSE THIS TEST IN EUROPE. STUDY OBJECTIVES WERE TO ASSESS THE IMPACT OF THIS TEST ON DECISION-MAKING AND TO ANALYSE THE ECONOMIC IMPACT OF TESTING…		573	ST VINCENTS UNIVERSITY HOSPITAL, DUBLIN, IRELAND.;ALL IRELAND COOPERATIVE ONCOLOGY RESEARCH GROUP, DUBLIN, IRELAND.;PHARMERIT GMBH, BERLIN, GERMANY.;NATL CANC CONTROL PROGRAMME, DUBLIN, IRELAND.					2022-03-05	BREAST CANCER; ADJUVANT CHEMOTHERAPY; RECURRENCE SCORE; ONCOTYPE DX; 21-GENE TEST; ECONOMIC EVALUATION	10.1007/s10549-015-3555-4	ARTICLE			1573-7217	SMYTHL@MSKCC.ORG	582		GENOMIC HEALTH	THIS STUDY WAS FUNDED BY GENOMIC HEALTH.	CS3PS	SURGICAL ADJUVANT BREAST; CLINICAL DECISION-MAKING; ONCOTYPE DX; TREATMENT RECOMMENDATIONS; PROGNOSTIC-FACTORS; ASSAY; ESTROGEN; RECEPTOR; CHEMOTHERAPY; THERAPY	3	BREAST CANCER RES TR	BREAST CANCER RES. TREAT.	ENGLISH		52		WALSH, ELAINE/0000-0002-9950-5978; KELLY, PROFESSOR CATHERINE M./0000-0001-8355-6714	233 SPRING ST, NEW YORK, NY 10013 USA	OCT	10	NEW YORK	26364296	J	SPRINGER	2015	WALSH, ELAINE/AAE-1775-2020	SMYTH, L (CORRESPONDING AUTHOR), ST VINCENTS UNIV HOSP, DEPT MED ONCOL, DUBLIN 4, IRELAND.	ONCOLOGY		0167-6806	BREAST CANCER RESEARCH AND TREATMENT			20
STRAND V;COHEN S;CURTIS J;ZHANG L;KIVITZ A;LEVIN R;MATHIS A;CONNOLLY-STRONG E;WITHERS J	STRAND, VIBEKE;COHEN, STANLEY B.;CURTIS, JEFFREY R.;ZHANG, LIXIA;KIVITZ, ALAN J.;LEVIN, ROBERT W.;MATHIS, ANGELA;CONNOLLY-STRONG, ERIN;WITHERS, JOHANNA B.	AMELI A., 2020, NETW SYST MED, V3, P91, DOI DOI 10.1089/NSM.2020.0007, 10.1089/NSM.2020.0007;ANDERSON JK, 2011, ARTHRIT CARE RES, V63, PS14, DOI 10.1002/ACR.20621;ARNELL C, 2021, J MANAG CARE SPEC PH, V27, P1734, DOI 10.18553/JMCP.2021.21120;BEK S, 2017, PHARMACOGENOMICS J, V17, P403, DOI 10.1038/TPJ.2017.26;BERGMAN MJ, 2020, RHEUMATOL THER, V7, P775, DOI 10.1007/S40744-020-00226-3;BOYTSOV N, 202…	BACKGROUND THE MOLECULAR SIGNATURE RESPONSE CLASSIFIER (MSRC) IS A BLOOD-BASED PRECISION MEDICINE TEST THAT PREDICTS NONRESPONDERS TO TUMOR NECROSIS FACTOR-ALPHA INHIBITORS (TNFI) IN RHEUMATOID ARTHRITIS (RA) SO THAT PATIENTS WITH A MOLECULAR SIGNATURE OF NON-RESPONSE TO TNFI CAN BE DIRECTED TO A TREATMENT WITH AN ALTERNATIVE MECHANISM OF ACTION. RESEARCH DESIGN AND METHODS THIS STUDY EVALUATED D…		101	STANFORD UNIVERSITY, STANFORD, USA.;THR PRESBYTERIAN HOSP, DALLAS, USA.;UNIV ALABAMA BIRMINGHAM, BIRMINGHAM, USA.;SCIPHER MED, WALTHAM, MA USA.;ALTOONA CENTER FOR CLINICAL RESEARCH, DUNCANSVILLE, USA.;UNIVERSITY OF SOUTH FLORIDA, TAMPA, USA.					2022-03-05	CLINICAL UTILITY; DECISION IMPACT; MOLECULAR SIGNATURE; PRECISION MEDICINE; REAL-WORLD EVIDENCE; RESPONSE PREDICTION; RHEUMATOID ARTHRITIS; TNFI THERAPY	10.1080/14737159.2022.2020648	ARTICLE	DEC 2021		1744-8352	JOHANNA.WITHERS@SCIPHER.COM	109		SCIPHER MEDICINE CORPORATION	THIS STUDY WAS FUNDED BY SCIPHER MEDICINE CORPORATION.	ZE1XJ	DISEASE-ACTIVITY INDEX; TREATMENT RESPONSE; IMPROVEMENT; EXPRESSION; BIOLOGICS	1	EXPERT REV MOL DIAGN	EXPERT REV. MOL. DIAGN.	ENGLISH		43	HYBRID		KARL JOHANS GATE 5, NO-0154 OSLO, NORWAY	JAN 2	9	OSLO	34937469	J	TAYLOR & FRANCIS AS	2022		WITHERS, JB (CORRESPONDING AUTHOR), SCIPHER MED, 221 CRESCENT ST,SUITE 103A, WALTHAM, MA 02453 USA.	PATHOLOGY		1473-7159	EXPERT REVIEW OF MOLECULAR DIAGNOSTICS			0
THARMABALA M;MCSORLEY L;AL RAHBI F;DENIS E;GERAGHTY J;JANE R;MCCARTAN D;MCDERMOTT E;KEANE M;KENNEDY M;O'REILLY S;MILLEN S;CROWN J;SMYTH L;KELLY C;RUTH P;QUINN C;WALSHE J	THARMABALA, MEHALA;MCSORLEY, LYNDA;AL RAHBI, FATHIYA;DENIS, EVOY;GERAGHTY, JAMES G.;JANE, ROTHWELL;MCCARTAN, DAMIAN;MCDERMOTT, ENDA;KEANE, MACCON M.;KENNEDY, JOHN;O'REILLY, SEAMUS;MILLEN, STEVE;CROWN, JOHN;SMYTH, LILIAN MARY;KELLY, CATHERINE MARGARET;RUTH, PRICHARD;QUINN, CECILY;WALSHE, JANICE M.		Purpose Results from TAILOR-X suggest that up to 70% of hormone receptor-positive (HR+) node-negative (N0) ESBC patients (pts) may avoid chemotherapy (CT) with RS ≤ 25. We assess clinical and economic impacts of RS testing on treat- ment using real-world data. Methods From October 2011 to February 2019, a retrospective, cross-sectional observational study was conducted of HR+ N0 ESBC pts who had …			ST VINCENTS UNIVERSITY HOSPITAL, DUBLIN, IRELAND.;UNIVERSITY HOSPITAL GALWAY, GALWAY, IRELAND.;ST JAMES HOSPITAL, DUBLIN, IRELAND.;CORK UNIVERSITY HOSPITAL, CORK, IRELAND.;EXACT SCIENCES CORPORATION, MADISON, USA.;MATER MISERICARDIAE UNIVERSITY HOSPITAL, DUBLIN, IRELAND.					2022-03-05			MEETING ABSTRACT			1538-7445						QI1MO		4	CANCER RES	CANCER RES.	ENGLISH	PS4-23	0			615 CHESTNUT ST, 17TH FLOOR, PHILADELPHIA, PA 19106-4404 USA	FEB	1	PHILADELPHIA		J	AMER ASSOC CANCER RESEARCH	2021			ONCOLOGY		0008-5472	CANCER RESEARCH		S	0
THOMAS S;BRAITEH F;CHERKIS K;OPERANA T;BLATNER N;SCHROEDER B;SCHNABEL C	THOMAS, SACHDEV P.;BRAITEH, FADI S.;CHERKIS, KAREN ANN;OPERANA, THERESA N.;BLATNER, NICHOLE RENEE;SCHROEDER, BROCK;SCHNABEL, CATHERINE A.		Background: Metastatic lesions with unknown (CUP), unclear, or differential diagnoses pose significant challenges, particularly when presenting in the GI tract, leading to suboptimal treatment and outcomes. In clinical studies, molecular classification with the 92-gene assay demonstrated improved diagnostic accuracy compared to standard pathology techniques and improved survival in patients treat…			ILLINOIS CANC CARE & VA CENT CALIF HLTH CARE SYST, FRESNO, USA.;DAN L DUNCAN COMPREHENSIVE CANCER CENTER AT THE WOODLANDS HOSPITAL, WOODLANDS, USA.;US ONCOL RES, THE WOODLANDS, USA.;BIOTHERANOSTICS INC, SAN DIEGO, USA.		SAN FRANCISCO, CA	GASTROINTESTINAL CANCERS SYMPOSIUM	JAN 15-17, 2015	2022-03-05		10.1200/jco.2015.33.3_suppl.249	MEETING ABSTRACT			1527-7755						CL3WY		3	J CLIN ONCOL	J. CLIN. ONCOL.	ENGLISH	249	0			2318 MILL ROAD, STE 800, ALEXANDRIA, VA 22314 USA	JAN 20	1	ALEXANDRIA		J	AMER SOC CLINICAL ONCOLOGY	2015			ONCOLOGY		0732-183X	JOURNAL OF CLINICAL ONCOLOGY		S	0
THOMAS S;BRAITEH F;JACOBSON L;VICTORIO A;CHERKIS K;OPERANA T;BLATNER N;SCHROEDER B;SCHNABEL C	THOMAS, SACHDEV P.;BRAITEH, FADI S.;JACOBSON, LAUREN;VICTORIO, ANTHONY R.;CHERKIS, KAREN ANN;OPERANA, THERESA N.;BLATNER, NICHOLE RENEE;SCHROEDER, BROCK;SCHNABEL, CATHERINE A.		Background: Metastatic lesions with unknown or differential diagnoses pose significant challenges leading to suboptimal treatment and outcomes. Molecular diagnosis with the 92-GA has shown improved accuracy compared to IHC and improved survival in pts treated based on assay results. The following prospective, multi-institutional study assessed the utility and impact of the 92-GA in diagnosis and …			VA CENT CALIF HLTH CARE SYST, CLOVIS, USA.;MCKESSON SPECIALTY HLTH, THE WOODLANDS, USA.;SANTA BARBARA COTTAGE HOSP, SANTA BARBARA, USA.;YOSEMITE PATHOLOGY MEDICAL GROUP, MODESTA, USA.;BIOTHERANOSTICS INC, SAN DIEGO, USA.;		SAN FRANCISCO, CA	GASTROINTESTINAL CANCERS SYMPOSIUM	JAN 21-23, 2016	2022-03-05		10.1200/jco.2016.34.4_suppl.205	MEETING ABSTRACT			1527-7755						DO9MB		4	J CLIN ONCOL	J. CLIN. ONCOL.	ENGLISH	205	0			2318 MILL ROAD, STE 800, ALEXANDRIA, VA 22314 USA	FEB 1	1	ALEXANDRIA		J	AMER SOC CLINICAL ONCOLOGY	2016			ONCOLOGY		0732-183X	JOURNAL OF CLINICAL ONCOLOGY		S	0
THOMAS S;JACOBSON L;BRAITEH F;VICTORIO A;CHERKIS K;OPERANA T;BLATNER N;SCHROEDER B;SCHNABEL C	THOMAS, SACHDEV P.;JACOBSON, LAUREN;BRAITEH, FADI S.;VICTORIO, ANTHONY R.;CHERKIS, KAREN ANN;OPERANA, THERESA N.;BLATNER, NICHOLE RENEE;SCHROEDER, BROCK;SCHNABEL, CATHERINE A.		Background: Metastatic lesions with unknown or differential diagnoses pose significant challenges leading to suboptimal treatment and outcomes. Molecular diagnosis with the 92-GA has shown improved accuracy compared to IHC and improved survival in pts treated based on assay results. The following prospective, multi-institutional study assessed the utility and impact of the 92-GA in diagnosis and …			ILLINOIS CANC CARE & VA CENT CALIF HLTH CARE SYST, FRESNO, USA.;SANTA BARBARA COTTAGE HOSP, SANTA BARBARA, USA.;UNIVERSITY NEVADA, LAS VEGAS, USA.;YOSEMITE PATHOLOGY MEDICAL GROUP, MODESTA, USA.;BIOTHERANOSTICS INC, SAN DIEGO, USA.		CHICAGO, IL	ANNUAL MEETING OF THE AMERICAN-SOCIETY-OF-CLINICAL-ONCOLOGY (ASCO) / CLINICAL SCIENCE SYMPOSIUM ON PREDICTING AND IMPROVING ADVERSE OUTCOMES IN OLDER ADULTS WITH CANCER	MAY 29-JUN 02, 2015	2022-03-05		10.1200/jco.2015.33.15_suppl.e15206	MEETING ABSTRACT			1527-7755						CM9OA		15	J CLIN ONCOL	J. CLIN. ONCOL.	ENGLISH	E15206	0			2318 MILL ROAD, STE 800, ALEXANDRIA, VA 22314 USA	MAY 20	1	ALEXANDRIA		J	AMER SOC CLINICAL ONCOLOGY	2015			ONCOLOGY		0732-183X	JOURNAL OF CLINICAL ONCOLOGY	AMER SOC CLIN ONCOL	S	0
THOMAS S;JACOBSON L;VITTORIO A;OPERANA T;SCHROEDER B;SCHNABEL C;BRAITEH F	THOMAS, SACHDEV P.;JACOBSON, LAUREN E.;VITTORIO, ANTHONY R.;OPERANA, THERESA N.;SCHROEDER, BROCK E.;SCHNABEL, CATHERINE A.;BRAITEH, FADI	AGWA E, 2013, CURR TREAT OPTION ON, V14, P623, DOI 10.1007/S11864-013-0259-Z;AHMED KA, 2016, INT J RADIAT ONCOL, V95, P1399, DOI 10.1016/J.IJROBP.2016.03.050;CONNER JR, 2015, ADV ANAT PATHOL, V22, P149, DOI 10.1097/PAP.0000000000000069;ECONOMOPOULOU P, 2015, CANCER TREAT REV, V41, P598, DOI 10.1016/J.CTRV.2015.05.010;ERLANDER MG, 2011, J MOL DIAGN, V13, P493, DOI 10.1016/J.JMOLDX.2011.04.004;GREC…	PURPOSE METASTATIC CANCERS OF UNKNOWN PRIMARY OR WITH UNCLEAR DIAGNOSES POSE DIAGNOSTIC AND MANAGEMENT CHALLENGES, OFTEN LEADING TO POOR OUTCOMES. STUDIES OF THE 92-GENE ASSAY HAVE DEMONSTRATED IMPROVED DIAGNOSTIC ACCURACY COMPARED WITH STANDARD PATHOLOGY TECHNIQUES AND IMPROVED SURVIVAL IN PATIENTS TREATED ON THE BASIS OF ASSAY RESULTS. THE CURRENT STUDY ASSESSED THE CLINICAL IMPACT OF THE 92-GE…		1	ILLINOIS CANC CARE, PEORIA, USA.;VA CENT CALIF HLTH CARE SYST, FRESNO, USA.;SANTA BARBARA COTTAGE HOSP, SANTA BARBARA, USA.;YOSEMITE PATHOLOGY MEDICAL GROUP, MODESTA, USA.;BIOTHERANOSTICS INC, SAN DIEGO, USA.;COMPREHENSIVE CANCER CENTERS OF NEVADA CENTRAL VALLEY, LAS VEGAS, USA.					2022-03-05		10.1200/PO.17.00145	ARTICLE			2473-4284	STHOMAS@FRESNO.UCSF.EDU	12		BIOTHERANOSTICS	SUPPORTED BY BIOTHERANOSTICS. FUNDING INCLUDED SUPPORT FOR THE THIRD-PARTY CONTRACT RESEARCH ORGANIZATION AND RESEARCH SUPPORT PROVIDED TO S.P.T., F.B., L.E.J., AND A.R.V.	HQ0GJ	STEREOTACTIC BODY RADIOTHERAPY; PRIMARY SITE; CARCINOMA; ORIGIN; VEMURAFENIB; PERFORMANCE; STANDARD; SURVIVAL; OUTCOMES; THERAPY		JCO PRECIS ONCOL	JCO PRECIS. ONCOL.	ENGLISH		33	HYBRID		TWO COMMERCE SQ, 2001 MARKET ST, PHILADELPHIA, PA 19103 USA	MAR 5	12	PHILADELPHIA	35135112	J	LIPPINCOTT WILLIAMS & WILKINS	2018		THOMAS, SP (CORRESPONDING AUTHOR), VA CENT CALIF HLTH CARE SYST, SECT HEMATOL ONCOL, 2160 E CLINTON AVE, FRESNO, CA 93703 USA.	ONCOLOGY			JCO PRECISION ONCOLOGY			1
TORRES S;TRUDEAU M;GANDHI S;WARNER E;VERMA S;PRITCHARD K;PETRELLA T;HEW-SHUE M;CHAO C;EISEN A	TORRES, SOFIA;TRUDEAU, MAUREEN;GANDHI, SONAL;WARNER, ELLEN;VERMA, SUNIL;PRITCHARD, KATHLEEN I.;PETRELLA, TERESA;HEW-SHUE, MARK;CHAO, CALVIN;EISEN, ANDREA	ABE O, 2005, LANCET, V365, P1687, DOI 10.1016/S0140-6736(05)66544-0;ALBAIN K, 2012, LANCET, V379, P432, DOI 10.1016/S0140-6736(11)61625-5;ALBAIN KS, 2010, LANCET ONCOL, V11, P55, DOI 10.1016/S1470-2045(09)70314-6;BERRY DA, 2005, NEW ENGL J MED, V353, P1784, DOI 10.1056/NEJMOA050518;CARDOSO F, 2016, NEW ENGL J MED, V375, P717, DOI 10.1056/NEJMOA1602253;COATES AS, 2015, ANN ONCOL, V26, P1533, DOI 1…	BACKGROUND. THE 21-GENE RECURRENCE SCORE (RS) ASSAY IS ONLY REIMBURSED IN ONTARIO FOR NODE-NEGATIVE AND MICROMETASTATIC NODE-POSITIVE (N1) EARLY-STAGE BREAST CANCER (EBC). WE CARRIED OUT A PROSPECTIVE STUDY TO EVALUATE THE IMPACT OF THE ASSAY ON TREATMENT DECISIONS FOR WOMEN WITH N+ EBC. SUBJECTS, MATERIALS, AND METHODS. WOMEN WITH ESTROGEN RECEPTOR-POSITIVE, HUMAN EPIDERMAL GROWTH RECEPTOR 2-NEG…		768	SUNNYBROOK HLTH SCI CTR, TORONTO, CANADA.;TOM BAKER CANC CLIN, CALGARY, CANADA.;GENOMIC HEALTH INC, REDWOOD CITY, USA.					2022-03-05	BREAST CANCER; ADJUVANT CHEMOTHERAPY; NODE POSITIVE; RECURRENCE SCORE	10.1634/theoncologist.2017-0346	ARTICLE			1549-490X	ANDREA.EISEN@SUNNYBROOK.CA	775		GENOMIC HEALTH INC.; ONCOTYPE DX	THIS STUDY WAS SPONSORED BY GENOMIC HEALTH INC. ONCOTYPE DX WAS SUPPORTED FREE OF CHARGE. THE PAPER REFLECTS THE VIEWS OF THE AUTHORS. NO RESTRICTIONS WERE SET BY THE SPONSOR.	GO3GN	TREATMENT RECOMMENDATIONS; AMERICAN SOCIETY; SYSTEMIC THERAPY; CHEMOTHERAPY; EXPRESSION; TAMOXIFEN; REGIMENS; RISK	7	ONCOLOGIST	ONCOLOGIST	ENGLISH		23	GREEN PUBLISHED, BRONZE	CID TORRES, SOFIA/0000-0001-6108-6918; GANDHI, SONAL/0000-0001-8993-1327	111 RIVER ST, HOBOKEN 07030-5774, NJ USA	JUL	8	HOBOKEN	29371476	J	WILEY	2018		EISEN, A (CORRESPONDING AUTHOR), SUNNYBROOK HLTH SCI CTR, ODETTE CANC CTR, DEPT MED ONCOL, 2075 BAYVIEW AVE,ROOM T2 038, TORONTO, ON M4N 3M5, CANADA.	ONCOLOGY		1083-7159	ONCOLOGIST			12
TRAMONTI G;GRAY E;SIMS A;HALL P	TRAMONTI, G.;GRAY, E.;SIMS, A. H.;HALL, P. S.		OBJECTIVES:A 21-gene expression panel was adopted in the Edinburgh BreastUnit in January 2016 for ER+, HER2- and node-negative breast cancer patients, withlittle use before this date. The test can refine prognostication of breast cancer andhelp guide treatment decisions based on the likely benefit of adjuvant chemo-therapy. A key uncertainty in the estimated effectiveness and cost-effectiveness a…		S27	UNIV EDINBURGH, EDINBURGH, SCOTLAND.					2022-03-05		10.1016/j.jval.2018.09.161	MEETING ABSTRACT			1524-4733		S27		MRCUK RESEARCH & INNOVATION (UKRI)MEDICAL RESEARCH COUNCIL UK (MRC) [1940692] FUNDING SOURCE: UKRI		HN1ZN			VALUE HEALTH	VALUE HEALTH	ENGLISH	PCN79	0	BRONZE		STE 800, 230 PARK AVE, NEW YORK, NY 10169 USA	OCT	1	NEW YORK		J	ELSEVIER SCIENCE INC	2018			BUSINESS & ECONOMICS; HEALTH CARE SCIENCES & SERVICES		1098-3015	VALUE IN HEALTH		3	0
TRIBEDI T;KHOUT H;GUTTERIDGE E	TRIBEDI T;KHOUT H;GUTTERIDGE E		Background: The Oncotype Dx recurrence score (RS) was recommended by NICE in 2015 for routine use in clinical practice to aid decision making for adjuvant chemotherapy in patients with oestrogen receptor positive, HER2 negative, node negative breast cancer. We secured access to the test in patients with 1 - 3 positive nodes as part of a decision impact study (PONDx). This audit aims to review the…			NOTTINGHAM UNIVERSITY HOSPITALS NHS TRUST, NOTTINGHAM, UNITED KINGDOM.;NOTTINGHAM BREAST INSTITUTE, NOTTINGHAM, UNITED KINGDOM.					2022-03-30		10.1016/j.ejso.2019.01.118	MEETING ABSTRACT									TBDTBD	adult; breast cancer; cancer chemotherapy; cancer patient; cancer recurrence; cancer size; clinical article; decision making; female; human; lymph node; prospective study; relapse		EJSO-EUR J SURG ONC	EJSO	ENGLISH		0			THE BOULEVARD, LANGFORD LANE, KIDLINGTON, OXFORD OX5 1GB, OXON, ENGLAND		1	OXFORD		J	ELSEVIER SCI LTD	2019		TRIBEDI, T, Nottingham University Hospitals NHS Trust, Nottingham, United Kingdom	TBD		0748-7983	EJSO			0
VAN WERT R;FERGUSON J;CHOI Y;ROSENBLUTH M;SPIRA A	VAN WERT, RYAN;FERGUSON, J.;CHOI, YOONHA;ROSENBLUTH, MICHAEL;SPIRA, AVRUM		PURPOSE: Bronchoscopy is frequently used for the evaluation of suspicious pulmonary lesions, but its sensitivity for detecting lung cancer is limited. Recently, a bronchial genomic classifier (Percepta®) was validated to improve the sensitivity of bronchoscopy for lung cancer detection, demonstrating a high sensitivity and negative predictive value among patients at low to intermediate risk for l…		732A	STANFORD UNIVERSITY, STANFORD, USA.		LOS ANGELES, CA	ANNUAL MEETING OF THE AMERICAN-COLLEGE-OF-CHEST-PHYSICIANS (CHEST)	OCT 22-26, 2016	2022-03-05		10.1016/j.chest.2016.08.827	MEETING ABSTRACT			1931-3543		732A		VERACYTE, INC.	RYAN VAN WERT: CONSULTANT FEE, SPEAKER BUREAU, ADVISORY COMMITTEE, ETC.: CONSULTANT YOONHA CHOI: EMPLOYEE: EMPLOYEE OF VERACYTE, INC. MICHAEL ROSENBLUTH: EMPLOYEE: EMPLOYEE OF VERACYTE, INC. AVRUM SPIRA: CONSULTANT FEE, SPEAKER BUREAU, ADVISORY COMMITTEE, ETC.: CONSULTANT TO VERACYTE, INC. THE FOLLOWING AUTHORS HAVE NOTHING TO DISCLOSE: J FERGUSON	ET2QG		4	CHEST	CHEST	ENGLISH		0	BRONZE		RADARWEG 29, 1043 NX AMSTERDAM, NETHERLANDS	OCT	1	AMSTERDAM		J	ELSEVIER	2016			GENERAL & INTERNAL MEDICINE; RESPIRATORY SYSTEM		0012-3692	CHEST	AMER COLL CHEST PHYS	S	0
VARGA Z;SINN P;SEIDMAN A	VARGA, ZSUZSANNA;SINN, PETER;SEIDMAN, ANDREW D.	ALBAIN KS, 2010, LANCET ONCOL, V11, P55, DOI 10.1016/S1470-2045(09)70314-6;ALBANELL J, 2016, EUR J CANCER, V66, P104, DOI 10.1016/J.EJCA.2016.06.027;ALVARADO MD, 2015, ADV THER, V32, P1237, DOI 10.1007/S12325-015-0269-2;ANONYMOUS, 2007, LANCET ONCOL, V8, P1079, DOI 10.1016/S1470-2045(07)70346-7;BARTLETT JMS, 2016, JNCI-J NATL CANCER I, V108, DOI 10.1093/JNCI/DJW050;BOSL A, 2017, PLOS ONE, V12, DO…	MANY GENOMIC ASSAYS THAT ASSESS RECURRENCE RISK IN EARLY BREAST CANCER (EBC) ARE PROGNOSTIC, BUT THEY DIFFER IN RISK GROUP STRATIFICATION, WHICH CAN AFFECT CLINICAL UTILITY. PROSPECTIVE OUTCOMES OF >60 K PATIENTS TREATED BASED ON THE 21-GENE ASSAY RESULTS HAVE SHOWN THAT CHEMOTHERAPY MAY BE SAFELY OMITTED IN EBC PATENTS WITH LOW RECURRENCE SCORE (RS) RESULTS (RS < 18). BECAUSE OF ITS EXTENSIVE VA…		882	UNIV HOSP ZURICH, ZURICH, SWITZERLAND.;HEIDELBERG UNIV, HEIDELBERG, GERMANY.;MEM SLOAN KETTERING CANC CTR, NEW YORK, USA.					2022-03-05	MULTIGENE TESTS; BREAST CANCER; RISK SCORE COMPARISON	10.1002/ijc.32139	REVIEW			1097-0215	ZSUZSANNA.VARGA@USZ.CH	893				IE7RJ	LATE DISTANT RECURRENCE; MOLECULAR GRADE INDEX; GENE-EXPRESSION; ONCOTYPE DX; PAM50 RISK; POSTMENOPAUSAL PATIENTS; INTRINSIC SUBTYPE; CLINICAL-OUTCOMES; DECISION-MAKING; RECEPTOR	4	INT J CANCER	INT. J. CANCER	ENGLISH		59	BRONZE, GREEN ACCEPTED	SINN, HANS-PETER/0000-0003-2836-6699	111 RIVER ST, HOBOKEN 07030-5774, NJ USA	AUG 15	12	HOBOKEN	30653259	J	WILEY	2019	SINN, HANS-PETER/C-5661-2008	VARGA, Z (CORRESPONDING AUTHOR), UNIV HOSP ZURICH, INST PATHOL & MOL PATHOL, SCHMELZBERGSTR 12, CH-8091 ZURICH, SWITZERLAND.	ONCOLOGY		0020-7136	INTERNATIONAL JOURNAL OF CANCER			18
VILLARREAL-GARZA C;DENEKEN-HERNANDEZ Z;MAFFUZ-AZIZ A;LOPEZ-MARTINEZ E;MUNOZ-LOZANO J;BARRAGAN-CARRILLO R;PENA-CURIEL O;MORENO B;RAMOS-ELIAS P;DIAZ-PEREZ H;BAUTISTA-PINA V	VILLARREAL-GARZA, C.;DENEKEN-HERNANDEZ, Z.;MAFFUZ-AZIZ, A.;LOPEZ-MARTINEZ, E. A.;MUNOZ-LOZANO, J. F.;BARRAGAN-CARRILLO, R.;PENA-CURIEL, O.;MORENO, B.;RAMOS-ELIAS, P.;DIAZ, H.;BAUTISTA-PINA, V.		To evaluate the change in adjuvant therapeutic decision in a cohort of young women with breast cancer discussed by a multidisciplinary team, before and after EndoPredict testing. Patients and methods 99 premenopausal women with hormonereceptor-positive, HER2-negative, T1-T2,andN0-N1 breast cancer were included. Clinicopathological characteristics were recorded and cases were presented in a multid…			TECNOL MONTERREY, MONTERREY, MEXICO.;INST NACL CANCEROL, MEXICO CITY, MEXICO.;FDN CANC MAMA FUCAM, MEXICO CITY, MEXICO.		SAN ANTONIO, TX	SAN ANTONIO BREAST CANCER SYMPOSIUM	DEC 04-08, 2018	2022-03-05		10.1158/1538-7445.SABCS18-P2-08-54	MEETING ABSTRACT			1538-7445						IN4WF		4	CANCER RES	CANCER RES.	ENGLISH	P2-08-54	0		PEA-CURIEL, OMAR/0000-0003-3447-5488	615 CHESTNUT ST, 17TH FLOOR, PHILADELPHIA, PA 19106-4404 USA	FEB	2	PHILADELPHIA		J	AMER ASSOC CANCER RESEARCH	2019	PEA-CURIEL, OMAR/ABD-3024-2020		ONCOLOGY		0008-5472	CANCER RESEARCH		S	0
VILLARREAL-GARZA C;LOPEZ-MARTINEZ E;DENEKEN-HERNANDEZ Z;MAFFUZ-AZIZ A;MUNOZ-LOZANO J;BARRAGAN-CARRILLO R;RAMOS-ELIAS P;MORENO B;DIAZ-PEREZ H;PENA-CURIEL O;CURIEL-VALDEZ J;BAUTISTA-PINA V	VILLARREAL-GARZA, CYNTHIA;ANAKARENN LOPEZ-MARTINEZ, EDNA;DENEKEN-HERNANDEZ, ZURATZI;MAFFUZ-AZIZ, ANTONIO;FELIPE MUNOZ-LOZANO, JOSE;BARRAGAN-CARRILLO, REGINA;RAMOS-ELIAS, PIER;MORENO, BRIZIO;DIAZ-PEREZ, HECTOR;PENA-CURIEL, OMAR;DE JESUS CURIEL-VALDEZ, JOSE;BAUTISTA-PINA, VERONICA	ADAMS E, 2011, PSYCHO-ONCOLOGY, V20, P851, DOI 10.1002/PON.1792;AZIM HA, 2012, CLIN CANCER RES, V18, P1341, DOI 10.1158/1078-0432.CCR-11-2599;BUUS R, 2016, JNCI-J NATL CANCER I, V10, P108;CANCELLO G, 2013, J THORAC DIS, V5, PS47, DOI 10.3978/J.ISSN.2072-1439.2013.06.10;CARDOSO F, 2019, ANN ONCOL, V30;CHAMPION VL, 2014, CANCER-AM CANCER SOC, V120, P2237, DOI 10.1002/CNCR.28737;COBAIN EF, 2015, CUR…	OBJECTIVE TO EVALUATE THE CHANGE IN ADJUVANT THERAPEUTIC DECISION IN A COHORT OF YOUNG WOMEN WITH BREAST CANCER DISCUSSED BY A MULTIDISCIPLINARY TEAM, BEFORE AND AFTER ENDOPREDICT TESTING. PATIENTS AND METHODS 99 PREMENOPAUSAL WOMEN WITH HORMONE RECEPTOR-POSITIVE, HER2-NEGATIVE, T1-T2, AND N0-N1 BREAST CANCER WERE INCLUDED. CLINICOPATHOLOGICAL CHARACTERISTICS WERE RECORDED AND CASES WERE PRESENTE…	E0228884		TECNOL MONTERREY, MONTERREY, MEXICO.;INSTITUTO NACIONAL DE CANCEROLOGIA, MEXICO CITY, MEXICO.;FDN CANC MAMA FUCAM, MEXICO CITY, MEXICO.;GRP DIAGNOST LAB CLIN & PATOL, MEXICO CITY, MEXICO.					2022-03-05		10.1371/journal.pone.0228884	ARTICLE				CYNTHIAVG@GMAIL.COM					LQ8YS	QUALITY-OF-LIFE; YOUNG-WOMEN; INFORMATION; SURVIVORS	3	PLOS ONE	PLOS ONE	ENGLISH		25	GOLD, GREEN PUBLISHED	PEA-CURIEL, OMAR/0000-0003-3447-5488; VILLARREAL-GARZA, CYNTHIA/0000-0003-3587-339X; DIAZ-PEREZ, HECTOR MARCELINO/0000-0001-7822-4483	1160 BATTERY STREET, STE 100, SAN FRANCISCO, CA 94111 USA	MAR 11	12	SAN FRANCISCO	32160201	J	PUBLIC LIBRARY SCIENCE	2020	PEA-CURIEL, OMAR/ABD-3024-2020	VILLARREAL-GARZA, C (CORRESPONDING AUTHOR), TECNOL MONTERREY, BREAST CANC CTR, HOSP ZAMBRANO HELLION, MONTERREY, NUEVO LEON, MEXICO.	SCIENCE & TECHNOLOGY - OTHER TOPICS		1932-6203	PLOS ONE			0
WATANABE J;SATO T;KAGAWA Y;OKI E;KUBOKI Y;IKEDA M;UENO H;KATO T;KUSUMOTO T;MASUISHI T;YAMAGUCHI K;KANAZAWA A;NISHINA T;UETAKE H;YAMANAKA T;YOSHINO T	WATANABE, J.;SATO, T.;KAGAWA, Y.;OKI, E.;KUBOKI, Y.;IKEDA, M.;UENO, H.;KATO, T.;KUSUMOTO, T.;MASUISHI, T.;YAMAGUCHI, K.;KANAZAWA, A.;NISHINA, T.;UETAKE, H.;YAMANAKA, T.;YOSHINO, T.		The IDEA collaboration demonstrated that shortening the duration ofoxaliplatin-based adjuvant chemotherapy may be possible according to a patient’s riskand treatment regimen for stage III colon cancer (CC). In addition, validation studiesincluding the Japanese SUNRISE study demonstrated that the 12-RS assay, known asOncotype DX Colon Cancer Assay, can identify a wide range of recurrence risk in s…		132	YOKOHAMA CITY UNIVERSITY, YOKOHAMA, JAPAN.;KITASATO UNIV HOSP, SAGAMIHARA, JAPAN.;KANSAI ROSAI HOSP, AMAGASAKI, JAPAN.;KYUSHU UNIV, GRAD SCH MED SCI, FUKUOKA, JAPAN.;NATIONAL CANCER CENTER, KASHIWA, JAPAN.;HYOGO COLL MED, DEPT SURG, NISHINOMIYA, JAPAN.;NATL DEF MED COLL, DEPT SURG, TOKOROZAWA, SAITAMA, JAPAN.;NATIONAL HOSPITAL ORGANIZATION OSAKA NATIONAL HOSPITAL, OSAKA, JAPAN.;NATL KYUSHU MED CT…		BARCELONA, SPAIN	EUROPEAN-SOCIETY-FOR-MEDICAL-ONCOLOGY (ESMO) 21ST WORLD CONGRESS ON GASTROINTESTINAL CANCER	JUL 03-06, 2019	2022-03-05			MEETING ABSTRACT			1569-8041		132				IJ4FP			ANN ONCOL	ANN. ONCOL.	ENGLISH	O - 017	0			RADARWEG 29, 1043 NX AMSTERDAM, NETHERLANDS	JUL	1	AMSTERDAM		J	ELSEVIER	2019	UETAKE, HIROYUKI/AAC-2669-2020		ONCOLOGY		0923-7534	ANNALS OF ONCOLOGY	EUROPEAN SOC MED ONCOL	4	0
WHALEN M;MCKIERNAN J;BENSON M;BADANI K	WHALEN, MICHAEL;MCKIERNAN, JAMES;BENSON, MITCHELL;BADANI, KETAN		INTRODUCTION AND OBJECTIVES The Oncotype DX Genomic Prostate Score (GPS) is a 17-gene assay that predicts favorable pathology on prostate biopsy tissue to improve risk stratification for men who are candidates for active surveillance (AS). The numerical GPS is translated into a probability of favorable pathology (PFP) based on the patient's baseline NCCN risk group. The assay has been retrospecti…		E3			NEW ORLEANS, LA	ANNUAL MEETING OF THE AMERICAN-UROLOGICAL-ASSOCIATION (AUA)	MAY 15-19, 2015	2022-03-05		10.1016/j.juro.2015.02.172	MEETING ABSTRACT			1527-3792		E4				CT1IO		4	J UROLOGY	J. UROL.	ENGLISH	MP1-09	0			360 PARK AVE SOUTH, NEW YORK, NY 10010-1710 USA	APR	2	NEW YORK		J	ELSEVIER SCIENCE INC	2015			UROLOGY & NEPHROLOGY		0022-5347	JOURNAL OF UROLOGY	AMER UROL ASSOC	S	0
WHITWORTH P;PATEL R;BEITSCH P;ROSEN B;BROWN E;GOLD L;GRADY I;HARDWICK M;WERNECKE C	WHITWORTH, PAT;PATEL, RAKESH;BEITSCH, PETER;ROSEN, BARRY;BROWN, ERIC;GOLD, LINDSAY;GRADY, IAN;HARDWICK, MARY KAY;WERNECKE, CHLOE		Background/Objective: Physicians are increasing using tests and technology, including Germline Genetic, Genomic, and Biomarker Testing, to provide insight into a healthy individual's risk and an affected individual's disease characteristics, in order to provide individualized clinical treatments; however, many barriers to widespread and appropriate testing persist due to complex guidelines for us…		S388	NASHVILLE BREAST CENTER, NASHVILLE, USA.;GOOD SAMARITAN CANCER CENTER, LOS GATOS, USA.;DALLAS SURGICAL GROUP, DALLAS, USA.;ADVANCED SURGICAL CARE OF NORTHERN ILLINOIS, BARRINGTON, USA.;COMPREHENSIVE BREAST CARE, TROY, USA.;NORTH VALLEY BREAST CLINIC, REDDING, USA.;TARGETED MED EDUC, CUPERTINO, USA.;MEDNEON, CUPERTINO, CA USA.					2022-03-05			MEETING ABSTRACT			1534-4681		S389				SB5PS		SUPPL 2	ANN SURG ONCOL	ANN. SURG. ONCOL.	ENGLISH	227	0			ONE NEW YORK PLAZA, SUITE 4600, NEW YORK, NY, UNITED STATES	MAY	2	NEW YORK		J	SPRINGER	2021			ONCOLOGY; SURGERY	SI	1068-9265	ANNALS OF SURGICAL ONCOLOGY		2	0
WUERSTLEIN R;GLUZ O;KATES R;PERSOON M;WASMAYR M;KNAUER M;KOPLMULLER R;GRISCHKE E;SCHEM C;THILL M;HASMUELLER S;GRIESINGER F;KOEHLER A;OTREMBA B;SCHINDLBECK C;REIMER T;KRAUTER J;TOME O;OTTO F;FRIEDRICHS K;ALBERT U;GEBAUER G;NITZ U;HARBECK N	WUERSTLEIN, R.;GLUZ, O.;KATES, R.;PERSOON, M.;WASMAYR, M.;KNAUER, M.;KOPLMUELLER, R.;GRISCHKE, E-M;SCHEM, C.;THILL, M.;HASMUELLER, S.;GRIESINGER, F.;KOEHLER, A.;OTREMBA, B.;SCHINDLBECK, C.;REIMER, T.;KRAUTER, J.;TOME, O.;OTTO, F.;FRIEDRICHS, K.;ALBERT, U-S;GEBAUER, G.;NITZ, U.;HARBECK, N.		Background: In luminal early breast cancer (EBC) with limited nodal involvement, current guidelines recommend to use multigene assays in addition to conventional clinicopathological factors for decision making regarding adjuvant chemotherapy (CT). The WSG PRIME Study prospectively evaluated the impact of the 70-gene signature (MammaPrint®) and the corresponding molecular subtype (BluePrint®) on c…			UNIVERSITY OF MUNICH, MUNICH, GERMANY.;WEST GERMAN STUDY GROUP, MONCHENGLADBACH, GERMANY.;BREAST CENTER NIEDERRHEIN, MONCHENGLADBACH, GERMANY.;AGENDIA, AMSTERDAM, NETHERLANDS.		SAN ANTONIO, TX	SAN ANTONIO BREAST CANCER SYMPOSIUM	DEC 06-10, 2016	2022-03-05		10.1158/1538-7445.SABCS16-P6-09-10	MEETING ABSTRACT			1538-7445						EQ3UP			CANCER RES	CANCER RES.	ENGLISH	P6-09-10	0			615 CHESTNUT ST, 17TH FLOOR, PHILADELPHIA, PA 19106-4404 USA	FEB	2	PHILADELPHIA		J	AMER ASSOC CANCER RESEARCH	2017	REIMER, TORALF/R-8199-2019; KNAUER, MICHAEL/AAR-6162-2021		ONCOLOGY		0008-5472	CANCER RESEARCH		4	0
WUERSTLEIN R;KATES R;GLUZ O;GRISCHKE E;SCHEM C;THILL M;HASMUELLER S;KOHLER A;OTREMBA B;GRIESINGER F;SCHINDLBECK C;TROJAN A;OTTO F;KNAUER M;PUSCH R;HARBECK N	WUERSTLEIN, R.;KATES, R.;GLUZ, O.;GRISCHKE, E. M.;SCHEM, C.;THILL, M.;HASMUELLER, S.;KOEHLER, A.;OTREMBA, B.;GRIESINGER, F.;SCHINDLBECK, C.;TROJAN, A.;OTTO, F.;KNAUER, M.;PUSCH, R.;HARBECK, N.	BAYRAKTAR S, 2014, MED ONCOL, V31, DOI 10.1007/S12032-014-0163-9;BEITSCH P, 2017, ANN SURG ONCOL, V24, P2539, DOI 10.1245/S10434-017-5863-X;BUENO-DE-MESQUITA JM, 2009, BREAST CANCER RES TR, V117, P483, DOI 10.1007/S10549-008-0191-2;BUYSE M, 2006, JNCI-J NATL CANCER I, V98, P1183, DOI 10.1093/JNCI/DJJ329;CARDOSO F, 2017, CANCER RES, V77, DOI 10.1158/1538-7445.SABCS16-PD7-01;CARDOSO F, 2016, NEW EN…	PURPOSETHE WSG-PRIME STUDY PROSPECTIVELY EVALUATED THE IMPACT OF THE 70-GENE SIGNATURE MAMMAPRINT (R) (MP) AND THE 80-GENE MOLECULAR SUBTYPING ASSAY BLUEPRINT (R) ON CLINICAL THERAPY DECISIONS IN LUMINAL EARLY BREAST CANCER.METHODS452 HORMONE RECEPTOR (HR)-POSITIVE AND HER2-NEGATIVE PATIENTS WERE RECRUITED (N0, N1). PHYSICIANS PROVIDED INITIAL THERAPY RECOMMENDATIONS BASED ON CLINICOPATHOLOGICAL …		389	UNIVERSITY OF MUNICH, MUNICH, GERMANY.;WEST GERMAN STUDY GROUP, MONCHENGLADBACH, GERMANY.;EVANGEL KRANKENHAUS BETHESDA, MONCHENGLADBACH, GERMANY.;UNIV FRAUENKLIN TUEBINGEN, TUBINGEN, GERMANY.;UNIVERSITY KLINIKUM, KIEL, GERMANY.;AGAPLESION MARKUS KRANKENHAUS, FRANKFURT, GERMANY.;EBERSBERG CLIN, EBERSBERG, GERMANY.;GEMEINSCHAFTSPRAXIS HAMATOL & ONKOL, LANGEN, GERMANY.;ONKOL PRAXIS OLDENBURG, OLDENB…	WSG-PRIME INVESTIGATORS GERMANY AU				2022-03-05	BREAST CANCER; DIAGNOSTIC TEST; MAMMAPRINT; BLUEPRINT; MOLECULAR PROFILING; DECISION IMPACT	10.1007/s10549-018-05075-x	ARTICLE			1573-7217	RACHEL.WUERSTLEIN@MED.UNI-MUENCHEN.DE	399		WEST GERMAN STUDY GROUP (WSG) [WSG-DI-02]; [672570]	WE WOULD LIKE TO THANK ALL WOMEN WHO PARTICIPATED IN THE WSG-PRIME STUDY, AND ALL INVESTIGATORS, SURGEONS, PATHOLOGISTS, AND RESEARCH NURSES FOR THEIR CONTRIBUTION TO THE TRIAL. THE FOLLOWING HOSPITALS PARTICIPATED IN THE STUDY: PARTICIPATING PRIME CENTERS (27): RANKING ACCORDING TO NUMBER OF RECRUITED PATIENTS. GRISCHKE E-M, UNIVERSITATS-FRAUENKLINIK TUBINGEN, HARBECK N, KLINIKUM DER UNIVERSITAT…	HZ5XV	70-GENE PROGNOSIS-SIGNATURE; CLINICAL UTILITY; VALIDATION; THERAPY; PROFILE; WOMEN	2	BREAST CANCER RES TR	BREAST CANCER RES. TREAT.	ENGLISH		28	HYBRID, GREEN PUBLISHED		233 SPRING ST, NEW YORK, NY 10013 USA	JUN	11	NEW YORK	30796651	J	SPRINGER	2019	KNAUER, MICHAEL/AAR-6162-2021	WUERSTLEIN, R (CORRESPONDING AUTHOR), UNIV MUNICH LMU, BREAST CTR, DEPT GYNECOL & OBSTET, CCC MUNICH, MUNICH, GERMANY.; WUERSTLEIN, R (CORRESPONDING AUTHOR), WEST GERMAN STUDY GRP GMBH, MONCHENGLADBACH, GERMANY.	ONCOLOGY		0167-6806	BREAST CANCER RESEARCH AND TREATMENT			11
WUERSTLEIN R;SOTLAR K;GLUZ O;HOFMANN D;OTREMBA B;VON SCHUMANN R;WITZEL I;SCHINDLBECK C;JANNI W;SCHEM C;BAUERFEIND I;HASMUELLER S;TESCH H;PAULENZ A;MOREL P;COWENS W;HORNBERGER J;KATES R;PELZ E;HARBECK N	WUERSTLEIN, RACHEL;SOTLAR, KARL;GLUZ, OLEG;HOFMANN, DANIEL;OTREMBA, BURKHARD;VON SCHUMANN, RAQUEL;WITZEL, ISABELLE;SCHINDLBECK, CHRISTIAN;JANNI, WOLFGANG;SCHEM, CHRISITAN;BAUERFEIND, INGO;HASMUELLER, STEPHAN;TESCH, HANS;PAULENZ, AXEL;MOREL, PASCALE;COWENS, WAYNE;HORNBERGER, JOHN;KATES, RONALD E.;PELZ, ENRICO;HARBECK, NADIA		Background: Prosigna is a standardized test measuring expression levels of 50 classifier genes (PAM50) in formalin-fixed, paraffin-embedded (FFPE) breast tumor tissue using nCounter Technology (NanoString Technologies, Inc., Seattle, WA). It provides intrinsic subtype and risk of recurrence (ROR) score predicting 10y recurrence probability. It was retrospectively validated by ABCSG 8 and TransATA…			UNIVERSITY OF MUNICH, MUNICH, GERMANY.;WEST GERMAN STUDY GROUP, MONCHENGLADBACH, GERMANY.;ONCOL PRACTICE OLDENBURG DELMENHORST, OLDENBURG, GERMANY.;EV HOSPITAL BETHESDA, MOENCHENGLADBACH, GERMANY.;UNIVERSITY MEDICAL CENTER HAMBURG-EPPENDORF, HAMBURG, GERMANY.;CLIN TRAUNSTEIN, TRAUNSTEIN, GERMANY.;UNIV KLINIKUM ULM, ULM, GERMANY.;UNIV CLIN KIEL, KIEL, GERMANY.;KLINIKUM LANDSHUT, LANDSHUT, GERMANY.…	WEST GERMAN STUDY GRP	CHICAGO, IL	ANNUAL MEETING OF THE AMERICAN-SOCIETY-OF-CLINICAL-ONCOLOGY (ASCO) / CLINICAL SCIENCE SYMPOSIUM ON PREDICTING AND IMPROVING ADVERSE OUTCOMES IN OLDER ADULTS WITH CANCER	MAY 29-JUN 02, 2015	2022-03-05		10.1200/jco.2015.33.15_suppl.535	MEETING ABSTRACT			1527-7755						CM9OA		15	J CLIN ONCOL	J. CLIN. ONCOL.	ENGLISH	535	0			2318 MILL ROAD, STE 800, ALEXANDRIA, VA 22314 USA	MAY 20	1	ALEXANDRIA		J	AMER SOC CLINICAL ONCOLOGY	2015	HORNBERGER, JOHN/M-4932-2019		ONCOLOGY		0732-183X	JOURNAL OF CLINICAL ONCOLOGY	AMER SOC CLIN ONCOL	S	1
WUERSTLEIN R;SOTLAR K;GLUZ O;OTREMBA B;VON SCHUMANN R;WITZEL I;SCHINDLBECK C;JANNI W;SCHEM C;BAUERFEIND I;HASMUELLER S;TESCH H;PAULENZ A;GHALI N;ORUJOV E;KATES R;COWENS W;HORNBERGER J;PELZ E;HARBECK N	WUERSTLEIN, R.;SOTLAR, K.;GLUZ, O.;OTREMBA, B.;VON SCHUMANN, R.;WITZEL, I.;SCHINDLBECK, C.;JANNI, W.;SCHEM, C.;BAUERFEIND, I.;HASMUELLER, S.;TESCH, H.;PAULENZ, A.;GHALI, N.;ORUJOV, E.;KATES, R. E.;COWENS, W.;HORNBERGER, J.;PELZ, E.;HARBECK, N.	ABE O, 2005, LANCET, V365, P1687, DOI 10.1016/S0140-6736(05)66544-0;COATES AS, 2015, ANN ONCOL, V26, P1533, DOI 10.1093/ANNONC/MDV221;DOWSETT M, 2013, J CLIN ONCOL, V31, P2783, DOI 10.1200/JCO.2012.46.1558;DOWSETT M, 2010, J CLIN ONCOL, V28, P1829, DOI 10.1200/JCO.2009.24.4798;DUBSKY P, 2013, BRIT J CANCER, V109, P2959, DOI 10.1038/BJC.2013.671;GEFFEN DB, 2011, ANN ONCOL, V22, P2381, DOI 10.1093/…	PURPOSE: THE WEST GERMAN STUDY GROUP (WSG) BREAST CANCER INTRINSIC SUBTYPE (BCIST) STUDY WAS DESIGNED TO ASSESS THE INFLUENCE OF PROSIGNA+ GENE SIGNATURE ASSAY RESULTS ON PHYSICIANS' ADJUVANT TREATMENT RECOMMENDATIONS BY DETERMINING THE EXTENT OF CHANGE IN PRE-TEST TREATMENT RECOMMENDATIONS FOLLOWING ASSAY RESULTS. SECONDARY OBJECTIVES WERE TO ASSESS THE INFLUENCE OF PROSIGNA RESULTS ON PHYSICIAN…		1217	WEST GERMAN STUDY GROUP, MONCHENGLADBACH, GERMANY.;UNIVERSITY OF MUNICH, MUNICH, GERMANY.;EV HOSPITAL BETHESDA, MOENCHENGLADBACH, GERMANY.;ONCOL PRACTICE OLDENBURG DELMENHORST, OLDENBURG, GERMANY.;UNIVERSITY MEDICAL CENTER HAMBURG-EPPENDORF, HAMBURG, GERMANY.;CLIN TRAUNSTEIN, TRAUNSTEIN, GERMANY.;UNIV CLIN ULM, ULM, GERMANY.;UNIV CLIN KIEL, KIEL, GERMANY.;KLINIKUM LANDSHUT, LANDSHUT, GERMANY.;KRE…					2022-03-05	ADJUVANT THERAPY; BREAST CANCER; GENOMIC; INTRINSIC SUBTYPES; PAM50; PROSIGNA	10.1185/03007995.2016.1166102	ARTICLE			1473-4877	NADIA.HARBECK@MED.UNI-MUENCHEN.DE	1224		NANOSTRING TECHNOLOGIES INC.	THE AUTHORS THANK NANOSTRING TECHNOLOGIES INC. FOR FINANCIAL SUPPORT OF THE WSG BCIST STUDY. THE AUTHORS ALSO WOULD LIKE TO THANK ALL PATIENTS WHO PARTICIPATED IN THIS STUDY. LASTLY, THE AUTHORS WOULD LIKE TO THANK THE STAFF AT PALLEOS, PARTICULARLY J. AULBACH, I. REISER, P. RAETH, AND R. WALTER-KIRST FOR THEIR DEDICATED SUPPORT OF THE STUDY CONDUCT.	DP2OY	INTERNATIONAL EXPERT CONSENSUS; 21-GENE RECURRENCE SCORE; DISTANT RECURRENCE; PRIMARY THERAPY; POSTMENOPAUSAL PATIENTS; PAM50 RISK; VALIDATION; CHEMOTHERAPY; HIGHLIGHTS; PREDICTOR	7	CURR MED RES OPIN	CURR. MED. RES. OPIN.	ENGLISH		32			2-4 PARK SQUARE, MILTON PARK, ABINGDON OR14 4RN, OXON, ENGLAND		8	ABINGDON	26971372	J	TAYLOR & FRANCIS LTD	2016	HORNBERGER, JOHN/M-4932-2019	HARBECK, N (CORRESPONDING AUTHOR), UNIV MUNICH LMU, BREAST CTR, MARCHIONINSTR 15, D-81377 MUNICH, GERMANY.	GENERAL & INTERNAL MEDICINE; RESEARCH & EXPERIMENTAL MEDICINE		0300-7995	CURRENT MEDICAL RESEARCH AND OPINION			17
YAMANAKA T;SATO T;NAKASHIMA S;YOSHINO T	YAMANAKA, TAKEHARU;SATO, TAKEO;NAKASHIMA, SAYOKO;YOSHINO, TAKAYUKI		Background: The results of IDEA collaboration study in ASCO 2017 suggested that adjusting the duration of adjuvant chemotherapy (CTx) for stage III colon cancer may be possible according to patient's risk (T and N factors) and treatment regimen (FOLFOX and CAPOX) in order to balance the benefit and neurotoxicity of oxaliplatin-based CTx. The 12-Gene Assay Recurrence Score (12-gene RS), known as O…			YOKOHAMA CITY UNIVERSITY, YOKOHAMA, JAPAN.;KITASATO UNIV, KANAGAWA, JAPAN.;NATIONAL CANCER CENTER, KASHIWA, JAPAN.		SAN FRANCISCO, CA	GASTROINTESTINAL CANCERS SYMPOSIUM	JAN 18-20, 2018	2022-03-05		10.1200/JCO.2018.36.4_suppl.TPS868	MEETING ABSTRACT			1527-7755						GK4YC		4	J CLIN ONCOL	J. CLIN. ONCOL.	ENGLISH	TPS868	0			2318 MILL ROAD, STE 800, ALEXANDRIA, VA 22314 USA	FEB 1	1	ALEXANDRIA		J	AMER SOC CLINICAL ONCOLOGY	2018			ONCOLOGY		0732-183X	JOURNAL OF CLINICAL ONCOLOGY		S	0
YAMAUCHI H;NAKAGAWA C;TAKEI H;CHAO C;YOSHIZAWA C;YAGATA H;YOSHIDA A;HAYASHI N;HELL S;NAKAMURA S	YAMAUCHI, HIDEKO;NAKAGAWA, CHIZUKO;TAKEI, HIROYUKI;CHAO, CALVIN;YOSHIZAWA, CARL;YAGATA, HIROSHI;YOSHIDA, ATSUSHI;HAYASHI, NAOKI;HELL, SUSANNE;NAKAMURA, SEIGO	ALBAIN KS, 2010, LANCET ONCOL, V11, P55, DOI 10.1016/S1470-2045(09)70314-6;ALBANELL J, 2012, ANN ONCOL, V23, P625, DOI 10.1093/ANNONC/MDR278;COBLEIGH MA, 2005, CLIN CANCER RES, V11, P8623, DOI 10.1158/1078-0432.CCR-05-0735;CRONIN M, 2004, AM J PATHOL, V164, P35, DOI 10.1016/S0002-9440(10)63093-3;CRONIN M, 2007, CLIN CHEM, V53, P1084, DOI 10.1373/CLINCHEM.2006.076497;DE BOER RH, 2011, CANCER RES, …	IN A PROSPECTIVE STUDY IN 124 JAPANESE WOMEN WITH ESTROGEN RECEPTOR-POSITIVE (ER+) INVASIVE EARLY BREAST CANCER (EBC), THE EFFECT OF THE 21-GENE ASSAY ON ADJUVANT DECISION-MAKING WAS EXAMINED. OVERALL, TREATMENT RECOMMENDATIONS CHANGED IN 33% (95% CONFIDENCE INTERVAL [CI], 24%-43%) OF NODE-NEGATIVE (N0) AND 65% (95% CI, 41%-85%) OF NODE-POSITIVE (N+) PATIENTS, PREDOMINANTLY FROM CHEMOHORMONAL TO …		191	ST LUKES INTERNATIONAL HOSPITAL, TOKYO, JAPAN.;SAITAMA CANC CTR, SAITAMA, JAPAN.;GENOMIC HEALTH INC, REDWOOD CITY, USA.;MED AFFAIRS CONSULTING, SPEYER, GERMANY.;SHOWA UNIVERSITY, TOKYO, JAPAN.					2022-03-05	ADJUVANT; CHEMOTHERAPY; EARLY BREAST CANCER; MULTI-GENE ASSAY; RECURRENCE SCORE	10.1016/j.clbc.2013.10.017	ARTICLE			1938-0666	HIDEYAMA@LUKE.OR.JP	197				AH3JM	RECURRENCE SCORE ASSAY; GENE-EXPRESSION; ONCOTYPE DX; TREATMENT RECOMMENDATIONS; IMPACT; CHEMOTHERAPY; VALIDATION; PREDICTION; PROGNOSIS; TAMOXIFEN	3	CLIN BREAST CANCER	CLIN. BREAST CANCER	ENGLISH		27	HYBRID	YOSHIDA, ATSUSHI/0000-0001-5536-132X	3500 MAPLE AVENUE, STE 750, DALLAS, TX 75219-3931 USA	JUN	7	DALLAS	24321102	J	CIG MEDIA GROUP, LP	2014		YAMAUCHI, H (CORRESPONDING AUTHOR), ST LUKES INT HOSP, CHUO KU, 9-1 AKASHI CHO, TOKYO 1048560, JAPAN.	ONCOLOGY		1526-8209	CLINICAL BREAST CANCER			29
YAMAUCHI H;NAKAGAWA C;YAMASHIGE S;TAKEI H;YAGATA H;YOSHIDA A;CHIEN R;HORNBERGER J;NAKAMURA S	YAMAUCHI, H.;NAKAGAWA, C.;YAMASHIGE, S.;TAKEI, H.;YAGATA, H.;YOSHIDA, A.;CHIEN, R.;HORNBERGER, J.;NAKAMURA, S.		Background: The 21-gene Recurrence Score (RS) was validated in Japanese women (Toi et al, Cancer, 2010). St. Luke’s International Hospital (Tokyo, Japan) directed a prospective study on the treatment impact of the RS for women with early-stage breast cancer (ESBC) with estrogen receptor positive (ER+) disease. We assessed the utility and economic value of the RS for management of ESBC from a Japa…		S378	ST LUKES INTERNATIONAL HOSPITAL, TOKYO, JAPAN.;HITOTSUBASHI UNIV, TOKYO, JAPAN.;SAITAMA CANC CTR, SAITAMA, JAPAN.;STANFORD UNIVERSITY, STANFORD, USA.;SHOWA UNIVERSITY HOSPITAL, TOKYO, JAPAN.		STOCKHOLM, SWEDEN	EUROPEAN MULTIDISCIPLINARY CANCER CONGRESS ON INTEGRATING BASIC AND TRANSLATIONAL SCIENCE, SURGERY, RADIOTHERAPY, MEDICAL ONCOLOGY, ADVOCACY AND CARE	SEP 23-27, 2011	2022-03-05		10.1016/S0959-8049(11)71603-3	MEETING ABSTRACT					S378				831TA			EUR J CANCER	EUR. J. CANCER	ENGLISH		0			THE BOULEVARD, LANGFORD LANE, KIDLINGTON, OXFORD OX5 1GB, OXON, ENGLAND	SEP	1	OXFORD		J	ELSEVIER SCI LTD	2011	HORNBERGER, JOHN/M-4932-2019		ONCOLOGY		0959-8049	EUROPEAN JOURNAL OF CANCER		1	6
YAMAUCHI H;NAKAGAWA C;YAMASHIGE S;TAKEI H;YAGATA H;YOSHIDA A;HAYASHI N;HORNBERGER J;YU T;CHIEN R;CHAO C;YOSHIZAWA C;NAKAMURA S	YAMAUCHI, H.;NAKAGAWA, C.;YAMASHIGE, S.;TAKEI, H.;YAGATA, H.;YOSHIDA, A.;HAYASHI, N.;HORNBERGER, J.;YU, T.;CHIEN, R.;CHAO, C.;YOSHIZAWA, C.;NAKAMURA, S.		Background: Breast cancer incidence and breast-cancer mortality have been increasing in Japan. In estrogen-receptor-positive breast cancer, adding chemotherapy as adjuvant treatment is not definitive benefit for allwomen. Primary data on the clinical validity and decision impact of the 21-gene Recurrence Score for guiding theuse of adjuvant chemotherapy has been studied among a Japanese populatio…			ST LUKES INTERNATIONAL HOSPITAL, TOKYO, JAPAN.;HITOTSUBASHI UNIV, TOKYO, JAPAN.;SAITAMA CANC CTR, SAITAMA, JAPAN.;CEDAR ASSOCIATES LLC, MENLO PARK, USA.;STANFORD UNIVERSITY, STANFORD, USA.;COLUMBIA UNIVERSITY, NEW YORK, USA.;GENOMIC HEALTH INC, REDWOOD CITY, USA.;SHOWA UNIVERSITY, TOKYO, JAPAN.					2022-03-05		10.1158/0008-5472.SABCS12-P5-15-06	MEETING ABSTRACT			1538-7445						V43TY			CANCER RES	CANCER RES.	ENGLISH	P5-15-06	0			615 CHESTNUT ST, 17TH FLOOR, PHILADELPHIA, PA 19106-4404 USA	DEC 15	1	PHILADELPHIA		J	AMER ASSOC CANCER RESEARCH	2012	HORNBERGER, JOHN/M-4932-2019		ONCOLOGY		0008-5472	CANCER RESEARCH		24	1
YORDANOVA M;HASSAN S	YORDANOVA M;HASSAN S	BARTLETT JMS, 2016, JNCI-J NATL CANCER I, V108, DOI 10.1093/JNCI/DJW050; BERDUNOV V, 2021, J CLIN ONCOL, V39, DOI 10.1200/JCO.2021.39.15\_SUPPL.534; BHARGAVA R, 2020, MODERN PATHOL, V33, P1563, DOI 10.1038/S41379-020-0521-4; BLANCHETTE P., CLIN UTILITY MULTIGE; CHIA SKL, 2018, CURR ONCOL, V25, PS125, DOI 10.3747/CO.25.3814; CHIN-LENN L, 2018, ASIA-PAC J CLIN ONCO, V14, P410, DOI 10.1111/AJCO.1307…	THE MANAGEMENT OF PATIENTS WITH HORMONE RECEPTOR-POSITIVE BREAST CANCER HAS CHANGED DRAMATICALLY WITH USE OF THE 21-GENE RECURRENCE SCORE(R) (RS) ASSAY. WHILE THE UTILITY OF THE ASSAY WAS INITIALLY DEMONSTRATED AMONG NODE-NEGATIVE PATIENTS, RECENT STUDIES HAVE ALSO DEMONSTRATED THE ASSAY'S PROGNOSTIC AND PREDICTIVE VALUE IN NODE-POSITIVE PATIENTS. IN CANADA, THE RS ASSAY IS REIMBURSED BY PROVINCI…			UNIVERSITY OF MONTREAL, MONTREAL, CANADA.;UNIVERSITY OF SHERBROOKE, SHERBROOKE, CANADA.					2022-07-28	ONCOTYPE DX RECURRENCE SCORE ASSAY; HORMONE RECEPTOR-POSITIVE BREAST; CANCER; NODE-POSITIVE; DECISION IMPACT; COST-UTILITY; CANADA	10.3390/curroncol29030163	ARTICLE							FONDS DE RECHERCHE DU QUEBEC-SANTE (FRQS); CENTRE DE RECHERCHE DU CENTRE HOSPITALIER DE L'UNIVERSITE DE MONTREAL (CRCHUM)	THIS RESEARCH HAS BEEN SUPPORTED BY THE FONDS DE RECHERCHE DU QUEBEC-SANTE (FRQS), INSTITUT DE CANCER DE MONTREAL, AND CENTRE DE RECHERCHE DU CENTRE HOSPITALIER DE L'UNIVERSITE DE MONTREAL (CRCHUM).	0D0WM	ONCOTYPE DX; TREATMENT DECISIONS; COST-EFFECTIVENESS; CLINICAL-PRACTICE;; ADJUVANT CHEMOTHERAPY; PATHOLOGICAL FINDINGS; POSTMENOPAUSAL WOMEN;; NATURAL-HISTORY; IMPACT; UTILITY		CURR. ONCOL.	CURR. ONCOL.	ENGLISH		0			ST ALBAN-ANLAGE 66, CH-4052 BASEL, SWITZERLAND		3	TBD		J	MDPI	2022		HASSAN, S (CORRESPONDING AUTHOR), UNIV MONTREAL, FAC MED, MONTREAL, PQ H3C 3T5, CANADA	ONCOLOGY		1198-0052	CURRENT ONCOLOGY			1
ZAMBELLI A;SIMONCINI E;GIORDANO M;LA VERDE N;FARINA G;TORRI V;COLOMBO G;PIACENTINI G;FOTIA V;VASSALLI L;PUGLIESE P;POLETTI P;CAREMOLI E;TONDINI C	ZAMBELLI, ALBERTO;SIMONCINI, EDDA;GIORDANO, MONICA;LA VERDE, NICLA;FARINA, GABRIELLA;TORRI, VALTER;COLOMBO, GIORGIO;PIACENTINI, GIULIA;FOTIA, VITTORIA;VASSALLI, LUCIA;PUGLIESE, PALMA;POLETTI, PAOLA;CAREMOLI, ELENA ROTA;TONDINI, CARLO	ABE O, 2005, LANCET, V365, P1687, DOI 10.1016/S0140-6736(05)66544-0;ALBAIN KS, 2010, LANCET ONCOL, V11, P55, DOI 10.1016/S1470-2045(09)70314-6;ALBANELL J, 2016, EUR J CANCER, V66, P104, DOI 10.1016/J.EJCA.2016.06.027;ANDRE F, 2019, J CLIN ONCOL, V37, P1956, DOI 10.1200/JCO.19.00945;ASSOCIAZIONE ITALIANA DI ONCOLOGIA MEDICA, 2018, BREAST NEOPL GUID;BUCCHI L, 2009, BREAST CANCER RES TR, V113, P559,…	PURPOSE: ADJUVANT TREATMENT DECISIONS IN EARLY BREAST CANCER (EBC) HAVE TRADITIONALLY BEEN DRIVEN BY RISK STRATI FICATION BASED ON CLINICAL AND PATHOLOGICAL RISK FACTORS. THE 21-GENE ONCOTYPE DX (R) ASSAY HAS BEEN VALIDATED AS A PREDICTIVE TEST FOR BENE FIT FROM ADJUVANT CHEMOTHERAPY (CT), HENCE ASSESSING ITS IMPACT IN CLINICAL DECISIONS IS OF HIGH INTEREST. THE OBJECTIVE OF THIS STUDY WAS TO EST…		1	ASST PAPA GIOVANNI XXIII HOSPITAL, BERGAMO, ITALY.;ASST SPEDALI CIVILI DI BRESCIA, BRESCIA, ITALY.;USC ONCOL ASST LARIANA OSPED S ANNA, COMO, ITALY.;ASST FATEBENEFRATELLI SACCO, MILAN, ITALY.;IRCCS IST RIC FARMACOL MARIO NEGRI, MILAN, ITALY.;SAVE STUDIO ANAL VALUTAZ ECON, MILAN, ITALY.					2022-03-05	DECISION IMPACT; EARLY BREAST CANCER; 21-GENE ASSAY; ONCOTYPE DX; RECURRENCE SCORE; ADJUVANT CHEMOTHERAPY	10.1016/j.breast.2020.04.003	ARTICLE			1532-3080	ALBERTO.ZAMBELLI@ASST-PG23.IT	7		GENOMIC HEALTH INC. EXACT SCIENCE CORPORATION.REDWOOD CITY, CALIFORNIA (USA)	THE STUDY WAS SUPPORTED BY GENOMIC HEALTH INC. EXACT SCIENCE CORPORATION.REDWOOD CITY, CALIFORNIA (USA)	MG9YY	ADJUVANT SYSTEMIC THERAPY; RECURRENCE SCORE ASSAY; CHEMOTHERAPY; WOMEN; RISK; PREDICTION; TAMOXIFEN		BREAST	BREAST	ENGLISH		26	GREEN PUBLISHED, GOLD	LA VERDE, NICLA/0000-0002-2884-1632; TORRI, VALTER/0000-0001-9541-9354	JOURNAL PRODUCTION DEPT, ROBERT STEVENSON HOUSE, 1-3 BAXTERS PLACE, LEITH WALK, EDINBURGH EH1 3AF, MIDLOTHIAN, SCOTLAND	AUG	7	EDINBURGH	32325372	J	CHURCHILL LIVINGSTONE	2020	LA VERDE, NICLA/AAW-9398-2020; TORRI, VALTER/H-7550-2015	ZAMBELLI, A (CORRESPONDING AUTHOR), ASST PAPA GIOVANNI XXIII, PIAZZA OMS 1, I-24127 BERGAMO, ITALY.	ONCOLOGY; OBSTETRICS & GYNECOLOGY		0960-9776	BREAST			3
ZANOTTI L;BOTTINI A;ROSSI C;GENERALI D;CAPPELLETTI M	ZANOTTI, LAURA;BOTTINI, ALBERTO;ROSSI, CAMILLO;GENERALI, DANIELE;CAPPELLETTI, MARIA ROSA	ABE O, 2005, LANCET, V365, P1687, DOI 10.1016/S0140-6736(05)66544-0;AGO) TGWGOGO, 2014, DIAGN TREATM PAT PRI;ALBAIN K, 2012, LANCET, V379, P432, DOI 10.1016/S0140-6736(11)61625-5;ALBAIN KS, 2010, LANCET ONCOL, V11, P55, DOI 10.1016/S1470-2045(09)70314-6;ALBANELL J, 2012, ANN ONCOL, V23, P625, DOI 10.1093/ANNONC/MDR278;ANONYMOUS, 2007, LANCET ONCOL, V8, P1079, DOI 10.1016/S1470-2045(07)70346-7;ANO…	BREAST CANCER IS A COMPLEX DISEASE WITH HETEROGENEOUS PRESENTATION AND CLINICAL COURSE. THE LAST DECADE HAS WITNESSED THE DEVELOPMENT, COMMERCIALIZATION, AND INCREASING USE OF MULTIGENE ASSAYS, DESIGNED TO SUPPORT PHYSICIANS AND PATIENTS IN CLINICAL DECISION MAKING IN EARLY-STAGE BREAST CANCER. THESE INCLUDE ONCOTYPE DXA (R), MAMMAPRINTA (R), AND PROSIGNA (TM) ASSAYS. THE ASSAYS DIFFER IN THE TEC…		8461	AZIENDA ISTITUTI OSPITALIERI DI CREMONA, CREMONA, ITALY.;					2022-03-05	ADJUVANT CHEMOTHERAPY; BREAST CANCER; GENOMIC PROFILE; HEALTH ECONOMICS; PERSONALIZED MEDICINE	10.1007/s13277-014-2366-2	REVIEW			1423-0380	DANIELE.GENERALI@GMAIL.COM	8470		ASSOCIAZIONE RICERCA IN CAMPO ONCOLOGICO ONLUS, CREMONA, ITALY	GRANT SUPPORTING PHD STUDENT WAS FUNDED BY ASSOCIAZIONE RICERCA IN CAMPO ONCOLOGICO ONLUS, CREMONA, ITALY.	AR5ZQ	21-GENE RECURRENCE SCORE; 70-GENE PROGNOSIS-SIGNATURE; INTERNATIONAL EXPERT CONSENSUS; RT-PCR ASSAY; ONCOTYPE DX; COST-EFFECTIVENESS; DECISION-MAKING; ADJUVANT CHEMOTHERAPY; DISTANT RECURRENCE; TREATMENT RECOMMENDATIONS	9	TUMOR BIOL	TUMOR BIOL.	ENGLISH		84		GENERALI, DANIELE/0000-0003-2480-3855	1 OLIVERS YARD, 55 CITY ROAD, LONDON EC1Y 1SP, ENGLAND	SEP	10	LONDON	25048969	J	SAGE PUBLICATIONS LTD	2014		GENERALI, D (CORRESPONDING AUTHOR), AO IST OSPITALIERI CREMONA, VIALE CONCORDIA 1, I-26100 CREMONA, ITALY.	ONCOLOGY		1010-4283	TUMOR BIOLOGY			20
ZHANG S;FITZSIMMONS K;HURVITZ S	ZHANG S;FITZSIMMONS K;HURVITZ S	ALBAIN KS, 2010, LANCET ONCOL, V11, P55, DOI 10.1016/S1470-2045(09)70314-6; ALEXANDRE M, 2019, CANCER MANAG RES, V11, P10353, DOI 10.2147/CMAR.S221676; ANDERSON RA, 2022, BREAST CANCER RES TR, V192, P273, DOI 10.1007/S10549-021-06508-W; ANDRE F, 2019, J ONCOL PRACT, V15, P495, DOI 10.1200/JOP.19.00264; ANONYMOUS, RXPONDER RESULTS ANN; BERNHARDT SM, 2021, BMC CANCER, V21, DOI 10.1186/S12885-021-08…	IN THE PAST 20 YEARS, CLINICIANS HAVE SHIFTED AWAY FROM RELYING SOLELY ON CLINICOPATHOLOGIC INDICATORS TOWARD INCREASING USE OF MULTIGENE EXPRESSION ASSAYS IN GUIDING TREATMENT DECISIONS REGARDING ADJUVANT CHEMOTHERAPY FOR EARLY-STAGE HORMONE RECEPTOR (HR)-POSITIVE, HER2-NEGATIVE BREAST CANCER. ONCOTYPE DX RECURRENCE SCORE (RS) IS ONE OF THE MOST WIDELY USED MULTIGENE ASSAYS WHEN CONSIDERING INDI…			UNIVERSITY OF CALIFORNIA LOS ANGELES, LOS ANGELES, USA.;					2022-07-28	BREAST CANCER; GENETIC TESTING; HORMONE RECEPTOR-POSITIVE BREAST CANCER;; PROGNOSTIC BIOMARKERS; TUMOR BIOLOGY	10.1177/17588359221081077	REVIEW									ZW0SU	POSITIVE BREAST-CANCER; MENSTRUAL-CYCLE; OVARIAN SUPPRESSION;; CLINICAL-PRACTICE; GENE-EXPRESSION; 21-GENE ASSAY; KI67; TAMOXIFEN;; SURGERY; CHEMOTHERAPY		THER. ADV. MED. ONCOL.	THER. ADV. MED. ONCOL.	ENGLISH		0			1 OLIVERS YARD, 55 CITY ROAD, LONDON EC1Y 1SP, ENGLAND			TBD		J	SAGE PUBLICATIONS LTD	2022		HURVITZ, SA (CORRESPONDING AUTHOR), UNIV CALIF LOS ANGELES, DIV HEMATOL \& ONCOL, DEPT INTERNAL MED, LOS ANGELES, CA 90095 USA	ONCOLOGY		1758-8340	THERAPEUTIC ADVANCES IN MEDICAL ONCOLOGY			0
ZISSIADIS Y;MANN B;SHIVERS S;BREMER T	ZISSIADIS Y;MANN B;SHIVERS S;BREMER T					GENESISCARE, PERTH, AUSTRALIA.;ROYAL WOMEN’S HOSPITAL, PARKVILLE, AUSTRALIA.;PRELUDEDX, LAGUNA HILLS, USA.;					2022-07-28		10.1158/1538-7445.SABCS21-OT1-11-01	MEETING ABSTRACT									ZY5SY			CANCER RES.	CANCER RES.	ENGLISH		0			615 CHESTNUT ST, 17TH FLOOR, PHILADELPHIA, PA 19106-4404 USA		4	TBD		J	AMER ASSOC CANCER RESEARCH	2022			ONCOLOGY		0008-5472	CANCER RESEARCH			0
[truncated: 14 more columns]
