# Supplementary material for: Industry involvement in evidence production for genomic medicine: A bibliometric and funding analysis of decision impact studies
Source: PLoS One. 2023 Apr 27;18(4):e0285122. doi: 10.1371/journal.pone.0285122 (PMC10138259; doi:10.1371/journal.pone.0285122)
Supplement: S3 Appendix — (XLSX) [file pone.0285122.s003.xlsx]

## Sheet: S3 Appendix.
S3 Appendix. Metadata Used in the Funding Analysis						INDUSTRY-RELATED AFFILIATION?				GENOMIC/DIAGNOSTIC AFFILIATION?				CONSULTING AFFILIATION?							FUNDING STATUS?				FUNDING SOURCE(S) CLASSIFICATION?						OF THOSE FUNDED BY GENOMIC/DIAGNOSTIC FUNDING SOURCES, HOW MANY HAVE GENOMIC/DIAGNOSTIC AFFILIATIONS?				OF THOSE FUNDED BY GENOMIC/DIAGNOSTIC FUNDING SOURCES, HOW MANY HAVE CONSULTING AFFILIATIONS?					INDUSTRY-RELATED DISCLOSURE OF INTEREST?
Title	Authors	Journal	Year	Type	Affliations	Industry-Related Affiliations	Industry-Related Affiliations: Y	Industry-Related Affiliations: N	Industry-Related Affiliations: Not Reported	Genomic/Diagnostic Affiliations	Genomic/Diagnostic Affiliations: Y	Genomic/Diagnostic Affiliations: N	Genomic/Diagnostic Affiliations: Not Reported	[NEW] Consulting Affiliations	[NEW] Consulting Affiliations: Y	[NEW] Consulting Affiliations: N	[NEW] Consulting Affiliations: NR	Web of Science Funding Metadata 1	Web of Science Funding Metadata 2	"Funding" or "Financial Disclosures" Data	Funded?	Funded: Y	Funded: N	Funded: NR	Funding Classification? GENOMIC/DIAGNOSTIC; PHARMA; ACADEMIC; MEDICAL; PUBLIC/NON-PROFIT; CONSULTING	Funding Classification: GENOMIC/DIAGNOSTIC	Funding Classification: PHARMA	Funding Classification: ACADEMIC/MEDICAL	Funding Classification: PUBLIC/NON-PROFIT	Funding Classification: CONSULTING	Funded by Genomic/Dianostic, Genomic/Diagnostic Affiliation?	Funded by Genomic/Dianostic, Genomic/Diagnostic Affiliation: Y	Funded by Genomic/Dianostic, Genomic/Diagnostic Affiliation: N	Funded by Genomic/Dianostic, Genomic/Diagnostic Affiliation: NR	Funded by Genomic/Dianostic, Consulting Affiliation?	Funded by Genomic/Dianostic, Consulting Affiliation: Y	Funded by Genomic/Dianostic, Consulting Affiliation: N	Funded by Genomic/Dianostic, Consulting Affiliation: NR	Disclosures of Interest Data	Industry-Related Disclosure of Interest?	Industry-Related Disclosure of Interest: Y	Industry-Related Disclosure of Interest: N	Disclosure of Interest: NR
THE IMPACT OF A SERUM BASED PROTEOMIC MASS SPECTROMETRY TEST ON TREATMENT RECOMMENDATIONS IN ADVANCED NON-SMALL-CELL LUNG CANCER	AKERLEY, WALLACE L.;NELSON, RICHARD E.;COWIE, ROBIN H.;SPINELLA, DOMINIC G.;HORNBERGER, JOHN	CURR MED RES OPIN	2013	ARTICLE	HUNTSMAN COMPREHENS CANC CTR, SALT LAKE CITY, UT USA.; UNIV UTAH, SCH MED, SALT LAKE CITY, UT USA.; VA SALT LAKE CITY HLTH CARE SYST, SALT LAKE CITY, UT USA.; BIODESIX INC, BOULDER, CO 80301 USA.; STANFORD UNIV, DEPT MED, STANFORD, CA 94305 USA.; CEDAR ASSOCIATES, MENLO PK, CA USA.;	CEDARS ASSOCIATES; BIODESIX INC	1			BIODESIX INC	1			CEDAR ASSOCIATES	1			BIODESIX INC.	THIS WORK WAS SUPPORTED BY BIODESIX INC.	Declaration of funding This work was supported by Biodesix Inc.	BIODESX INC	1			GENOMIC/DIAGNOSTICS	1					BIODESIX INC	1			CEDAR ASSOCIATES	1			Declaration of financial/other relationships D.G.S. and R.H.C. are employees of Biodesix Inc. and have stock options in Biodesix. J.H. received contract research support from the sponsor for participation in the project. W.L.A. and R.E.N. have disclosed that they have no significant relationships with or financial interests in any commercial companies related to this study or article. CMRO peer r…	Y	1
POOLED ANALYSIS OF PROSPECTIVE EUROPEAN STUDIES ASSESSING THE IMPACT OF USING THE 21-GENE RECURRENCE SCORE ASSAY ON CLINICAL DECISION MAKING IN WOMEN WITH OESTROGEN RECEPTOR-POSITIVE, HUMAN EPIDERMAL GROWTH FACTOR RECEPTOR 2ENEGATIVE EARLY-STAGE BREAST CANCER	ALBANELL, JOAN;SVEDMAN, CHRISTER;GLIGOROV, JOSEPH;HOLT, SIMON D. H.;BERTELLI, GIANFILIPPO;BLOHMER, JENS-UWE;ROUZIER, ROMAN;LLUCH, ANA;EIERMANN, WOLFGANG	EUR J CANCER	2016	ARTICLE	HOSP DEL MAR, MED ONCOL, PASSEIG MARITIM 25-29, BARCELONA 08003, SPAIN.; POMPEU FABRA UNIV, CEXS DEPT, PLACA MERCE 10, BARCELONA 08002, SPAIN.; HOSP DEL MAR, MED RES IMIM INST, CANC RES PROGRAMME, CARRER DR AIGUADER 88, BARCELONA 08003, SPAIN.; GENOM HLTH INC, 301 PENOBSCOT DR, REDWOOD CITY, CA 94063 USA.; IUC UPMC SORBONNE UNIV, APREC, APHP TENON, MED ONCOL,FRANCILIAN BREAST INTERGRP, PARIS, FRA…	GENOMIC HEALTH	1			GENOMIC HEALTH	1			N		1		GENOMIC HEALTH INC.	THIS WORK WAS SUPPORTED BY GENOMIC HEALTH INC. MEDICAL WRITING SUPPORT WAS PROVIDED BY AVITAL BAREKET-SAMISH, PHD (BIOINSIGHT LTD), AND WAS FUNDED BY GENOMIC HEALTH INC.	This work was supported by Genomic Health Inc. Medical writing support was provided by Avital Bareket-Samish, PhD (BioInsight Ltd), and was funded by Genomic Health Inc	GENOMIC HEALTH	1			GENOMIC/DIAGNOSTICS	1					GENOMIC HEALTH	1			N		1		J. Albanell, J. Gligorov, S. Holt, J. Blohmer, R. Rouzier, and W. Eiermann declare advisory role for Genomic Health. S. Holt received honoraria from Genomic Health. C. Svedman is a Genomic Health employee. G. Bertelli and A. Lluch declare no conflict of interest.	Y	1
Guided therapy selection in rheumatoid arthritis using a molecular signature response classifier: An assessment of budget impact and clinical utility	Arnell, C.; Bergman, M.; Basu, D.; Kenney, J.T.; Withers, J.B.; Logan, J.; Harashima, J.L.; Connolly-Strong, E.	J. Manag. Care Spec. Pharm.	2021	ARTICLE	Arnell, Christopher. Scipher Medicine Corporation, Waltham, MA. Bergman, Martin. Drexel University College of Medicine, Philadelphia, PA. Basu, Dhiman. Medical City North Hills and Texas Health HEB, Colleyville, TX. Kenney, James T. JTKENNEY, LLC, Waltham, MA. Withers, Johanna B. Scipher Medicine Corporation, Waltham, MA. Logan, Jennifer. LLC, Salt Lake City, UT. Harashima, Jeraldine Lim. Scipher…	SCHIPER MEDICINE CORPORATION	1			SCIPHER MEDICINE CORPORATION	1			N		1				This work was funded in full by Scipher Medicine Corporation, which participated in data analysis and interpretation and drafting, reviewing, and approving the publication. Bergman has received consulting fees from AbbVie, Gilead, GlaxoSmithKline, Novartis, Pfizer, Regeneron, Sanofi, and Scipher Medicine and owns stock or stock options in Johnson & Johnson. Kenney, Logan, and Lim-Harashima are co…	SCIPHER MEDICINE CORPORATION;	1			GENOMIC/DIAGNOSTICS	1					SCIPHER MEDICINE CORPORATION	1			N		1		Arnell, Withers, and Connolly-Strong are employees of and have stock ownership in Scipher Medicine Corporation	Y	1
DECISION-MAKING IMPACT ON ADJUVANT CHEMOTHERAPY ALLOCATION IN EARLY NODE-NEGATIVE BREAST CANCER WITH A 21-GENE ASSAY: SYSTEMATIC REVIEW AND META-ANALYSIS	AUGUSTOVSKI, FEDERICO;SOTO, NATALIE;CAPORALE, JOAQUIN;GONZALEZ, LUCAS;GIBBONS, LUZ;CIAPPONI, AGUSTIN	BREAST CANCER RES TR	2015	ARTICLE	INST CLIN EFFECTIVENESS & HLTH POLICY IECS, RA-1414 BUENOS AIRES, DF, ARGENTINA.; UNIV BUENOS AIRES, SCH MED, DEPT PUBL HLTH, BUENOS AIRES, DF, ARGENTINA.;	Institute for Clinical Effectiveness and Health Policy (IECS), Buenos Aires, Argentina	1			N		1		Institute for Clinical Effectiveness and Health Policy (IECS), Buenos Aires, Argentina	1			GENOMIC HEALTH	THIS STUDY WAS FUNDED BY AN INDEPENDENT AND UNRESTRICTED GRANT FROM GENOMIC HEALTH.	This study was funded by an independent andunrestricted grant from Genomic Health.	GENOMIC HEALTH	1			GENOMIC/DIAGNOSTICS	1					N		1		Institute for Clinical Effectiveness and Health Policy (IECS), Buenos Aires, Argentina	1			All authors are independent of GH; GH had noinvolvement in study design, analysis, and reporting of the results.	N		1
EFFECT OF A GENOMIC CLASSIFIER TEST ON CLINICAL PRACTICE DECISIONS FOR PATIENTS WITH HIGH-RISK PROSTATE CANCER AFTER SURGERY	BADANI, KETAN K.;THOMPSON, DARBY J.;BROWN, GORDON;HOLMES, DANIEL;KELLA, NAVEEN;ALBALA, DAVID;SINGH, AMAR;BUERKI, CHRISTINE;DAVICIONI, ELAI;HORNBERGER, JOHN	BJU INT	2015	ARTICLE	COLUMBIA UNIV, MED CTR, NEW YORK, NY 10032 USA.; ASSOCIATED MED PROFESS, SYRACUSE, NY USA.; DELAWARE VALLEY UROL, MT LAUREL, NJ USA.; KANSAS CITY UROL CARE, OVERLAND PK, KS USA.; UROL & PROSTATE INST, SAN ANTONIO, TX USA.; UNIV TENNESSEE, COLL MED, MEMPHIS, TN USA.; ERLANGER MED CTR, CHATTANOOGA, TN USA.; CEDAR ASSOCIATES LLC, MENLO PK, CA USA.; STANFORD UNIV, PALO ALTO, CA 94304 USA.; EMMES CANA…	CEDARS ASSOCIATES; EMMES CANADA; GENOMEDX BIOSCI INC;	1			GENOMEDX BIOSCI INC	1			CEDAR ASSOCIATES; EMMES CANADA	1					This study was supported by GenomeDx Biosciences and theNational Research Council of Canada Industrial ResearchAssistance Program. C.B and E.D. are employees ofGenome biosciences.K.K.B reports grants from GenomeDx Biosciences, during the conduct of the study;grants from GenomeDx Biosciences, outside the submittedwork. J.H. reports grants from GenomeDx during the conductof the study; other from AS…	GenomeDx Biosciences; National Research Council of Canada	1			GENOMIC/DIAGNOSTICS; PUBLIC/NON-PROFIT	1			1		GENOMEDX BIOSCI INC	1			CEDAR ASSOCIATES; EMMES CANADA	1			This study was supported by GenomeDx Biosciences and theNational Research Council of Canada Industrial ResearchAssistance Program. C.B and E.D. are employees ofGenome biosciences.K.K.B reports grants from GenomeDx Biosciences, during the conduct of the study;grants from GenomeDx Biosciences, outside the submittedwork. J.H. reports grants from GenomeDx during the conductof the study; other from AS…	Y	1
IMPACT OF A GENOMIC CLASSIFIER OF METASTATIC RISK ON POSTOPERATIVE TREATMENT RECOMMENDATIONS FOR PROSTATE CANCER PATIENTS: A REPORT FROM THE DECIDE STUDY GROUP	BADANI, KETAN;THOMPSON, DARBY J. S.;BUERKI, CHRISTINE;DAVICIONI, ELAI;GARRISON, JILL;GHADESSI, MERCEDEH;MITRA, ANIRBAN P.;WOOD, PENELOPE J.;HORNBERGER, JOHN	ONCOTARGET	2013	ARTICLE	COLUMBIA UNIV, DEPT UROL, NEW YORK, NY 10027 USA.; EMMES CANADA, BURNABY, BC, CANADA.; GENOMEDX BIOSCI INC, VANCOUVER, BC, CANADA.; CEDAR ASSOCIATES LLC, MENLO PK, CA USA.; UNIV SO CALIF, LOS ANGELES, CA USA.; STANFORD UNIV, STANFORD, CA 94305 USA.;	CEDARS ASSOCIATES; EMMES CANADA; GENOMEDX BIOSCI INC;	1			GENOMEDX BIOSCI INC	1			CEDAR ASSOCIATES; EMMES CANADA	1			GENOMEDX BIOSCIENCES; NATIONAL RESEARCH COUNCIL OF CANADA INDUSTRIAL RESEARCH ASSISTANCE PROGRAM	THIS STUDY WAS SUPPORTED BY GENOMEDX BIOSCIENCES. 4 CO-AUTHORS ARE EMPLOYEES OF THE SPONSOR.; THE AUTHORS THANK DRS. R. JEFFREY KARNES AND ROBERT B. JENKINS (MAYO CLINIC, ROCHESTER MN) FOR ACCESS TO THE MAYO CLINIC PROSTATE CANCER RADICAL PROSTATECTOMY REGISTRY, DR. LESLIE ESFORD (NATIONAL RESEARCH COUNCIL OF CANADA INDUSTRIAL RESEARCH ASSISTANCE PROGRAM) FOR FUNDING, DR. ISMAEL A. VERGARA, MARK …	Dr. Leslie Esford (National Research Council of Canada Industrial Research Assistance Program) for funding. This study was supported by GenomeDx Biosciences.	GenomeDx Biosciences; National Research Council of Canada	1			GENOMIC/DIAGNOSTICS; PUBLIC/NON-PROFIT	1			1		GENOMEDX BIOSCI INC	1			CEDAR ASSOCIATES; EMMES CANADA	1			This study was supported by GenomeDx Biosciences. 4 co-authors are employees of the sponsor.	Y	1
IS THE ONCOTYPE DX TEST USEFUL IN ELDERLY BREAST CANCER PATIENTS: A SUBGROUP ANALYSIS OF REAL-LIFE ITALIAN PONDX STUDY	BARNI, SANDRO;COGNETTI, FRANCESCO;PETRELLI, FAUSTO	BREAST CANCER RES TR	2022	ARTICLE	ASST BERGAMO OVEST, DEPT MED SCI, ONCOL UNIT, PIAZZALE OSPED 1, I-24047 TREVIGLIO, ITALY.; UNIV ROMA LA SAPIENZA, DIPARTIMENTO MED CLIN & MOL, ROME, ITALY.;	N		1		N		1		N		1		GENOMIC HEALTH, INC.	THIS WORK WAS SUPPORTED BY GENOMIC HEALTH, INC. THAT PROVIDED ONCOTYPE DX RS.	This work was supported by Genomic Health, Inc. that pro-vided Oncotype Dx RS.	GENOMIC HEALTH	1			GENOMIC/DIAGNOSTICS	1					N		1		N		1		F.C.: Genomic Health, Inc., Roche, Eli Lilly, Bay-er, Novartis, Amgen, Pfizer, Astra Zeneca, Eisai, Merch-Serono, Bo-heringer Ingelheim, MSD, BMS, Takeda, Astellas Oncology, Abbott. S.B.: Genomic Health, Inc.	Y	1
CLINICAL UTILITY AND TREATMENT OUTCOME OF COMPREHENSIVE GENOMIC PROFILING IN HIGH GRADE GLIOMA PATIENTS	BLUMENTHAL, DEBORAH T.;DVIR, ADDIE;LOSSOS, ALEXANDER;TZUK-SHINA, TZAHALA;LIOR, TZACH;LIMON, DROR;YUST-KATZ, SHLOMIT;LOKIEC, ALEJANDRO;RAM, ZVI;ROSS, JEFFREY S.;ALI, SIRAJ M.;YAIR, ROI;SOUSSAN-GUTMAN, LIOR;BOKSTEIN, FELIX	J NEURO-ONCOL	2016	ARTICLE	TEL AVIV SOURASKY MED CTR, DIV ONCOL, NEUROONCOL SERV, 6 WEIZMAN ST, IL-64239 TEL AVIV, ISRAEL.; TEL AVIV UNIV, SACKLER FAC MED, TEL AVIV, ISRAEL.; ONCOTEST TEVA PHARMACEUT, PETAH TIQWA, ISRAEL.; HADASSAH HEBREW UNIV, DEPT ONCOL, LESLIE & MICHAEL GAFFIN CTR NEUROONCOL, MED CTR, JERUSALEM, ISRAEL.; RAMBAM HLTH CARE CAMPUS, DEPT ONCOL, HAIFA, ISRAEL.; CHAIM SHEBA MED CTR, INST ONCOL, TEL HASHOMER, …	ONCOTEST TEVA PHARMACEUTICALS; FOUNDATION MEDICINE	1			ONCOTEST TEVA PHARMACEUTICALS; FOUNDATION MEDICINE	1			N		1				Funding This research received no specific grant from any funding agency in the public, commercial or not-for-profit sectors.	N		1																Disclosures Lior Soussan-Gutman, Addie Dvir and Roi Yair are employed by Oncotest-Teva, formerly the distributor of Foundation Medicine in Israel. Jeffrey Ross and Siraj M. Ali are employed by Foundation Medicine in Cambridge, MA.	Y	1
IMPACT OF THE 12-GENE COLON CANCER ASSAY ON CLINICAL DECISION MAKING FOR ADJUVANT THERAPY IN STAGE II COLON CANCER PATIENTS	BRENNER, BARUCH;GEVA, RAVIT;ROTHNEY, MEGAN;BENY, ALEXANDER;DROR, YGAEL;STEINER, MARIANA;HUBERT, AYALA;IDELEVICH, EFRAIM;GLUZMAN, ALEXANDER;PURIM, OFER;SHACHAM-SHMUELI, EINAT;SHULMAN, KATERINA;MISHAELI, MOSHE;MAN, SOPHIA;SOUSSAN-GUTMAN, LIOR;TEZCAN, HALUK;CHAO, CALVIN;SHANI, ADI;LIEBERMANN, NICKY	VALUE HEALTH	2016	ARTICLE	RABIN MED CTR, DAVIDOFF CANC CTR, INST ONCOL, 39 JABOTINSKI ST, IL-49100 PETAH TIQWA, ISRAEL.; SACKLER SCH MED, TEL AVIV, ISRAEL.; TEL AVIV UNIV, TEL AVIV SOURASKY MED CTR, DIV ONCOL, IL-69978 TEL AVIV, ISRAEL.; GENOM HLTH INC, REDWOOD CITY, CA USA.; RAMBAM MED CTR, DEPT ONCOL, HAIFA, ISRAEL.; MEIR MED CTR, DEPT ONCOL, KEFAR SAVA, ISRAEL.; LADY DAVIES CARMEL HOSP, DEPT ONCOL, HAIFA, ISRAEL.; HADA…	GENOMIC HEALTH; ONCOTEST TEVA PHARMACEUTICALS	1			GENOMIC HEALTH; ONCOTEST TEVA PHARMACEUTICALS	1			N		1		TEVA PHARMACEUTICAL INDUSTRIES LTD. (THE REPRESENTATIVE OF GENOMIC HEALTH IN ISRAEL); GENOMIC HEALTH, INC.	TEVA PHARMACEUTICAL INDUSTRIES LTD. (THE REPRESENTATIVE OF GENOMIC HEALTH IN ISRAEL) FUNDED THE RESEARCH. GENOMIC HEALTH, INC., FUNDED MEDICAL WRITING SUPPORT FOR THIS MANUSCRIPT.	Teva Pharmaceutical IndustriesLtd. (the representative of Genomic Health in Israel) funded theresearch. Genomic Health, Inc., funded medical writing supportfor this manuscript.	Teva Pharmaceutical Industries Ltd.; GENOMIC HEALTH	1			GENOMIC/DIAGNOSTICS	1					GENOMIC HEALTH; ONCOTEST TEVA PHARMACEUTICALS	1			N		1		M. Rothney, H. Tezcan, and C. Chao are Genomic Health employees. L. Soussan-Gutman is Teva PharmaceuticalIndustries employee. R. Geva has received consultancy fees from Genomic Health.	Y	1
INITIAL EXPERIENCE WITH THE ONCOTYPE DX ASSAY IN DECISION-MAKING FOR ADJUVANT THERAPY OF EARLY OESTROGEN RECEPTOR-POSITIVE BREAST CANCER IN HONG KONG	CHEUNG, POLLY S. Y.;TONG, ADAM C.;LEUNG, ROLAND C. Y.;KWAN, W. H.;YAU, THOMAS C. C.	HONG KONG MEDICAL JOURNAL	2014	ARTICLE	Breast Care Centre, Hong Kong Sanatorium and Hospital, Happy Valley, Hong Kong2St George’s University of London, St George’s Healthcare Trust, Cranmer Terrace, London SW17 0RE, United Kingdom3Division of Medical Oncology, Department of Medicine, The University of Hong Kong, Queen Mary Hospital, Pokfulam, Hong Kong4Comprehensive Oncology Centre, Hong Kong Sanatorium and Hospital, Happy Valley, Hon…	N		1		N		1		N		1		[DELETE--THEY APPEAR TO BE AFFILIATIONS] HONG KONG SANAT & HOSP, BREAST CARE CTR, HAPPY VALLEY, HONG KONG, PEOPLES R CHINA.; ST GEORGES UNIV LONDON, ST GEORGES HEALTHCARE TRUST, LONDON SW17 0RE, ENGLAND.; UNIV HONG KONG, QUEEN MARY HOSP, DEPT MED, DIV MED ONCOL, POKFULAM, HONG KONG, PEOPLES R CHINA.; HONG KONG SANAT & HOSP, COMPREHENS ONCOL CTR, HAPPY VALLEY, HONG KONG, PEOPLES R CHINA.;		The authors wish to thank The Hong Kong Sanatorium and Hospital for supporting and facilitating the weekly multidisciplinary breast meeting and the members of the Multidisciplinary Breast Team for their active participation.	NR			1															No conflicts of interest were declared by authors.	N		1
THE IMPACT AND INDICATIONS FOR ONCOTYPE DX ON ADJUVANT TREATMENT RECOMMENDATIONS WHEN THIRD-PARTY FUNDING IS UNAVAILABLE	CHIN-LENN, L.;DE BOER, R. H.;SEGELOV, E.;MARX, G. M.;HUGHES, T. M.;MCCARTHY, N. J.;WHITE, S. C.;FOO, S. S.;RUTOVITZ, J. J.;DELLA-FIORENTINA, S.;JENNENS, R.;ANTILL, Y. C.;TSOI, D.;CRONK, M. F.;LOMBARD, J. M.;KIELY, B. E.;CHIRGWIN, J. H.;GORELIK, A.;MANN, G. B.	ASIA-PAC J CLIN ONCO	2018	ARTICLE	ROYAL MELBOURNE HOSP, PARKVILLE, VIC, AUSTRALIA.; ROYAL WOMENS HOSP, SUITE 12, PARKVILLE, VIC 3052, AUSTRALIA.; SYDNEY ADVENTIST HOSP, WAHROONGA, NSW, AUSTRALIA.; UNIV SYDNEY, SYDNEY, NSW, AUSTRALIA.; ICON CANC CARE WESLEY, AUCHENFLOWER, QLD, AUSTRALIA.; AUSTIN HLTH, HEIDELBERG, VIC, AUSTRALIA.; EPWORTH EASTERN HOSP, BOX HILL, VIC, AUSTRALIA.; ST VINCENTS PRIVATE HOSP, EAST MELBOURNE, VIC, AUSTRA…	N		1		N		1		N		1				No fundin was obtained for this project.	N		1																R. De Boer has received fees for speakers bureaus from GenomicHealth. N. McCarthy and B. Kiely have been on an advisory boardforSpecialisedTherapeutics.G.B.MannhasreceivedhonorariafromGenomicHealth.	Y	1
PONDX: REAL-LIFE UTILIZATION AND DECISION IMPACT OF THE 21-GENE ASSAY ON CLINICAL PRACTICE IN ITALY	COGNETTI, FRANCESCO;MASETTI, RICCARDO;FABI, ALESSANDRA;BIANCHI, GIULIA;SANTINI, DONATELLA;ROGNONE, ALESSIA;CATANIA, GIOVANNA;ANGELUCCI, DOMENICO;NASO, GIUSEPPE;GIULIANO, MARIO;VASSALLI, LUCIA;VICI, PATRIZIA;SCOGNAMIGLIO, GIOVANNI;GENERALI, DANIELE;ZAMBELLI, ALBERTO;COLLEONI, MARCO;TINTERRI, CORRADO;SCANZI, FRANCESCO;VIGNA, LEONARDO;SCAVINA, PAOLA;GAMUCCI, TERESA;MARRAZZO, EMILIA;SCINTO, ANGELO FE…	NPJ BREAST CANCER	2021	ARTICLE	UNIV ROMA LA SAPIENZA, DIPARTIMENTO MED CLIN & MOL, ROME, ITALY.; IRCCS, POLICLIN UNIV AGOSTINO GEMELLI, ROME, ITALY.; IRCCS REGINA ELENA NATL CANC INST, ROME, ITALY.; FDN IRCCS IST NAZL TUMORI, MILAN, ITALY.; POLICLIN ST ORSOLA MALPIGHI, BOLOGNA, ITALY.; OSPED SAN RAFFAELE, MILAN, ITALY.; OSPED GAETANO BERNABEO, ORTONA, ITALY.; POLICLIN UMBERTO 1, ROME, ITALY.; AZIENDA OSPED UNIV FEDERICO II, NA…	N		1		N		1		N		1		GENOMIC HEALTH, INC.	WE THANK THE PARTICIPATING PHYSICIANS AND TREATMENT CENTERS FOR THEIR CONTRIBUTION TO THIS STUDY. WE ALSO THANK ALL PATIENTS FOR THEIR WILLINGNESS TO PARTICIPATE. THIS WORK WAS SUPPORTED BY GENOMIC HEALTH, INC., BY PROVIDING THE ONCOTYPE DX BREAST RECURRENCE SCORE (R) TEST FOR THE PARTICIPATING PATIENTS AND BY FUNDING THE EDITORIAL ASSISTANCE PROVIDED BY MARKUS FISCHER (FISCHER BIOMEDICAL WISSENS…	This work was supported by Genomic Health, Inc., by providing the Oncotype DX Breast RecurrenceScore®test for the participating patients and by funding the Editorial assistance provided by Markus Fischer (Fischer BioMedical Wissenschaftskommunikation,Homburg/Saar, Germany).	GENOMIC HEALTH	1			GENOMIC/DIAGNOSTICS	1					N		1		N		1		F.C.: Genomic Health, Inc., Roche, Eli Lilly, Bayer, Novartis, Amgen, Pfizer, Astra Zeneca,Eisai, Merch-Serono, Boheringer Ingelheim, MSD, BMS, Takeda, Astellas Oncology,Abbott. S.B.: Genomic Health, Inc. A.F.: Roche, Celgene, Astra Zeneca, Eli Lilly, Novartis,Pfizer, Eisai. M.G.: Roche, Pfizer, Astra Zeneca, Novartis, Celgene, Eli, Lilly, Amgen, andEisai. M.C.: Novartis, Pierre Fabre, Pfizer, OB…	Y	1
IMPACT OF NEXT GENERATION SEQUENCING ON CLINICAL PRACTICE IN ONCOLOGY IN FRANCE: BETTER GENETIC PROFILES FOR PATIENTS IMPROVE ACCESS TO EXPERIMENTAL TREATMENTS	COQUERELLE, SEVERINE;DARLINGTON, MERYL;MICHEL, MORGANE;DURAND, MANON;BORGET, ISABELLE;BAFFERT, SANDRINE;MARINO, PATRICIA;PERRIER, LIONEL;DURAND-ZALESKI, ISABELLE	VALUE HEALTH	2020	ARTICLE	AP HP, UNITE RECH CLIN ECON SANTE ILE FRANCE, PARIS, FRANCE.; UNIV PARIS DIDEROT, SORBONNE PARIS CITE, PARIS, FRANCE.; CTR RES EPIDEMIOL & STAT, INSERM, JOINT RES UNITS, PARIS, FRANCE.; INSERM, EPIDEMIOL CLIN & EVALUAT ECON, PARIS, FRANCE.; GUSTAVE ROUSSY INST, ETUD & RECH ECON SANTE, VILLEJUIF, FRANCE.; ROTHSCHILD FDN, HLTH ECON DEPT, PARIS, FRANCE.; INST PAOLI CALMETTES, SCI ECON & SOCIALES SAN…	N		1		N		1		N		1		FRENCH NATIONAL CANCER INSTITUTEINSTITUT NATIONAL DU CANCER (INCA) FRANCE [2013-1-NGS-02]	THIS WORK WAS SUPPORTED BY GRANTS 2013-1-NGS-02 FROM THE FRENCH NATIONAL CANCER INSTITUTE.	Funding/Support:This work was supported by grants 2013-1-NGS-02from the French National Cancer Institute.Role of the Funder/Sponsor:The funder had no role in the design andconduct of the study; collection, management, analysis, and interpretationof the data; preparation, review, or approval of the manuscript; and de-cision to submit the manuscript for publication.	French National Cancer Institute	1			PUBLIC/NON PROFIT				1										Conflict of Interest Disclosures:Dr Michel reported receiving grantsfrom the Institut National du Cancer during the conduct of the study. DrDurand reported receiving personal fees from MedPass Internationaloutside the submitted work. Dr Perrier reported receiving grants from TheFrench National Cancer Institute during the conduct of the study and is amember of the national working groups,“Evaluati…	Y	1
RESULTS OF PONDX, A PROSPECTIVE MULTICENTER STUDY OF THE ONCOTYPE DX (R) BREAST CANCER ASSAY: REAL-LIFE UTILIZATION AND DECISION IMPACT IN FRENCH CLINICAL PRACTICE	CURTIT, ELSA;VANNETZEL, JEAN-MICHEL;DARMON, JEAN-CLAUDE;ROCHE, SOPHIE;BOURGEOIS, HUGUES;DEWAS, SYLVAIN;CATALA, STEPHANIE;MEREB, EMILE;FANGET, CHARLOTTE FURTOS;GENET, DOMINIQUE;FOREST, ANNE-MARIE;BERNIER, CELINE;PIVOT, XAVIER	BREAST	2019	ARTICLE	UNIV BOURGOGNE FRANCHE COMTE, INST REG FEDERATIF CANC REG FRANCHE COMTE, POLE CANCERO BIOL, 2 BD FLEMING, F-25000 BESANCON, FRANCE.; CLIN HARTMANN, 26 BLVD VICTOR HUGO, F-92200 NEUILLY SUR SEINE, FRANCE.; ICA POLYCLIN URBAIN V, 95 CHEMIN PONT DES DEUX EAUX, F-84000 AVIGNON, FRANCE.; CTR JEAN BERNARD, 9 RUE BEAUVERGER, F-72000 LE MANS, FRANCE.; CTR BOURGOGNE POLYCLIN BOIS, 44 AVE MARX DORMOY, F-59…	N		1		N		1		N		1		GENOMIC HEALTH, INC.	THIS WORK WAS SUPPORTED BY GENOMIC HEALTH, INC. VIA PROVISION OF ONCOTYPE DX BREAST RECURRENCE SCORE (R) TESTS.	This work was supported by Genomic Health, Inc. via provisionof Oncotype DX Breast Recurrence Score®tests.	GENOMIC HEALTH	1			GENOMIC/DIAGNOSTICS	1					N		1		N		1		None of the authors have conflicts of interest regarding thiswork.	N		1
THE IMPACT OF A GENOMIC ASSAY (ONCOTYPE DX) ON ADJUVANT TREATMENT RECOMMENDATIONS IN EARLY BREAST CANCER	DE BOER, RICHARD H.;BAKER, CAROLINE;SPEAKMAN, DAVID;CHAO, CALVIN Y.;YOSHIZAWA, CARL;MANN, G. BRUCE	MEDICAL JOURNAL OF AUSTRALIA	2013	ARTICLE	1 Royal Melbourne Hospital,Melbourne, VIC.2 Breast Service, RoyalMelbourne Hospital andRoyal Women’s Hospital,Melbourne, VIC.3 Breast Service,Austin Health,Melbourne, VIC.4 Peter Ma cCa llumCancer Centre,Melbourne, VIC.5 Genomic Health,Redwood City,Calif, USA.6 Department of Surgery,University of Melbourne,Melbourne, VIC.	GENOMIC HEALTH	1			GENOMIC HEALTH	1			N		1		[DELETE--THEY APPEAR TO BE AFFILIATIONS] ROYAL MELBOURNE HOSP, MELBOURNE, VIC, AUSTRALIA.; ROYAL MELBOURNE HOSP, BREAST SERV, MELBOURNE, VIC, AUSTRALIA.; ROYAL WOMENS HOSP, MELBOURNE, VIC, AUSTRALIA.; AUSTIN HLTH, BREAST SERV, MELBOURNE, VIC, AUSTRALIA.; PETER MACCALLUM CANC CTR, MELBOURNE, VIC, AUSTRALIA.; GENOM HLTH, REDWOOD CITY, CA USA.; UNIV MELBOURNE, DEPT SURG, MELBOURNE, VIC, AUSTRALIA.;		Genomic Health Inc provided the Oncotype DX assays used in this study at no cost, and provided research funds for conducting the study.	GENOMIC HEALTH;	1			GENOMIC/DIAGNOSTICS	1					GENOMIC HEALTH	1			N		1		Competing interests: Genomic Health Inc provided the Oncotype DX assays used in this study at no cost, and provided research funds for conducting the study. Richard de Boer is a member of the Speakers Bureau for Genomic Health and has received an honorarium for one lecture. Calvin Chao and Carl Yoshizawa are employees and shareholders of Genomic Health. Bruce Mann is a member of the Speakers Bure…	Y	1
IMPACT OF 21-GENE BREAST CANCER ASSAY ON TREATMENT DECISION FOR PATIENTS WITH T1-T3, N0-N1, ESTROGEN RECEPTOR-POSITIVE/HUMAN EPIDERMAL GROWTH RECEPTOR 2-NEGATIVE BREAST CANCER: FINAL RESULTS OF THE PROSPECTIVE MULTICENTER ROXANE STUDY	DIECI, MARIA VITTORIA;GUARNERI, VALENTINA;ZUSTOVICH, FABLE;MION, MARTA;MORANDI, PAOLO;BRIA, EMILIO;MERLINI, LAURA;BULLIAN, PIERLUIGI;OLIANI, CRISTINA;GORI, STEFANIA;GIARRATANO, TOMMASO;ORVIETO, ENRICO;GRIGUOLO, GAIA;MICHIELETTO, SILVIA;SAIBENE, TANIA;DEL BIANCO, PAOLA;DE SALVO, GIAN LUCA;CONTE, PIERFRANCO	ONCOLOGIST	2019	ARTICLE	UNIV PADUA, DEPT SURG ONCOL & GASTROENTEROL, PADUA, ITALY.; IST ONCOL VENETO IOV IRCCS, MED ONCOL 2, PADUA, ITALY.; IST ONCOL VENETO IOV IRCCS, BREAST SURG, PADUA, ITALY.; SAN MARTINO HOSP, MED ONCOL, ULSS 1, BELLUNO, ITALY.; OSPED CIVILE, ULSS EUGANEA 6, MED ONCOL, CAMPOSAMPIERO, ITALY.; MESTRE & SS GIOVANNI PAOLO GEN HOSP, ANGELO GEN HOSP, ULSS SERENISSIMA 3, MED ONCOL DEPT, VENICE, ITALY.; UNI…	N		1		N		1		N		1				Genomic Health provided RS tests free of charge for thestudy.	GENOMIC HEALTH	1			GENOMIC/DIAGNOSTICS	1					N		1		N		1		DISCLOSURESMaria Vittoria Dieci:Eli Lilly and Company, Genomic Health,Celgene (C/A);Valentina Guarneri:Eli Lilly and Company, Roche(SAB), Novartis, AstraZeneca (H);Marta Mion:Roche (SAB, C/A);Emilio Bria:Merck Sharp & Dohme, AstraZeneca, Celgene, Pfizer,Helsinn, Eli Lilly and Company, Bristol-Myers Squibb, Novartis,Roche (SAB), Associazione Italiana Ricerca Cancro, Roche,AstraZeneca (RF), Roche (…	Y	1
GENE-EXPRESSION PROFILING - A DECISION IMPACT ANALYSIS: DECISION DEPENDENCY ON ONCOTYPE DX (R) AS A FUNCTION OF ONCOLOGICAL WORK EXPERIENCE IN 117 CASES	EICHLER, CHRISTIAN;FROMME, JULIA;THANGARAJAH, FABINSHY;PUPPE, JULIAN;PAEPKE, STEFAN;WARM, MATHIAS;MALTER, WOLFRAM	ANTICANCER RES	2019	ARTICLE	UNIV COLOGNE, FAC MED, DEPT GYNECOL & OBSTET, COLOGNE, GERMANY.; MUNICIPAL HOSP HOLWEIDE, BREAST CANC CTR, COLOGNE, GERMANY.; TECH UNIV MUNICH, DEPT OBSTET & GYNECOL, BREAST CANC CTR, MUNICH, GERMANY.;	N		1		N		1		N		1				NR	NR			1															The Authors declare no conflict of interest in regard to this study	N		1
THE 21-GENE RECURRENCE SCORE ASSAY IMPACTS ADJUVANT THERAPY RECOMMENDATIONS FOR ER-POSITIVE, NODE-NEGATIVE AND NODE-POSITIVE EARLY BREAST CANCER RESULTING IN A RISK-ADAPTED CHANGE IN CHEMOTHERAPY USE	EIERMANN, W.;REZAI, M.;KUEMMEL, S.;KUEHN, T.;WARM, M.;FRIEDRICHS, K.;SCHNEEWEISS, A.;MARKMANN, S.;EGGEMANN, H.;HILFRICH, J.;JACKISCH, C.;WITZEL, I.;EIDTMANN, H.;BACHINGER, A.;HELL, S.;BLOHMER, J.	ANN ONCOL	2013	ARTICLE	INTERDISCIPLINARY ONCOL CTR, MUNICH, GERMANY.; LUISEN HOSP, BREAST CTR, DUSSELDORF, GERMANY.; CLIN ESSEN MITTE, SENOL BREAST CARE CTR, ESSEN, GERMANY.; ESSLINGEN HOSP, DEPT GYNECOL & OBSTET, ESSLINGEN, GERMANY.; HOLWEIDE HOSP, DEPT GYNECOL & OBSTET, COLOGNE, GERMANY.; BREAST CTR, HAMBURG, GERMANY.; UNIV HOSP, NATL CTR TUMOR DIS, SECT GYNECOL ONCOL, HEIDELBERG, GERMANY.; UNIV HOSP, DEPT GYNECOL & …	CLINASSESS GMBH; MEDICAL AFFAIRS CONSULTING	1			N		1		CLINASSESS GMBH; MEDICAL AFFAIRS CONSULTING	1			N	THIS STUDY WAS SPONSORED BY GENOMIC HEALTH INC. ONCOTYPE DX WAS SUPPORTED FREE OF CHARGE. AUTHORS HAD FULL ACCESS TO THE DATA. THE PAPER REFLECTS THE VIEWS OF THE AUTHORS. NO RESTRICTIONS WERE SET BY THE SPONSOR.	This study was sponsored by Genomic Health Inc. OncotypeDX was supported free of charge. Authors had full access tothe data. The paper reflects the views of the authors. Norestrictions were set by the sponsor.	GENOMIC HEALTH	1			GENOMIC/DIAGNOSTICS	1					N		1		CLINASSESS GMBH; MEDICAL AFFAIRS CONSULTING	1			WE and KF are members of the speakers’ bureau for Genomic Health, Inc., SK, CJ and JB received speakers’ honoraria from Genomic Health, Inc., SH is a medical consultant to Genomic Health, Inc. MR, TK, MW, AS, SM, HE, JH, IW, HE and AB have declared no conflicts of interest.	Y	1
A STUDY OF THE IMPACT OF THE 21-GENE BREAST CANCER ASSAY ON THE USE OF ADJUVANT CHEMOTHERAPY IN WOMEN WITH BREAST CANCER IN A MEXICAN PUBLIC HOSPITAL	ENRIQUE BARGALLO, JUAN;LARA, FERNANDO;SHAW-DULIN, ROBIN;PEREZ-SANCHEZ, VICTOR;VILLARREAL-GARZA, CYNTHIA;MALDONADO-MARTINEZ, HECTOR;MOHAR-BETANCOURT, ALEJANDRO;YOSHIZAWA, CARL;BURKE, EMILY;DECKER, TIMOTHY;CHAO, CALVIN	J SURG ONCOL	2015	ARTICLE	INST NACL CANCEROL, MEXICO CITY, DF, MEXICO.; GENOM HLTH INC, REDWOOD CITY, CA USA.;	GENOMIC HEALTH	1			GENOMIC HEALTH	1			N		1				Genomic Health Inc. provided the assays atno cost to the patient or health care system.	GENOMIC HEALTH	1			GENOMIC/DIAGNOSTICS	1					GENOMIC HEALTH	1			N		1		Genomic Health Inc. provided the assays atno cost to the patient or health care system.	Y	1
MOLECULAR PROFILING-SELECTED THERAPY FOR TREATMENT OF ADVANCED PANCREATICOBILIARY CANCER: A RETROSPECTIVE MULTICENTER STUDY	EPELBAUM, RON;SHACHAM-SHMUELI, EINAT;KLEIN, BARUCH;AGBARYA, ABED;BRENNER, BARUCH;BRENNER, RONEN;GEZ, ELIAHU;GOLAN, TALIA;HUBERT, AYALA;PURIM, OFER;TEMPER, MARK;TEPPER, ELLA;VOSS, ANDREAS;RUSSELL, KENNETH;DVIR, ADDIE;SOUSSAN-GUTMAN, LIOR;STEMMER, SALOMON M.;GEVA, RAVIT	BIOMED RES INT	2015	ARTICLE	RAMBAM HLTH CARE CAMPUS, DEPT ONCOL, IL-3109601 HAIFA, ISRAEL.; TECHNION ISRAEL INST TECHNOL, FAC MED, IL-3525406 HAIFA, ISRAEL.; SHEBA MED CTR TEL HASHOMER, DIV ONCOL, IL-5262100 RAMAT GAN, ISRAEL.; TEL AVIV UNIV, SACKLER SCH MED, IL-6997801 TEL AVIV, ISRAEL.; ASSUTA HOSP, DEPT ONCOL, IL-6971028 TEL AVIV, ISRAEL.; MEIR MED CTR, DEPT ONCOL, IL-4428164 KEFAR SAVA, ISRAEL.; DAVIDOFF CTR, RABIN MED …	CARIS LIFE SCIENCES; ONCOTEST-TEVA PHARMACEUTICALS	1			CARIS LIFE SCIENCES; ONCOTEST-TEVA PHARMACEUTICALS	1			N		1		TEVA PHARMACEUTICAL INDUSTRIESTEVA PHARMACEUTICAL INDUSTRIES	THE STUDY WAS SUPPORTED BY TEVA PHARMACEUTICAL INDUSTRIES; MEDICAL WRITING WAS SUPPORTED BY CARIS LIFE SCIENCES.	The study was supported by Teva Pharmaceutical Industries; medical writing was supported by Caris Life Sciences.	CARIS LIFE SCIENCES; Teva Pharmaceutical Industries	1			GENOMIC/DIAGNOSTICS	1					CARIS LIFE SCIENCES; ONCOTEST-TEVA PHARMACEUTICALS	1			N		1		Addie Dvir and Lior Soussan-Gutman are employees of Oncotest-Teva Pharmaceutical Industries, Ltd. Andreas Voss and Kenneth Russell are employees of Caris Life Sciences. No potential conflict of interests was disclosed by the other authors.	Y	1
DECISION IMPACT AND FEASIBILITY OF DIFFERENT ASCO-RECOMMENDED BIOMARKERS IN EARLY BREAST CANCER: PROSPECTIVE COMPARISON OF MOLECULAR MARKER ENDOPREDICT AND PROTEIN MARKER UPA/PAI-1	ETTL, JOHANNES;KLEIN, EVELYN;HAPFELMEIER, ALEXANDER;LACKMANN, KIRSTEN GROSSE;PAEPKE, STEFAN;PETRY, CHRISTOPH;SPECHT, KATJA;WOLFF, LAURA;HOEFLER, HEINZ;KIECHLE, MARION	PLOS ONE	2017	ARTICLE	TECH UNIV MUNICH, KLINIKUM RECHTS ISAR, KLIN & POLIKLIN FRAUENHEILKUNDE, MUNICH, GERMANY.; TECH UNIV MUNICH, KLINIKUM RECHTS ISAR, INST MED STAT & EPIDEMIOL, MUNICH, GERMANY.; SIVIDON DIAGNOST GMBH, COLOGNE, GERMANY.; TECH UNIV MUNICH, KLINIKUM RECHTS ISAR, INST PATHOL, MUNICH, GERMANY.;	SIVIDION DIAGNOSTICS	1			SIVIDION DIAGNOSTICS	1			N		1				Funding: The authors received no specific funding for this work.	N		1																Competing interests: JE, EK, AH, KG, SP, LW, KS, HH declared no competing interests. CP is a former employee of Sividon Diagnostics, the manufacturer of the EndoPredict test, and received a salary as well as a bonus from the sales of the EndoPredict test. CP is an inventor on patents relating to EndoPredict but has no financial interest of such patents. MK received honorarium for lectures about g…	Y	1
ENHANCING DECISION-MAKING ABOUT ADJUVANT CHEMOTHERAPY IN EARLY BREAST CANCER FOLLOWING ENDOPREDICT TESTING	FALLOWFIELD, LESLEY;MATTHEWS, LUCY;MAY, SHIRLEY;JENKINS, VALERIE;BLOOMFIELD, DAVID	PSYCHO-ONCOLOGY	2018	ARTICLE	UNIV SUSSEX, BRIGHTON & SUSSEX MED SCH, SHORE C, BRIGHTON BN1 9RX, E SUSSEX, ENGLAND.; BRIGHTON & SUSSEX UNIV HOSP TRUST, SUSSEX CANC CTR, BRIGHTON, E SUSSEX, ENGLAND.;	N		1		N		1		N		1		MYRIAD GENETICS LTD	MYRIAD GENETICS LTD	FUNDING This research was supported by an unrestricted educational grant from Myriad Genetics Ltd who also donated the EndoPredict tests. They had no role in the collection of data, interpretation of results, or decision to publish	MYRIAD GENETICS	1			GENOMIC/DIAGNOSTICS	1					N		1		N		1		None declared.	N		1
IMPACT OF A BRONCHIAL GENOMIC CLASSIFIER ON CLINICAL DECISION MAKING IN PATIENTS UNDERGOING DIAGNOSTIC EVALUATION FOR LUNG CANCER	FERGUSON, J. SCOTT;VAN WERT, RYAN;CHOI, YOONHA;ROSENBLUTH, MICHAEL J.;SMITH, KATE PORTA;HUANG, JING;SPIRA, AVRUM	BMC PULM MED	2016	ARTICLE	UNIV WISCONSIN, SCH MED & PUBL HLTH, DEPT MED, DIV ALLERGY PULM & CRIT CARE MED, SUITE 5233,1685 HIGHLAND AVE, MADISON, WI 53705 USA.; STANFORD UNIV, MED CTR, DIV PULM & CRIT CARE MED, 300 PASTEUR DR,H3143 MC 5236, STANFORD, CA 94305 USA.; VERACYTE INC, 6000 SHORELINE CT,300, SAN FRANCISCO, CA 94080 USA.; BOSTON UNIV, MED CTR, DEPT MED, DIV COMPUTAT BIOMED, BOSTON, MA 02118 USA.;	VERACTYE	1			VERACTYE	1			N		1		VERACYTE, INC.	THIS STUDY WAS FUNDED BY VERACYTE, INC.	Funding: This study was funded by Veracyte, Inc.	VERACYTE	1			GENOMIC/DIAGNOSTICS	1					VERACTYE	1			N		1		Competing interests Ryan Van Wert and Avrum Spira are consultants to Veracyte, Inc. Yoonha Choi, Michael J. Rosenbluth, Kate Porta Smith, and Jing Huang are employees of Veracyte, Inc.	Y	1
PROSPECTIVE CLINICAL UTILITY STUDY OF THE USE OF THE 21-GENE ASSAY IN ADJUVANT CLINICAL DECISION MAKING IN WOMEN WITH ESTROGEN RECEPTOR-POSITIVE EARLY INVASIVE BREAST CANCER: RESULTS FROM THE SWITCH STUDY	GLIGOROV, JOSEPH;PIVOT, XAVIER B.;JACOT, WILLIAM;NAMAN, HERVE L.;SPAETH, DOMINIQUE;MISSET, JEAN-LOUIS;LARGILLIER, REMY;SAUTIERE, JEAN-LOUP;DE ROQUANCOURT, ANNE;POMEL, CHRISTOPHE;ROUANET, PHILIPPE;ROUZIER, ROMAN;PENAULT-LLORCA, FREDERIQUE M.	ONCOLOGIST	2015	ARTICLE	UNIV PARIS 04, APHPTENON, IUC UPMC, ALLIANCE RECH CANCEROL, PARIS, FRANCE.; UNIV HOSP JEAN MINJOZ, SFR IBCT, UMR1098, BESANCON, FRANCE.; UNIV MONTPELLIER I, INST CANC MONTPELLIER, MONTPELLIER, FRANCE.; CTR AZUREEN CANCEROL, MOUGINS, FRANCE.; CTR ONCOL GENTILLY, NANCY, FRANCE.; UNIV PARIS DIDEROT, APHP ST LOUIS, PARIS, FRANCE.; UNIV AUVERGNE, CTR JEAN PERRIN, CLERMONT FERRAND, FRANCE.; UNIV VERSAI…	N		1		N		1		N		1		GENOMIC HEALTH, INC.	WE THANK ALL THE PATIENTS PARTICIPATING IN THE STUDY AND ALLIANCE POUR LA RECHERCHE EN CANCEROLOGIE FOR TECHNICAL SUPPORT. GENOMIC HEALTH, INC., WAS THE SPONSOR OF THE STUDY AND WAS GIVEN AN OPPORTUNITY TO REVIEW AND COMMENT ON THE MANUSCRIPT. THE AUTHORS ARE SOLELY RESPONSIBLE FOR THE CONTENT OF THE MANUSCRIPT WITH NO RESTRICTIONS SET BY THE SPONSOR. AVITAL BAREKET-SAMISH, PH.D., PROVIDED MEDICA…	We thank all the patients participating in the study and Alliance Pour la Recherche en Cancerologie for technical support. Genomic Health, Inc., was the sponsor of the study and was given an opportunity to review and comment on the manuscript. The authors are solely responsible for the content of the manuscript with no restrictions set by the sponsor. Avital Bareket-Samish, Ph.D., provided medica…	GENOMIC HEALTH	1			GENOMIC/DIAGNOSTICS	1					N		1		N		1		Joseph Gligorov: Genomic Health (C/A); Xavier B. Pivot: Roche, TEVA, Amgen (C/A), Pierre Fabre, Genomic Health (H); Jean LouisMisset: ABscience (C/A); Roman Rouzier: Genomic Health (RF). The other authors indicated no financial relationships. (C/A) Consulting/advisory relationship; (RF) Research funding; (E) Employment; (ET) Expert testimony; (H) Honoraria received; (OI) Ownership interests; (IP)…	Y	1
PRACTICE-CHANGING USE OF THE 21-GENE TEST FOR THE MANAGEMENT OF PATIENTS WITH EARLY-STAGE BREAST CANCER IN LATIN AMERICA	GOMEZ HL;BARGALLO-ROCHA JE;BILLINGHURST RJ;DE PIERRO ARN;COLO FA;GIL LLB;ALLEMAND C;MCLEAN IL;LEMA-MEDINA M;HERAZO-MAYA F;TERRIER FJ;CWILICH RG;LEON M;FALCON SG;CASTANO RE;OLIVEIRA SC;JAKUBOWSKI DM;CHAO C	JCO GLOB ONCOL	2021	ARTICLE	1Oncosalud—AUNA, Lima, Peru2Instituto Nacional de Enfermedades Neopl ́asicas, Lima, Peru3Instituto Nacional de Cancerolog ́ıa, Ciudad de M ́exico, Mexico4Sanatorio Mater Dei, Ciudad de Buenos Aires, Argentina5Hospital Dr Juan A. Fern ́andez, Buenos Aires, Argentina6Instituto Alexander Fleming, Buenos Aires, Argentina7Centro de Mastolog ́ıa, Rosario, Argentina8Hospital Italiano de Buenos Aires, Bu…	EXACT SCIENCES	1			EXACT SCIENCES	1			N	1					Supported by Genomic Health Inc (a wholly owned subsidiary of Exact Sciences Corp) for the establishment and maintenance of this registry in Latin America.	GENOMIC HEALTH	1			GENOMIC/DIAGNOSTICS	1					EXACT SCIENCES	1			N		1		Henry L. Gomez Consulting or Advisory Role: AstraZeneca Speakers’ Bureau: Roche, Novartis, AstraZeneca, Bristol Myers Squibb, Lilly Research Funding: MSD Oncology Anıbal R. N´uñez De Pierro Honoraria: Roche, Genomic Health Inc Consulting or Advisory Role: Laboratorio Roche Argentina, Genomic Health Speakers’ Bureau: Roche, Genomic Healh Inc, Omics SRL Travel, Accommodations, Expenses: Labotorio R…	Y	1
IDENTIFYING OPPORTUNITIES AND CHALLENGES FOR PATIENTS WITH SARCOMA AS A RESULT OF COMPREHENSIVE GENOMIC PROFILING OF SARCOMA SPECIMENS	HAY, MARGARET A.;SEVERSON, ERIC A.;MILLER, VINCENT A.;LIEBNER, DAVID A.;VERGILIO, JO-ANNE;MILLIS, SHERRI Z.;CHEN, JAMES L.	JCO PRECIS ONCOL	2020	ARTICLE	OHIO STATE UNIV, COLUMBUS, OH 43210 USA.; FDN MED INC, MORRISVILLE, NC USA.; FDN MED INC, CAMBRIDGE, MA USA.;	FOUNDATION MEDICINE	1			FOUNDATION MEDICINE	1			N	1			STEPS FOR SARCOMA	SUPPORTED BY STEPS FOR SARCOMA (J.L.C.).	Supported by Steps for Sarcoma (J.L.C.).	STEPS FOR SARCOMA (J.L.C.).	1			PUBLIC/NON PROFIT				1										Eric A. Severson Employment: Foundation Medicine, Partners Healthcare Stock and Other Ownership Interests: Foundation Medicine Vincent A. Miller Employment: Foundation Medicine Leadership: Foundation Medicine Stock and Other Ownership Interests: Foundation Medicine, Mirati Therapeutics Consulting or Advisory Role: Revolution Medicines Patents, Royalties, Other Intellectual Property: Receive perio…	Y	1
PROSIGNA TEST IN BREAST CANCER: REAL-LIFE EXPERIENCE	HEQUET, D.;HARRISSART, G.;KRIEF, D.;MAUMY, L.;LEREBOURS, F.;MENET, E.;CALLENS, C.;ROUZIER, R.	BREAST CANCER RES TR	2021	ARTICLE	INST CURIE, DEPT SURG ONCOL, ST CLOUD, FRANCE.; INST CURIE, INSERM U900, ST CLOUD, FRANCE.; INST CURIE, DEPT MED ONCOL, ST CLOUD, FRANCE.; INST CURIE, DEPT PATHOL, ST CLOUD, FRANCE.; INST CURIE, DEPT GENET, PHARMACOGEN UNIT, PARIS, FRANCE.;	N		1		N		1		N		1				FundingNo funding.	N		1																Conflict of interestAll authors declare that they have no conflict of interest.	N		1
PROSPECTIVE, MULTICENTER FRENCH STUDY EVALUATING THE CLINICAL IMPACT OF THE BREAST CANCER INTRINSIC SUBTYPE-PROSIGNA (R) TEST IN THE MANAGEMENT OF EARLY-STAGE BREAST CANCERS	HEQUET, DELPHINE;CALLENS, CELINE;GENTIEN, DAVID;ALBAUD, BENOIT;MOURET-REYNIER, MARIE-ANGE;DUBOT, CORALINE;COTTU, PAUL;HUCHON, CYRILLE;ZILBERMAN, SONIA;BERSENEFF, HELENE;FOA, CYRIL;SALMON, REMY;ROULOT, AURELIE;LEREBOURS, FLORENCE;SALOMON, ANNE;GHALI, NADEEM;MOREL, PASCALE;LI, QIANYI;CAYRE, ANNE;GUINEBRETIERE, JEAN-MARC;HORNBERGER, JOHN;PENAULT-LLORCA, FREDERIQUE;ROUZIER, ROMAN	PLOS ONE	2017	ARTICLE	CTR RENE HUGUENIN, INST CURIE, DEPT SURG ONCOL, ST CLOUD, FRANCE.; INSERM, U900, BIOINFORMAT BIOSTAT EPIDEMIOL & COMPUTAT SYST BIO, ST CLOUD, FRANCE.; INST CURIE, DEPT PHARMACOGENOM, PARIS, FRANCE.; PSL RES UNIV, INST CURIE, TRANSLAT RES DEPT, GENOM PLATFORM, PARIS, FRANCE.; CTR JEAN PERRIN, DEPT MED ONCOL, CLERMONT FERRAND, FRANCE.; CTR RENE HUGUENIN, DEPT MED ONCOL, INST CURIE, ST CLOUD, FRANCE…	CEDAR ASSOCIATES; NANOSTRING TECHNOLOGY	1			NANOSTRING TECHNOLOGY	1			CEDAR ASSOCIATES	1			NANOSTRING TECHNOLOGIES INC.; NANOSTRING TECHNOLOGIES	THIS STUDY WAS FINANCIALLY SUPPORTED BY NANOSTRING TECHNOLOGIES INC. STUDY MANAGEMENT, DATA COLLECTION, AND DATA ANALYSIS WERE PERFORMED BY INSTITUT CURIE AND CEDAR ASSOCIATES. NANOSTRING TECHNOLOGIES INC. PARTICIPATED IN THE INTERPRETATION OF DATA, PREPARATION, AND REVIEW OF THE MANUSCRIPT. NADEEM GHALI AND PASCALE MOREL ARE EMPLOYEES OF NANOSTRING TECHNOLOGIES. JOHN HORNBERGER AND QIANYI LI ARE…	This studywas financiallysupported byNanostringTechnologies Inc. Studymanagement,data collection, and data analysiswereperformedby InstitutCurieand CedarAssociates.NanoStringTechnologies Inc. participatedin the interpretationof data,preparation,and reviewof the manuscript	NANOSTRING TECHNOLOGIES INC	1			GENOMIC/DIAGNOSTICS	1					NANOSTRING TECHNOLOGY	1			CEDAR ASSOCIATES	1			NadeemGhaliand PascaleMorelare employees ofNanostringTechnologies. JohnHornberger andQianyiLi are employees of CedarAssociates.Cedar’seffortsweresupported by institutionalfundingfromNanoStringTechnologies.ProsignaTest (assay)is commercialisedby NanoStringTechnologies.	Y	1
A DECISION IMPACT, DECISION CONFLICT AND ECONOMIC ASSESSMENT OF ROUTINE ONCOTYPE DX TESTING OF 146 WOMEN WITH NODE-NEGATIVE OR PNIMI, ER-POSITIVE BREAST CANCER IN THE UK	HOLT, S.;BERTELLI, G.;HUMPHREYS, I.;VALENTINE, W.;DURRANI, S.;PUDNEY, D.;ROLLES, M.;MOE, M.;KHAWAJA, S.;SHARAIHA, Y.;BRINKWORTH, E.;WHELAN, S.;JONES, S.;BENNETT, H.;PHILLIPS, C. J.	BRIT J CANCER	2013	ARTICLE	PRINCE PHILIP HOSP, DEPT BREAST SURG, LLANELLI SA14 8QF, WALES.; SINGLETON HOSP, DEPT ONCOL, SWANSEA SA2 8QA, W GLAM, WALES.; SWANSEA UNIV, SWANSEA CTR HLTH ECON, SWANSEA SA2 8PP, W GLAM, WALES.; OSSIAN HLTH ECON & COMMUN, CH-4051 BASEL, SWITZERLAND.; BRONGLAIS HOSP, DEPT ONCOL, ABERYSTWYTH SY23 1ER, DYFED, WALES.;	OSSIAN HEALTH ECONOMICS AND COMMUNICATIONS	1			N		1		OSSIAN HEALTH ECONOMICS AND COMMUNICATIONS	1			GENOMIC HEALTH INTERNATIONAL	THIS STUDY WAS SUPPORTED BY FUNDING FROM GENOMIC HEALTH INTERNATIONAL.	This study was supported by funding from Genomic HealthInternational.	GENOMIC HEALTH	1			GENOMIC/DIAGNOSTICS	1					N		1		OSSIAN HEALTH ECONOMICS AND COMMUNICATIONS	1			This study was supported by funding from Genomic HealthInternational.	Y	1
US INSURANCE PROGRAM'S EXPERIENCE WITH A MULTIGENE ASSAY FOR EARLY-STAGE BREAST CANCER	HORNBERGER, JOHN;CHIEN, REBECCA;KREBS, KATIE;HOCHHEISER, LOUIS	J ONCOL PRACT	2011	ARTICLE	CEDAR ASSOC, MENLO PK, CA USA.; STANFORD UNIV, SCH MED, STANFORD, CA 94305 USA.; HUMANA, LOUISVILLE, KY USA.;	CEDAR ASSOCIATES	1			N		1		CEDAR ASSOCIATES	1					Authors’ Disclosures of Potential Conflicts of InterestAlthough all authors completed the disclosure declaration, the fol-lowing author(s) indicated a financial or other interest that is relevantto the subject matter under consideration in this article. Certainrelationships marked with a “U” are those for which no compensationwas received; those relationships marked with a “C” were compen-sated. …	NR			1															Authors’ Disclosures of Potential Conflicts of InterestAlthough all authors completed the disclosure declaration, the fol-lowing author(s) indicated a financial or other interest that is relevantto the subject matter under consideration in this article. Certainrelationships marked with a “U” are those for which no compensationwas received; those relationships marked with a “C” were compen-sated. …	Y	1
IMPACT OF ONCOTYPE DX TESTING ON ADJUVANT TREATMENT DECISIONS IN PATIENTS WITH EARLY BREAST CANCER: A SINGLE-CENTER STUDY IN THE UNITED ARAB EMIRATES	JAAFAR, HASSAN;AL BASHIR, MOHAMED;TAHER, ALI;QAWASMEH, KHALED;JALOUDI, MOHAMMED	ASIA-PAC J CLIN ONCO	2014	ARTICLE	TAWAM HOSP, DEPT ONCOL, AL AIN, U ARAB EMIRATES.;	N		1		N		1		N		1				Medical writing assistance was provided by GenomicHealth.	GENOMIC HEALTH	1			GENOMIC/DIAGNOSTICS	1					N		1		N		1		Conflict of interest: none	N		1
COMPARISON OF RISK ASSESSMENT IN 1652 EARLY ER POSITIVE, HER2 NEGATIVE BREAST CANCER IN A REAL-WORLD DATA SET: CLASSICAL PATHOLOGICAL PARAMETERS VS. 12-GENE MOLECULAR ASSAY (ENDOPREDICT)	JANK P;LINDNER J;LEHMANN A;PFITZNER B;BLOHMER J;HORST D;KRONENWETT R;DENKERT C;SCHMITT W	BREAST CANCER RES. TREAT.	2022	ARTICLE	GENESISCARE, PERTH, AUSTRALIA.; ROYAL WOMEN’S HOSPITAL, PARKVILLE, AUSTRALIA.; PRELUDEDX, LAGUNA HILLS, USA.; PRELUDEDX, LAGUNA HILLS, USA.;	PRELUDEDX, LAGUNA HILLS, USA.	1			PRELUDEDX, LAGUNA HILLS, USA.	1			N		1		PROJEKT DEAL; MYRIAD GENETICS INC. (SALT LAKE CITY, UT, USA)	OPEN ACCESS FUNDING ENABLED AND ORGANIZED BY PROJEKT DEAL. THIS EVALUATION IS PARTLY FUNDED BY MYRIAD GENETICS INC. (SALT LAKE CITY, UT, USA).	Open Access funding enabled and organized by Projekt DEAL. This evaluation is partly funded by Myriad Genetics Inc. (Salt Lake City, UT, USA).	MYRIAD GENETICS INC. (SALT LAKE CITY, UT, USA)	1			GENOMIC/DIAGNOSTICS	1					MYRIAD GENETICS	1			N		1		Conflict of interest CD reports grants from Myriad Inc. during the conduct of the study; personal fees from Novartis, personal fees from Roche, personal fees from MSD Oncology, personal fees from Daiichi Sankyo, personal fees from AstraZeneca, from Molecular Health, grants European Commission H2020, grants from German Cancer Aid Translational Oncology, grants from German Breast Group, personal fe…	Y	1
ECONOMIC IMPACT OF GENE EXPRESSION PROFILING IN PATIENTS WITH EARLY-STAGE BREAST CANCER IN FRANCE	KATZ, GREGORY;ROMANO, OLIVIER;FOA, CYRIL;VATAIRE, ANNE-LISE;CHANTELARD, JEAN-VICTOR;HERVE, ROBERT;BARLETTA, HUGUES;DURIEUX, AXEL;MARTIN, JEAN-PIERRE;SALMON, REMY	PLOS ONE	2015	ARTICLE	1ESSEC Business School, Chair of Therapeutic Innovation, Paris, France and Singapore,2Générale deSanté, Hôpital Privé la Louvière, Lille, France,3Générale de Santé, Hôpital Privé Clairval, Marseille, France,4Creativ-Ceutical, Paris, France,5Générale de Santé, Hôpital Privé Paul d’Egine, Champigny-sur-Marne,France,6Générale de Santé, Hôpital Privé Drôme-Ardèche, Guilherand-Granges, France,7Général…	CREATIV-CEUTICAL	1			N		1		CREATIV-CEUTICAL	1			[DELETE--THEY APPEAR TO BE AFFILIATIONS] CHAIR THERAPEUT INNOVAT, ESSEC BUSINESS SCH, PARIS, FRANCE.; HOP PRIVE LOUVIERE, GEN SANTE, LILLE, FRANCE.; HOP PRIVE CLAIRVAL, GEN SANTE, MARSEILLE, FRANCE.; CREAT CEUT, PARIS, FRANCE.; HOP PRIVE PAUL EGINE, GEN SANTE, CHAMPIGNY SUR MARNE, FRANCE.; HOP PRIVE DROME ARDECHE, GEN SANTE, GUILHERAND GRANGES, FRANCE.; HOP PRIVE PEUPLIERS, GEN SANTE, PARIS, FRAN…		Funding: ALV has received funding from Genomic Health International. No other authors received financial support for the study. The funder had no role in study design, data collection and analysis, decision to publish, or preparation of the manuscript.	N		1																Competing Interests: The authors have the following interests: Anne-Lise Vataire received funding from Genomic Health International. This does not alter the authors’ adherence to all PLOS ONE policies on sharing data and materials.	Y	1
THE IMPACT OF THE 21-GENE ASSAY ON ADJUVANT TREATMENT DECISIONS IN OESTROGEN RECEPTOR-POSITIVE EARLY BREAST CANCER: A PROSPECTIVE STUDY	KUCHEL, ANNA;ROBINSON, TIM;COMINS, CHARLES;SHERE, MIKE;VARUGHESE, MOHINI;SPARROW, GEOFF;SAHU, AJAY;SAUNDERS, LOUISE;BAHL, AMIT;CAWTHORN, SIMON J.;BRAYBROOKE, JEREMY P.	BRIT J CANCER	2016	ARTICLE	UNIV HOSP BRISTOL NHS FDN TRUST, BRISTOL CANC INST, BRISTOL BS2 8ED, AVON, ENGLAND.; NORTH BRISTOL NHS TRUST, BRISTOL BREAST CARE CTR, BRISTOL BS10 5NB, AVON, ENGLAND.; TAUNTON & SOMERSET NHS FDN TRUST, MUSGROVE PK HOSP, BEACON CTR, TAUNTON TA1 5DA, SOMERSET, ENGLAND.; YEOVIL DIST HOSP NHS FDN TRUST, YEOVIL BA21 4AT, ENGLAND.;	N		1		N		1		N		1		GENOMIC HEALTH, INC.	THE STUDY WAS SUPPORTED BY GENOMIC HEALTH, INC. MEDICAL WRITING ASSISTANCE WAS PROVIDED BY AVITAL BAREKET-SAMISH, PHD, OF BIOINSIGHT LTD AND WAS FUNDED BY GENOMIC HEALTH, INC.	The study was supported by Genomic Health, Inc. Medical writingassistance was provided by Avital Bareket-Samish, PhD, ofBioInsight Ltd and was funded by Genomic Health, Inc.CONFLICT OF INTERESTMV received speaker fees from Genomic Health; SC receivedlecture fees from Genomic Health; JB attended advisory boards andreceived lecture fees from Genomic Health. The remaining authorsdeclare no conflict …	GENOMIC HEALTH	1			GENOMIC/DIAGNOSTICS	1					N		1		N		1		The study was supported by Genomic Health, Inc. Medical writingassistance was provided by Avital Bareket-Samish, PhD, ofBioInsight Ltd and was funded by Genomic Health, Inc.CONFLICT OF INTERESTMV received speaker fees from Genomic Health; SC receivedlecture fees from Genomic Health; JB attended advisory boards andreceived lecture fees from Genomic Health. The remaining authorsdeclare no conflict …	Y	1
THE IMPACT OF THE ENVISIA GENOMIC CLASSIFIER IN THE DIAGNOSIS AND MANAGEMENT OF PATIENTS WITH IDIOPATHIC PULMONARY FIBROSIS	LASKY J;CASE A;UNTERMAN A;KREUTER M;SCHOLAND M;CHAUDHARY S;LOFARO L;JOHNSON M;HUANG J;BHORADE G;KENNEDY G	ANN. AM. THORACIC SOCIETY	2022	ARTICLE	Tulane University, New Orleans, USA.; Piedmont Healthcare, Atlanta, USA.; Tel Aviv University, Tel Aviv, Israel.; University of Heidelberg, Heidelberg, Germany.; German Center for Lung Research, Heidelberg, Germany.; University of Utah, Salt Lake City, USA.; University of Arizona, Tucson, USA.; VERACYTE INC, SAN FRANCISCO, USA.; VERACYTE INC, SAN FRANCISCO, USA.; VERACYTE INC, SAN FRANCISCO, USA.…	VERACYTE INC, SAN FRANCISCO, USA.	1			VERACYTE INC, SAN FRANCISCO, USA.	1			N		1		VERACYTE, INC.	SUPPORTED BY VERACYTE, INC., INDUSTRY FUNDING. THE VIEWS EXPRESSED IN THIS ARTICLE DO NOT COMMUNICATE AN OFFICIAL POSITION OF VERACYTE.		VERACYTE	1			GENOMIC/DIAGNOSTICS	1					VERACYTE	1			N		1		DISCLOSURES: Employee relationship with Veracyte, Inc Please note: 2 years Added 04/25/2021 by Sangeeta Bhorade, source¼Web Response, value¼Salary Speaker/Speaker's Bureau relationship with Genentech Please note: 2019-2020 Added 04/30/2021 by Amy Case, source¼Web Response, value¼Honoraria Speaker/Speaker's Bureau relationship with Boehringer Ingelheim Please note: 2019-2020 Added 04/30/2021 by Am…	Y	1
IMPACT OF THE 21-GENE RECURRENCE SCORE ASSAY ON THE TREATMENT OF ESTROGEN RECEPTOR-POSITIVE, HER2-NEGATIVE, BREAST CANCER PATIENTS WITH 1-3 POSITIVE NODES: A PROSPECTIVE CLINICAL UTILITY STUDY	LEVASSEUR, NATHALIE;SUN, JULIA;FENTON, DAVID;BAXTER, SIMON;CHAN, ANGELA;ROBERTS, SARAH;FENG, XIAOLAN;LOHRISCH, CAROLINE;GELMON, KAREN;SHENKIER, TAMARA;CHIA, STEPHEN K.	CLIN BREAST CANCER	2022	ARTICLE	BRITISH COLUMBIA CANC AGCY, DIV MED ONCOL, 600 W 10TH AVE, VANCOUVER, BC V5Z 4E6, CANADA.; VANCOUVER ISL CTR, VANCOUVER, BC V8R 1J8, CANADA.; SINDI AHLUWALIA HAWKINS CTR SOUTHERN INTERIOR, KELOWNA, BC V1Y 5L3, CANADA.; FRASER VALLEY CTR, SURREY, BC V3V 1Z2, CANADA.; CTR NORTH, PRINCE GEORGE, BC V2M 7E9, CANADA.;	N		1		N		1		N		1		EXACT SCIENCES	MEDICAL WRITING ASSISTANCE WAS PROVIDED BY AVITAL BAREKETSAMISH, PHD, AND WAS FUNDED BY EXACT SCIENCES. THE STUDY WAS DESIGNED AND THE DATA WERE COLLECTED AND ANALYZED BY THE AUTHORS. GENOMIC HEALTH COVERED THE COST OF THE TESTING, AND HAD NO ROLE IN THE ANALYSIS OR THE DECISION TO PUBLISH. EXACT SCIENCES FUNDED THE WRITING SUPPORT. THE AUTHORS HAD FULL EDITORIAL CONTROL, AND THE LEAD AND SENIOR …	GenomicHealthcoveredthecostofthetesting,andhadnoroleintheanalysisorthedecisiontopublish.ExactSciencesfundedthewritingsupport.	EXACT SCIENCES; GENOMIC HEALTH	1			GENOMIC/DIAGNOSTICS	1					N		1		N		1		Disclosure N. LeVasseur reports receiving honoraria for participation in advisory boards from Lilly, Novartis, Pfizer, Roche, TerSera and research funds from Abbvie and Exact Sciences. A. Chan reports participating in advisory boards for AstraZeneca, BMS, Eli Lilly, Merck, Novartis, Purdue, Roche; and receiving honoraria from AstraZeneca, Eisai, Merck, Novartis, Pfizer. X. Feng reports having a c…	Y	1
BUDGET IMPACT ANALYSIS OF GENE EXPRESSION TESTS TO AID THERAPY DECISIONS FOR BREAST CANCER PATIENTS IN GERMANY	LUX, M. P.;NABIEVA, N.;HILDEBRANDT, T.;REBSCHER, H.;KUMMEL, S.;BLOHMER, J. -U.;SCHRAUDER, M. G.	BREAST	2021	ARTICLE	FRIEDRICH ALEXANDER UNIV ERLANGEN NURNBERG, CCC ERLANGEN EMN, UNIV BRUSTZENTRUM FRANKEN, FRAUENKLIN,UNIV KLINIKUM ERLANGEN, ERLANGEN, GERMANY.; INST GESUNDHEITSOKON & VERSORGUNGSFORSCH, GYHUM HESEDORF, GERMANY.; KLINIKEN ESSEN MITTE, INTERDISZIPLINARES BRUST KREBSZENTRUM, ESSEN, GERMANY.; CHARITE UNIV MED BERLIN, KLIN GYNAKOL, BERLIN, GERMANY.; CHARITE UNIV MED BERLIN, BRUSTZENTRUM, BERLIN, GERMA…	N		1		N		1		N		1		GENOMIC HEALTH	OSSIAN HEALTH ECONOMICS AND COMMUNICATIONS RECEIVED CONSULTING FEES FROM GENOMIC HEALTH TO SUPPORT THE PREPARATION OF THIS MANUSCRIPT.	Ossian Health Economics and Communications received consulting fees from Genomic Health to support the preparation of this manuscript	GENOMIC HEALTH	1			GENOMIC/DIAGNOSTICS	1					N		1		N		1		N.N. received consultancy honoraria from Janssen-Cilag and travel support from Novartis. J.-U. B. has an unrestricted grant from GHI. M. P. L. received honoraria for lectures and consultancies by Novartis, Roche, Pfizer, AstraZeneca, Medac, GHI and TEVA. S.K. received honoraria for lectures and consultancies by GHI. M. G. S., T. H. and H.R. declare no conflicts of interest	Y	1
SUBSTANTIAL REDUCTION IN ADJUVANT CHEMOTHERAPY WITH THE USE OF THE 21-GENE TEST TO I CAGE EAR Y BREAST CANCER IN A PUBLIC HOSPITAL IN BRAZIL	MATTAR A;FONSECA GR;ROMAO MBA;SHIDA JY;DE OLIVEIRA VM;BASTOS MCS;BAGNOLI F;RINALDI JF;STIEPCICH MMA;DA SILVA MALG;JAKUBOWSKI DM;CHAO C;OLIVEIRA SC;GEBRIM LH	JCO GLOBAL ONCOLOGY	2021	ARTICLE	1Hospital P ́erola Byington, São Paulo, Brazil2Santa Casa de Miseric ́ordia de São Paulo, São Paulo, Brazil3Laborat ́orio Fleury, São Paulo, Brazil4Exact Sciences Corp, Redwood City, CA	EXACT SCIENCES	1			EXACT SCIENCES	1			N		1				Genomic Health Inc (a wholly owned subsidiary of Exact Sciences Corporation) performed the 21-gene tests free of charge for this study but provided no other support.	GENOMIC HEALTH	1			GENOMIC/DIAGNOSTICS	1					EXACT SCIENCES	1			N		1		Andre Mattar Employment: Novo Nordisk Stock and Other Ownership Interests: Novo Nordisk Honoraria: DASA Consulting or Advisory Role: Lilly, AstraZeneca, Roche, Novartis, Fleury Group, Exact Sciences Speakers’ Bureau: Exact Sciences, Novartis Other Relationship: Genomic Health, Roche Debbie M. Jakubowski Employment: Exact Sciences Stock and Other Ownership Interests: Exact Sciences Calvin Chao Emp…	Y	1
PROSPECTIVE ADAPTIVE UTILITY TRIAL TO VALIDATE PERFORMANCE OF A NOVEL URINE EXOSOME GENE EXPRESSION ASSAY TO PREDICT HIGH-GRADE PROSTATE CANCER IN PATIENTS WITH PROSTATE-SPECIFIC ANTIGEN 2-10 NG/ML AT INITIAL BIOPSY	MCKIERNAN, JAMES;DONOVAN, MICHAEL J.;MARGOLIS, ERIC;PARTIN, ALAN;CARTER, BALLENTINE;BROWN, GORDON;TORKLER, PHILLIPP;NOERHOLM, MIKKEL;SKOG, JOHAN;SHORE, NEAL;ANDRIOLE, GERRY;THOMPSON, IAN;CARROLL, PETER	EUR UROL	2018	ARTICLE	COLUMBIA UNIV, DEPT UROL, MED CTR, NEW YORK, NY USA.; ICAHN SCH MED MT SINAI, NEW YORK, NY 10029 USA.; UROL CTR ENGLEWOOD, ENGLEWOOD, NJ USA.; JOHNS HOPKINS UNIV, SCH MED, JAMES BUCHANAN BRADY UROL INST, BALTIMORE, MD USA.; JOHNS HOPKINS UNIV, SCH MED, DEPT UROL, BALTIMORE, MD 21205 USA.; DELAWARE VALLEY UROL, VOORHEES, NJ USA.; EXOSOME DIAGNOST GMBH, MARTINSRIED, GERMANY.; EXOSOME DIAGNOST INC, …	EXOSOME DIAGNOSTIC INC	1			EXOSOME DIAGNOSTIC INC	1			N		1		EXOSOME DIAGNOSTICS	EXOSOME DIAGNOSTICS PROVIDED FUNDING FOR THE STUDY AND ASSISTED WITH THE ANALYSIS. THE AUTHORS WOULD LIKE TO THANK RUTH ETZIONI (RE) FOR PARTICIPATION IN THE CAREPATH CONSENSUS COMMITTEE.	Financial disclosures:Michael Joseph Donovan certifies that all conflictsof interest, including specificfinancial interests and relationships andaffiliations relevant to the subject matter or materials discussed in themanuscript (eg, employment/affiliation, grants or funding, consultan-cies, honoraria, stock ownership or options, expert testimony, royalties,or patentsfiled, received, or pending),…	EXOSOME DIAGNOSTICS	1			GENOMIC/DIAGNOSTICS	1					EXOSOME DIAGNOSTIC INC	1			N		1		Financial disclosures:Michael Joseph Donovan certifies that all conflictsof interest, including specificfinancial interests and relationships andaffiliations relevant to the subject matter or materials discussed in themanuscript (eg, employment/affiliation, grants or funding, consultan-cies, honoraria, stock ownership or options, expert testimony, royalties,or patentsfiled, received, or pending),…	Y	1
REAL-WORLD ANALYSIS OF CLINICAL AND ECONOMIC IMPACT OF 21-GENE RECURRENCE SCORE (RS) TESTING IN EARLY-STAGE BREAST CANCER (ESBC) IN IRELAND	MCSORLEY, L. M.;THARMABALA, M.;AL RAHBI, F.;MCSORLEY, K.;CHEW, S.;EVOY, D.;GERAGHTY, J. G.;PRICHARD, R. S.;ROTHWELL, J.;MCCARTAN, D. P.;MCDERMOTT, E. W.;KEANE, M.;KENNEDY, M. J.;O'REILLY, S.;MILLEN, S. J.;CROWN, J. P.;SMYTH, L. M.;KELLY, C. M.;QUINN, C. M.;WALSHE, J. M.	BREAST CANCER RES TR	2021	ARTICLE	ST VINCENTS UNIV HOSP, DEPT MED ONCOL, DUBLIN 4, IRELAND.; ST VINCENTS UNIV HOSP, DEPT PATHOL, DUBLIN, IRELAND.; ST VINCENTS UNIV HOSP, DEPT SURG BREAST SURG, DUBLIN, IRELAND.; GALWAY UNIV HOSP, DEPT MED ONCOL, GALWAY, IRELAND.; ST JAMES HOSP, DEPT MED ONCOL, DUBLIN, IRELAND.; CORK UNIV HOSP, DEPT MED ONCOL, CORK, IRELAND.; EXACT SCI UK LTD, LONDON, ENGLAND.; MATER MISERICORDIAE UNIV HOSP, DEPT M…	EXACT SCIENCES	1			EXACT SCIENCES	1			N		1				Not applicable. No funding received for this study.	N		1																Conflict of interestSJ Millen is an employee of Exact Sciences and provided assistance with budget impact calculations. LM Smyth has the following disclosures: Employment: Loxo Oncology at Lilly; Stock and Other Ownership Interests: Lilly; Honoraria: AstraZeneca, Pfizer, Roche/Genentech; Consulting or Advisory Role: AstraZeneca, Roche/Genentech, Loxo Oncology at Lilly, Pfizer, Novartis; Research …	Y	1
INFLUENCE OF A GENOMIC CLASSIFIER ON POST-OPERATIVE TREATMENT DECISIONS IN HIGH-RISK PROSTATE CANCER PATIENTS: RESULTS FROM THE PRO-ACT STUDY	MICHALOPOULOS, STEVEN N.;KELLA, NAVEEN;PAYNE, RYAN;YOHANNES, PAULOS;SINGH, AMAR;HETTINGER, CHRISTIAN;YOUSEFI, KASRA;HORNBERGER, JOHN	CURR MED RES OPIN	2014	ARTICLE	CEDAR ASSOCIATES, MENLO PK, CA USA.; UROL & PROSTATE INST, SAN ANTONIO, TX USA.; SALINA UROL, SALINA, KS USA.; FREMONT UROL HLTH CTR, FREMONT, NE USA.; UNIV TENNESSEE, COLL MED, CHATTANOOGA, TN USA.; ERLANGER MED CTR, CHATTANOOGA, TN USA.; KANSAS CITY UROL CARE, OVERLAND PK, KS USA.; GENOMEDX BIOSCI INC, VANCOUVER, BC, CANADA.; CEDAR ASSOCIATES, MENLO PK, CA USA.; STANFORD UNIV, PALO ALTO, CA 943…	CEDAR ASSOCIATES; GENOMEDX BIOSCI INC	1			GENOMEDX BIOSCI INC	1			CEDAR ASSOCIATES	1			GENOMEDX BIOSCIENCES	THIS STUDY WAS FUNDED BY GENOMEDX BIOSCIENCES.	Declaration of fundingThis study was funded by GenomeDx Biosciences.	GENOMEDX BIOSCIENCES	1			GENOMIC/DIAGNOSTICS	1					GENOMEDX BIOSCI INC	1			CEDAR ASSOCIATES	1			Kasra Yousefi is an employee of GenomeDx Biosciences.Christian Hettinger is a consultant to GenomeDx Biosciences.Steven Michalopoulos, Amar Singh, and John Hornbergerreceived a research grant from GenomeDx Biosciences.Naveen Kella, Ryan Payne, and Paulos Yohannes do not haveany conflicts to disclose. CMRO Peer Reviewers on this manu-script have received an honorarium from CMRO for their reviewwor…	Y	1
UTILIZATION AND IMPACT OF 21-GENE RECURRENCE SCORE ASSAY FOR BREAST CANCER IN CLINICAL PRACTICE ACROSS THE UNITED STATES: LESSONS LEARNED FROM THE 2010 TO 2012 NATIONAL CANCER DATA BASE ANALYSIS	ORUCEVIC, AMILA;HEIDEL, ROBERT E.;BELL, JOHN L.	BREAST CANCER RES TR	2016	ARTICLE	UNIV TENNESSEE, MED CTR KNOXVILLE, DEPT PATHOL, 1924 ALCOA HWY, KNOXVILLE, TN 37920 USA.; UNIV TENNESSEE, MED CTR KNOXVILLE, DEPT SURG, 1924 ALCOA HWY, KNOXVILLE, TN 37920 USA.;	N		1		N		1		N		1				The NCDB is a joint project of the Commission onCancer (CoC) of the American College of Surgeons and the AmericanCancer Society. The CoC’s NCDB and the hospitals participating inthe CoC NCDB are the source of the de-identified data used herein;they have not verified and are not responsible for the statisticalvalidity of the data analysis or the conclusions derived by the authors.	NR			1															The authors declare that they have no conflict ofinterest.	N		1
IMPACT OF ONCOTYPE DX RECURRENCE SCORE ON TREATMENT DECISIONS: RESULTS OF A PROSPECTIVE MULTICENTER STUDY IN TURKEY	OZMEN, VAHIT;ATASOY, AJLAN;GOKMEN, ERHAN;OZDOGAN, MUSTAFA;GULER, NILUFER;URAS, CIHAN;OK, ENGIN;DEMIRCAN, ORHAN;ISIKDOGAN, ABDURRAHMAN;SAIP, PINAR	CUREUS	2016	ARTICLE	ISTANBUL UNIV, ISTANBUL MED FAC, DEPT SURG, ISTANBUL, TURKEY.; EORTC, DEPT MED, BRUSSELS, BELGIUM.; EGE UNIV, FAC MED, DIV MED ONCOL, DEPT INTERNAL MED, IZMIR, TURKEY.; AKDENIZ UNIV, FAC MED, DIV MED ONCOL, DEPT INTERNAL MED,MEM HOSP ANTALYA, ANTALYA, TURKEY.; HACETTEPE UNIV, INST ONCOL, DEPT INTERNAL MED, DIV MED ONCOL, ANKARA, TURKEY.; ACIBADEM UNIV MASLAK, DEPT GEN SURG, ISTANBUL, TURKEY.; ERC…	N		1		N		1		N		1				Payment/servicesinfo: Genomic Health Inc (California, USA) has provided an educational grant for the genomictesting in this trial.	GENOMIC HEALTH	1			GENOMIC/DIAGNOSTICS	1					N		1		N		1		Human subjects: Consent was obtained by all participants in this study. Istanbul UniversityIstanbul Medical Faculty Ethics Committee issued approval Approval file number 2014/800;Ethics Committee session number 09.05.2014 09. Animal subjects: All authors have confirmedthat this study did not involve animal subjects or tissue. Conflicts of interest: In compliancewith the ICMJE uniform disclosure f…	N		1
PERCEIVED CLINICAL UTILITY OF A TEST FOR PREDICTING INADEQUATE RESPONSE TO TNF INHIBITOR THERAPIES IN RHEUMATOID ARTHRITIS: RESULTS FROM A DECISION IMPACT STUDY	PAPPAS, DIMITRIOS A.;BRITTLE, CHRISTINE;MOSSELL, JAMES E., III;WITHERS, JOHANNA B.;LIM-HARASHIMA, JERALDINE;KREMER, JOEL M.	RHEUMATOL INT	2021	ARTICLE	CORRONA LLC, WALTHAM, MA 02451 USA.; CORRONA RES FDN, WALTHAM, MA 02452 USA.; TIFT REG MED CTR, TIFTON, GA USA.; HEALTHIVIBE, ARLINGTON, VA USA.; SCIPHER MED CORP, WALTHAM, MA USA.;	CORRONA LLC; SCIPHER MED CORP	1			SCIPHER MED CORP	1			CORRONA LLC	1			SCIPHER MEDICINE CORPORATION	THIS PROJECT WAS FUNDED BY SCIPHER MEDICINE CORPORATION. ALL STUDY PARTICIPANTS PROVIDED CONSENT BEFORE ANSWERING SURVEY QUESTIONS. STERLING IRB REVIEWED THIS STUDY.	FundingThis project was funded by Scipher Medicine Corporation. All study participants provided consent before answering survey ques-tions. Sterling IRB reviewed this study.	SCIPHER MEDICINE CORPORATION;	1			GENOMIC/DIAGNOSTICS	1					SCIPHER MED CORP	1			CORRONA LLC	1			FundingThis project was funded by Scipher Medicine Corporation. All study participants provided consent before answering survey ques-tions. Sterling IRB reviewed this study.	Y	1
Clinical performance and management outcomes with the decision Dx-UM gene expression profile test in a prospective multicenter study	Plasseraud, K.M.; Cook, R.W.; Tsai, T.; Shildkrot, Y.; Middlebrook, B.; Maetzold, D.; Wilkinson, J.; Stone, J.; Johnson, C.; Oelschlager, K.; Aaberg, T.M.	J. Oncol.	2016	ARTICLE	1Castle Biosciences, Friendswood, TX 77546, USA2Retinal Consultants, Sacramento, CA 95819, USA3UniversityofVirginia,Charlottesville,VA22908,USA4Michigan State University Medical School and Retina Specialists of Michigan, Grand Rapids, MI 49546, USA	CASTLE BIOSCIENCE	1			CASTLE BIOSCIENCE	1			N		1				Financial support/sponsorship for this research was provided by Castle Biosciences, Inc.	CASTLE BIOSCIENCES	1			GENOMIC/DIAGNOSTICS	1					CASTLE BIOSCIENCE	1			N		1		The following authors are employees of study’s sponsor, Castle Biosciences: Kristen Meldi Plasseraud, Robert W. Cook, Brooke Middlebrook, Jeff Wilkinson, John Stone, Kristen Oelschlager, and Derek Maetzold. The following authors have stock in the sponsoring company: Kristen Meldi Plasseraud, Robert W. Cook, Brooke Middlebrook, Jeff Wilkinson, John Stone, Kristen Oelschlager, and Derek Maetzold. T…	Y	1
THE IMPACT OF COMPREHENSIVE GENOMIC PROFILING (CGP) ON THE DECISION-MAKING PROCESS IN THE TREATMENT OF ALK-REARRANGED ADVANCED NON-SMALL CELL LUNG CANCER (ANSCLC) AFTER FAILURE OF 2ND/3RD-GENERATION ALK TYROSINE KINASE INHIBITORS (TKIS)	RAPHAEL A;ONN A;HOLTZMAN L;DUDNIK J;URBAN D;KIAN W;COHEN A;MOSKOVITZ M;ZER A;BAR J;RABINOVICH N;GRYNBERG S;OEDEGAARD C;AGBARYA A;PELED N;SHOCHAT T;DUDNIK E;ISRAEL LUNG CANCER GROUP ILCG	FRONT. ONCOL.	2022	ARTICLE	TEL AVIV UNIVERSITY, TEL AVIV, ISRAEL.; TEL AVIV UNIVERSITY, TEL AVIV, ISRAEL.; CHAIM SHEBA MEDICAL CENTER, RAMAT GAN, ISRAEL.; SOROKA UNIVERSITY MEDICAL CENTER, BEER-SHEVA, ISRAEL.; SHAARE ZEDEK MEDICAL CENTER, JERUSALEM, ISRAEL.; RAMBAM HEALTH CARE CAMPUS, HAIFA, ISRAEL.; MEIR MEDICAL CENTER, KEFAR SAVA, ISRAEL.; BNAI ZION MEDICAL CENTER, HAIFA, ISRAEL.; BEN GURION UNIVERSITY OF NEGEV, BEER-SHE…	N		1		N		1		N		1		US20130150261 A1, WO/2015/059646, WO2012023138 BRISTOL-MYERS SQUIBBBRISTOL-MYERS SQUIBB, BMS ELI LILLY AND COMPANYELI LILLY AND COMPANY, GAURDANT360 PFIZERPFIZER ASTRAZENECAASTRAZENECA NOVARTISNOVARTIS ROCHEROCHE SANOFISANOFI EMD SERONOEMD SERONO MESO SCALE DIAGNOSTICSMESO SCALE DIAGNOSTICS, MSD BOEHRINGER INGELHEIMBOEHRINGER INGELHEIM TAKEDA PHARMACEUTICAL COMPANYTAKEDA PHARMACEUTICAL COMPANY, T…	AUTHOR TS WAS EMPLOYED BY THE COMPANY STATISTICAL CONSULTING UNIT. DISCLOSURE (ALL OUTSIDE OF THE SUBMITTED WORK): AR REPORTED PERSONAL FEES FROM ROCHE, ASTRA ZENECA, MERCK SHARPE & DOHME, NOVARTIS, TAKEDA, ELLI LILLY, SUPPORT FOR ATTENDING MEETINGS FROM BRISTOL MYERS SQUIBB, ROCHE, BOEHRINGER INGELHEIM. AO REPORTED ADVISORY FEES FROM MERCK SHARPE & DOHME, BRISTOL MYERS SQUIBB, ROCHE, ASTRA ZENEC…		BRISTOL-MYERS SQUIBB; ELI LILLY AND COMPANY; ASTRAZENECA; PFIZER; NOVARTIS; ROCHE PHARMACEUTICALS; SANOFI; EMD SERONO; MESO SCALE DIAGNOSTICS; BOEHRINGER INGELHEIM; TAKEDA PHARMACEUTICAL COMPANY; MERCK SHARP AND DOHME	1			GENOMIC/DIAGNOSTICS; PHARMA	1	1				N		1		N		1		AUTHOR TS WAS EMPLOYED BY THE COMPANY STATISTICAL CONSULTING UNIT. DISCLOSURE (ALL OUTSIDE OF THE SUBMITTED WORK): AR REPORTED PERSONAL FEES FROM ROCHE, ASTRA ZENECA, MERCK SHARPE & DOHME, NOVARTIS, TAKEDA, ELLI LILLY, SUPPORT FOR ATTENDING MEETINGS FROM BRISTOL MYERS SQUIBB, ROCHE, BOEHRINGER INGELHEIM. AO REPORTED ADVISORY FEES FROM MERCK SHARPE & DOHME, BRISTOL MYERS SQUIBB, ROCHE, ASTRA ZENEC…	Y	1
MULTIPLATFORM TUMOR PROFILING DELIVERS VALUE BASED HEALTH CARE IN REFRACTORY CANCER PATIENTS	RUSSELL, K. J.;DEAN, A.;MUCKLE, G.;HUSSAIN, T.;HERNANDEZ, A.;VOSS, A.;SPETZLER, D.	VALUE HEALTH	2017	ARTICLE	CARIS LIFE SCI, BASEL, SWITZERLAND.; ST JOHN GOD HOSP, SUBIACO, WA, AUSTRALIA.; CHAMP ONCOL INC, LONDON, ENGLAND.; CARIS LIFE SCI, PHOENIX, AZ USA.;	CARIS LIFE SCIENCES	1			CARIS LIFE SCIENCES	1			N		1				NR				1															NR	NR			1
PROSPECTIVE ASSESSMENT OF THE DECISION-MAKING IMPACT OF THE BREAST CANCER INDEX IN RECOMMENDING EXTENDED ADJUVANT ENDOCRINE THERAPY FOR PATIENTS WITH EARLY-STAGE ER-POSITIVE BREAST CANCER	SANFT, TARA;AKTAS, BILGE;SCHROEDER, BROCK;BOSSUYT, VEERLE;DIGIOVANNA, MICHAEL;ABU-KHALAF, MAYSA;CHUNG, GINA;SILBER, ANDREA;HOFSTATTER, ERIN;MOUGALIAN, SARAH;EPSTEIN, LIANNE;HATZIS, CHRISTOS;SCHNABEL, CATHY;PUSZTAI, LAJOS	BREAST CANCER RES TR	2015	ARTICLE	YALE UNIV, SCH MED, YALE CANC CTR, BREAST MED ONCOL, NEW HAVEN, CT 06520 USA.; BIOTHERANOST INC, SAN DIEGO, CA 92121 USA.;	BIOTHERANOSTICS	1			BIOTHERANOSTICS	1			N		1				NR	NR			1															Conflict of interest No competing interest including financial interests, activities, relationships, and affiliations to disclose for the following authors: Tara Sanft, MD, Bilge Aktas, MD, Veerle Bossuyt, MD, Michael DiGiovanna, MD, PhD, Maysa Abu-Khalaf, MD, Gina Chung, MD, Andrea Silber, MD, Erin Hofstatter, MD, Sarah Mougalian, MD, Lianne Epstein, MPH, Christos Hatzis, PhD. The following auth…	Y	1
A PROSPECTIVE DECISION-IMPACT STUDY INCORPORATING BREAST CANCER INDEX INTO EXTENDED ENDOCRINE THERAPY DECISION-MAKING	SANFT, TARA;BERKOWITZ, ALYSSA;SCHROEDER, BROCK;HATZIS, CHRISTOS;SCHNABEL, CATHERINE A.;BRUFSKY, ADAM;GUSTAVSEN, GARY;PUSZTAI, LAJOS;VAN LONDEN, G. J.	BREAST CANCER MANAG	2019	ARTICLE	YALE UNIV, SCH MED, YALE CANC CTR, NEW HAVEN, CT 06520 USA.; BIOTHERANOST INC, SAN DIEGO, CA 92121 USA.; UNIV PITTSBURGH, MED CTR, PITTSBURGH, PA 15213 USA.; HLTH ADV LLC, WESTON, MA 02493 USA.;	HEALTH ADVANCES LLC; BIOTHERANOSTICS	1			BIOTHERANOSTICS	1			HEALTH ADVANCES LLC	1			BIOTHERANOSTICS, INC.	THIS STUDY WAS FUNDED BY BIOTHERANOSTICS, INC. IT SHOULD BE NOTED THAT NO MEMBER OF BIOTHERANOSTICS WAS INVOLVED IN THE DATA GATHERING OR ANALYSIS OF THESE FINDINGS. THE AUTHORS HAVE NO OTHER RELEVANT AFFILIATIONS OR FINANCIAL INVOLVEMENT WITH ANY ORGANIZATION OR ENTITY WITH A FINANCIAL INTEREST IN OR FINANCIAL CONFLICT WITH THE SUBJECT MATTER OR MATERIALS DISCUSSED IN THE MANUSCRIPT APART FROM T…	This study was funded by Biotheranostics, Inc. It should be noted that no member of Biotheranostics was involved in the data gathering or analysis of these findings. The authors have no other relevant affiliations or financial involvement with any organization or entity with a financial interest in or financial conflict with the subject matter or materials discussed in the manuscript apart from t…	BIOTHERANOSTICS, INC.	1			GENOMIC/DIAGNOSTICS	1					BIOTHERANOSTICS	1			HEALTH ADVANCES LLC	1			T Sanft, A Berkowitz, C Hatzis and GJ van Londen declare no potential conflicts of interest. B Schroeder was an employee and shareholder in Biotheranostics, Inc. at the time the analyses were conducted. CA Schnabel is an employee and shareholder, and holds a leadership role at Biotheranostics, Inc. Adam Brufsky and Gary Gustavsen have served in advisory roles for Biotheranostics, Inc. L Pusztai h…	Y	1
CANASSIST BREAST IMPACTING CLINICAL TREATMENT DECISIONS IN EARLY-STAGE HR PLUS BREAST CANCER PATIENTS: INDIAN SCENARIO	SANKARAN, SATISH;DIKSHIT, JYOTI BAJPAI;SV, CHANDRA PRAKASH;MALLIKARJUNA, SE;SOMASHEKHAR, SP;PATIL, SHEKHAR;KUMAR, RAJEEV;PRASAD, KRISHNA;SHET, DINESH;BAKRE, MANJIRI M.	INDIA J SURG ONCOL	2021	ARTICLE	ONCOSTEM DIAGNOST PRIVATE LTD, 4 RAJA RAM MOHAN ROY RD,AANAND TOWERS,2ND FLOOR, BANGALORE 560027, KARNATAKA, INDIA.; MANIPAL HOSP, BANGALORE, KARNATAKA, INDIA.; SRI SHANKARA CANC HOSP & RES CTR, BANGALORE, KARNATAKA, INDIA.; HCG, BANGALORE, KARNATAKA, INDIA.; RAJIV GANDHI CANC INST & RES CTR, NEW DELHI, INDIA.; MANGALORE INST ONCOL, MANIPAL, KARNATAKA, INDIA.; FATHER MULLER MED COLL, MANGALORE, I…	ONCOSTEM DIAGNOSTICS	1			ONCOSTEM DIAGNOSTICS	1			N		1				NR	NR			1															All authors except SPS, SP, RK, KP, and DS are employees of OncoStem Diagnostics Pvt. Ltd which developed CanAssist-Breast. MMB is a co-inventor on a patent application related to this article. Authors do not have any other competing interest to declare.	Y	1
LOW CORRELATION BETWEEN KI67 ASSESSED BY QRT-PCR IN ONCOTYPE DX SCORE AND KI67 ASSESSED BY IMMUNOHISTOCHEMISTRY	SELMANI Z;MOLIMARD C;OVERS A;BAZAN F;CHAIGNEAU L;DOBI E;MENEVEAU L;PAILLARD M;MEYNARD J;ALGROS M;BORG C;FEUGEAS J;PIVOT X;PRETET J;CURTIT E	SCI REP	2022	ARTICLE	UNIVERSITY HOSPITAL OF BESANCON, BESANCON, FRANCE.; UNIVERSITY HOSPITAL OF BESANCON, BESANCON, FRANCE.; UNIVERSITY HOSPITAL OF BESANCON, BESANCON, FRANCE.; UNIVERSITY HOSPITAL OF BESANCON, BESANCON, FRANCE.; UNIVERSITY HOSPITAL OF BESANCON, BESANCON, FRANCE.; UNIVERSITY HOSPITAL OF BESANCON, BESANCON, FRANCE.; UNIVERSITY HOSPITAL OF BESANCON, BESANCON, FRANCE.; UNIVERSITY HOSPITAL OF BESANCON, BE…	N		1		N		1		N		1				NR	NR			1															Acknowledgements We thank all patients who agreed to participate in this observational study. Authors also thank Genomic Health, Inc. (now Exact sciences) and Mahi Y. for the Ki67RNA data. The authors are grateful to all participating physicians for their cooperation and for private and public anatomopathology departments (CH de Trevenans, Besançon Pathologie and Dr Chargeboeuf M.) for their part…	N		1
PERCEPTA GENOMIC SEQUENCING CLASSIFIER AND DECISION-MAKING IN PATIENTS WITH HIGH-RISK LUNG NODULES: A DECISION IMPACT STUDY	SETHI, SONALI;OH, SCOTT;CHEN, ALEXANDER;BELLINGER, CHRISTINA;LOFARO, LORI;JOHNSON, MARLA;HUANG, JING;BHORADE, SANGEETA MARUTI;BULMAN, WILLIAM;KENNEDY, GIULIA C.	BMC PULM MED	2022	ARTICLE	CLEVELAND CLIN, RESP INST, DIV PULM MED, 9500 EUCLID AVE,MAIL CODE A90, CLEVELAND, OH 44195 USA.; UNIV CALIF LOS ANGELES, DIV PULM CRIT CARE & SLEEP MED, LOS ANGELES, CA USA.; WASHINGTON UNIV, SCH MED, DIV PULM & CRIT CARE MED, ST LOUIS, MO USA.; WAKE FOREST SCH MED, PULM CRIT CARE ALLERGY & IMMUNOL DIS, WINSTON SALEM, NC 27101 USA.; VERACYTE INC, SAN FRANCISCO, CA USA.;	VERACYTE	1			VERACYTE	1			N		1		VERACYTE INC.	FUNDING FOR THIS STUDY AND THE PUBLICATION OF THIS ARTICLE WAS PROVIDED BY VERACYTE INC. VERACYTE INC. DRAFTED THE STUDY DESIGN, OVERSAW THE DATA ANALYSIS AND MANUSCRIPT PREPARATION, AND APPROVED THE DECISION TO PUBLISH.	Funding Funding for this study and the publication of this article was provided by Veracyte Inc. Veracyte Inc. drafted the study design, oversaw the data analysis and manuscript preparation, and approved the decision to publish.	VERACYTE	1			GENOMIC/DIAGNOSTICS	1					VERACYTE	1			N		1		Competing interests LRL, MJ, JH, SMB, WAB, and GCK are employed by Veracyte, Inc.	Y	1
ECONOMIC IMPACT OF 21-GENE RECURRENCE SCORE TESTING ON EARLY-STAGE BREAST CANCER IN IRELAND	SMYTH, LILLIAN;WATSON, GEOFF;WALSH, ELAINE M.;KELLY, CATHERINE M.;KEANE, MACCON;KENNEDY, M. JOHN;GROGAN, LIAM;HENNESSY, BRYAN T.;O'REILLY, SEAMUS;COATE, LINDA E.;O'CONNOR, MIRIAM;QUINN, CECILY;VERLEGER, KATHARINA;SCHOEMAN, OLAF;O'REILLY, SUSAN;WALSHE, JANICE M.	BREAST CANCER RES TR	2015	ARTICLE	ST VINCENTS UNIV HOSP, DEPT MED ONCOL, DUBLIN 4, IRELAND.; ALL IRELAND COOPERAT ONCOL RES GRP, DUBLIN 2, IRELAND.; ST VINCENTS HEALTHCARE GRP, DEPT HISTOPATHOL, DUBLIN 4, IRELAND.; PHARMERIT GMBH, BERLIN, GERMANY.; NATL CANC CONTROL PROGRAMME, DUBLIN, IRELAND.;	ALL IRELAND COOPERATIVE ONCOLOGY RESEARCH GROUP	1			N		1		ALL IRELAND COOPERATIVE ONCOLOGY RESEARCH GROUP	1			GENOMIC HEALTH	THIS STUDY WAS FUNDED BY GENOMIC HEALTH.	This study was funded by Genomic health.	GENOMIC HEALTH	1			GENOMIC/DIAGNOSTICS	1					N		1		ALL IRELAND COOPERATIVE ONCOLOGY RESEARCH GROUP	1			The authors JW and MJK declare consultant roles for Roche and Genomic Health, respectively. The authors KV and OS declare funding from Pharmerit GmbH. All other authors declare that they have no conflict of interest.	Y	1
CLINICAL UTILITY OF THERAPY SELECTION INFORMED BY PREDICTED NONRESPONSE TO TUMOR NECROSIS FACTOR-ALPHA INHIBITORS: AN ANALYSIS FROM THE STUDY TO ACCELERATE INFORMATION OF MOLECULAR SIGNATURES (AIMS) IN RHEUMATOID ARTHRITIS	STRAND, VIBEKE;COHEN, STANLEY B.;CURTIS, JEFFREY R.;ZHANG, LIXIA;KIVITZ, ALAN J.;LEVIN, ROBERT W.;MATHIS, ANGELA;CONNOLLY-STRONG, ERIN;WITHERS, JOHANNA B.	EXPERT REV MOL DIAGN	2022	ARTICLE	STANFORD UNIV, SCH MED, DIV IMMUNOL RHEUMATOL, PALO ALTO, CA 94304 USA.; THR PRESBYTERIAN HOSP, METROPLEX CLIN RES CTR, RHEUMATOL DEPT, DALLAS, TX USA.; UNIV ALABAMA BIRMINGHAM, DIV CLIN IMMUNOL & RHEUMATOL, BIRMINGHAM, AL 35294 USA.; SCIPHER MED, DATA SCI, WALTHAM, MA USA.; ALTOONA CTR CLIN RES, DUNCANSVILLE, PA USA.; UNIV S FLORIDA, DEPT MED, BAY AREA RHEUMATOL, CLEARWATER, FL USA.;	SCIPHER MEDICINE CORPORATION	1			SCIPHER MEDICINE CORPORATION	1			N		1		SCIPHER MEDICINE CORPORATION	THIS STUDY WAS FUNDED BY SCIPHER MEDICINE CORPORATION.	Acknowledgments Editorial support was provided by Brooke Dulka, PhD of The Med Writers and funded by the study sponsor. The authors thank the health-care providers and participants who made this study possible. Funding This study was funded by Scipher Medicine Corporation.	SCIPHER MEDICINE CORPORATION	1			GENOMIC/DIAGNOSTICS	1					SCIPHER MEDICINE CORPORATION	1			N		1		Declaration of Interest Vibeke Strand: Consultant for Abbvie, Amgen, Arena, Astra Zeneca, BMS, Boehringer Ingelheim, Celltrion, Genentech/Roche, Flexion, Galapagos, Gilead, GlaxoSmithKline, GSK, Horizon, Ichnos, Idorsia, Inmedix, Janssen, Kiniksa, Lilly, Merck, Myriad Genetics, Novartis, Pfizer, Regeneron Pharmaceuticals, Rheos, R-Pharma, Samsung, Sandoz, Sanofi, Scipher, Setpoint, Sun Pharma and…	Y	1
MULTI-INSTITUTIONAL, PROSPECTIVE CLINICAL UTILITY STUDY EVALUATING THE IMPACT OF THE 92-GENE ASSAY (CANCERTYPE ID) ON FINAL DIAGNOSIS AND TREATMENT PLANNING IN PATIENTS WITH METASTATIC CANCER WITH AN UNKNOWN OR UNCLEAR DIAGNOSIS	THOMAS, SACHDEV P.;JACOBSON, LAUREN E.;VITTORIO, ANTHONY R.;OPERANA, THERESA N.;SCHROEDER, BROCK E.;SCHNABEL, CATHERINE A.;BRAITEH, FADI	JCO PRECIS ONCOL	2018	ARTICLE	ILLINOIS CANC CARE, PEORIA, IL USA.; VA CENT CALIF HLTH CARE SYST, FRESNO, CA 93703 USA.; SANTA BARBARA COTTAGE HOSP, SANTA BARBARA, CA USA.; YOSEMITE PATHOL MED CROUP, MODESTO, CA USA.; BIOTHERANOSTICS, SAN DIEGO, CA USA.; COMPREHENS CANC CTR, LAS VEGAS, NV USA.;	BIOTHERANOSTICS	1			BIOTHERANOSTICS	1			N		1		BIOTHERANOSTICS	SUPPORTED BY BIOTHERANOSTICS. FUNDING INCLUDED SUPPORT FOR THE THIRD-PARTY CONTRACT RESEARCH ORGANIZATION AND RESEARCH SUPPORT PROVIDED TO S.P.T., F.B., L.E.J., AND A.R.V.	Support: Supported by Biotheranostics. Funding included support for the third-party contract research organization and research support provided to S.P.T., F.B., L.E.J., and A.R.V.	BIOTHERANOSTICS, INC.	1			GENOMIC/DIAGNOSTICS	1					BIOTHERANOSTICS	1			N		1		Sachdev P. Thomas Honoraria: AbbVie Speakers' Bureau: Genentech, Exelixis, AbbVie Research Funding: Bristol-Myers Squibb (Inst), Genentech (Inst), Astex Pharmaceuticals (Inst), Biotheranostics Lauren E. Jacobson Research Funding: Biotheranostics Anthony R. Victorio Research Funding: Biotheranostics Theresa N. Operaña Employment: Biotheranostics Stock and Other Ownership Interests: Biotheranostics…	Y	1
PROSPECTIVE EVALUATION OF THE IMPACT OF THE 21-GENE RECURRENCE SCORE ASSAY ON ADJUVANT TREATMENT DECISIONS FOR WOMEN WITH NODE-POSITIVE BREAST CANCER IN ONTARIO, CANADA	TORRES, SOFIA;TRUDEAU, MAUREEN;GANDHI, SONAL;WARNER, ELLEN;VERMA, SUNIL;PRITCHARD, KATHLEEN I.;PETRELLA, TERESA;HEW-SHUE, MARK;CHAO, CALVIN;EISEN, ANDREA	ONCOLOGIST	2018	ARTICLE	SUNNYBROOK HLTH SCI CTR, ODETTE CANC CTR, DEPT MED ONCOL, 2075 BAYVIEW AVE,ROOM T2 038, TORONTO, ON M4N 3M5, CANADA.; TOM BAKER CANC CLIN, DEPT MED ONCOL, CALGARY, AB, CANADA.; GENOM HLTH INC, REDWOOD CITY, CA USA.;	GENOMIC HEALTH	1			GENOMIC HEALTH	1			N		1		GENOMIC HEALTH INC.; ONCOTYPE DX	THIS STUDY WAS SPONSORED BY GENOMIC HEALTH INC. ONCOTYPE DX WAS SUPPORTED FREE OF CHARGE. THE PAPER REFLECTS THE VIEWS OF THE AUTHORS. NO RESTRICTIONS WERE SET BY THE SPONSOR.	This study was sponsored by Genomic Health Inc. Oncotype DX was supported free of charge. The paper reflects the views of the authors. No restrictions were set by the sponsor.	GENOMIC HEALTH	1			GENOMIC/DIAGNOSTICS	1					GENOMIC HEALTH	1			N		1		Sofia Torres: Genomic Health, Inc. (RF);Maureen Trudeau: Genomic Health, Inc., Pfizer (RF); RNA Diagnostics, Pfizer (SAB); RNA Diagnostics (OI); Sunil Verma: Amgen, AstraZeneca, Boehringer Ingelheim, Pfizer, Novartis, Merck, Roche, Spectrum Health (SAB); Kathleen I. Pritchard: AstraZeneca, Pfizer, Roche, Novartis, Eisai (RF); AstraZeneca, Pfizer, Roche, Amgen, Novartis, GlaxoSmithKline, Eisai (SA…	Y	1
CHANGE IN THERAPEUTIC MANAGEMENT AFTER THE ENDOPREDICT ASSAY IN A PROSPECTIVE DECISION IMPACT STUDY OF MEXICAN PREMENOPAUSAL BREAST CANCER PATIENTS	VILLARREAL-GARZA, CYNTHIA;ANAKARENN LOPEZ-MARTINEZ, EDNA;DENEKEN-HERNANDEZ, ZURATZI;MAFFUZ-AZIZ, ANTONIO;FELIPE MUNOZ-LOZANO, JOSE;BARRAGAN-CARRILLO, REGINA;RAMOS-ELIAS, PIER;MORENO, BRIZIO;DIAZ-PEREZ, HECTOR;PENA-CURIEL, OMAR;DE JESUS CURIEL-VALDEZ, JOSE;BAUTISTA-PINA, VERONICA	PLOS ONE	2020	ARTICLE	TECNOL MONTERREY, BREAST CANC CTR, HOSP ZAMBRANO HELLION, MONTERREY, NUEVO LEON, MEXICO.; INST NACL CANCEROL, RES & BREAST CANC DEPT, MEXICO CITY, DF, MEXICO.; FDN CANC MAMA FUCAM, MEXICO CITY, DF, MEXICO.; GRP DIAGNOST LAB CLIN & PATOL, MEXICO CITY, DF, MEXICO.;	N		1		N		1		N		1				The author(s) received no specific funding for this work. EndoPredict tests were donated by Myriad Genetics. Myriad Genetics did not play any role in the study design, data collection and analysis, decision to publish, or preparation of the manuscript.	Myriad Genetics	1			GENOMIC/DIAGNOSTICS	1					N		1		N		1		Competing interests: The authors have declared that no competing interests exist.	N		1
STRONG IMPACT OF MAMMAPRINT AND BLUEPRINT ON TREATMENT DECISIONS IN LUMINAL EARLY BREAST CANCER: RESULTS OF THE WSG-PRIME STUDY	WUERSTLEIN, R.;KATES, R.;GLUZ, O.;GRISCHKE, E. M.;SCHEM, C.;THILL, M.;HASMUELLER, S.;KOEHLER, A.;OTREMBA, B.;GRIESINGER, F.;SCHINDLBECK, C.;TROJAN, A.;OTTO, F.;KNAUER, M.;PUSCH, R.;HARBECK, N.	BREAST CANCER RES TR	2019	ARTICLE	UNIV MUNICH LMU, BREAST CTR, DEPT GYNECOL & OBSTET, CCC MUNICH, MUNICH, GERMANY.; WEST GERMAN STUDY GRP GMBH, MONCHENGLADBACH, GERMANY.; EVANGEL KRANKENHAUS BETHESDA, BRUSTZENTRUM NIEDERRHEIN, MONCHENGLADBACH, GERMANY.; UNIV FRAUENKLIN TUEBINGEN, TUBINGEN, GERMANY.; UNIV KLINIKUM KIEL, FRAUENKLIN, KIEL, GERMANY.; AGAPLESION MARKUS HOSP, FRANKFURT, GERMANY.; EBERSBERG CLIN, EBERSBERG, GERMANY.; GE…	N		1		N		1		N		1		WEST GERMAN STUDY GROUP (WSG) [WSG-DI-02]; [672570]	WE WOULD LIKE TO THANK ALL WOMEN WHO PARTICIPATED IN THE WSG-PRIME STUDY, AND ALL INVESTIGATORS, SURGEONS, PATHOLOGISTS, AND RESEARCH NURSES FOR THEIR CONTRIBUTION TO THE TRIAL. THE FOLLOWING HOSPITALS PARTICIPATED IN THE STUDY: PARTICIPATING PRIME CENTERS (27): RANKING ACCORDING TO NUMBER OF RECRUITED PATIENTS. GRISCHKE E-M, UNIVERSITATS-FRAUENKLINIK TUBINGEN, HARBECK N, KLINIKUM DER UNIVERSITAT…	This project has received funding from under grant agreement number 672570. Funding: Horizon 2020 grant to Agendia.	Agendia	1			GENOMIC/DIAGNOSTICS	1					N		1		N		1		Conflict of interest Rachel Wuerstlein declares Consultant/advisor role: Agendia, Genomic Health, NanoString, Sivdon. Marc Thill declares: Consultant/advisory role: Genomic Health, Myriad. Frank Griesinger declares: Remuneration: Roche, Boehringer, BMX, MSD, Lilly, Takeda, Chugai, Celgene, Novartis, Pfizer, Abbvie, Siemens, AstraZeneca; Consultant/advisory role: Roche, Boehringer, BMX, MSD, Lilly…	Y	1
THE WEST GERMAN STUDY GROUP BREAST CANCER INTRINSIC SUBTYPE STUDY: A PROSPECTIVE MULTICENTER DECISION IMPACT STUDY UTILIZING THE PROSIGNA ASSAY FOR ADJUVANT TREATMENT DECISION-MAKING IN ESTROGEN-RECEPTOR-POSITIVE, HER2-NEGATIVE EARLY-STAGE BREAST CANCER	WUERSTLEIN, R.;SOTLAR, K.;GLUZ, O.;OTREMBA, B.;VON SCHUMANN, R.;WITZEL, I.;SCHINDLBECK, C.;JANNI, W.;SCHEM, C.;BAUERFEIND, I.;HASMUELLER, S.;TESCH, H.;PAULENZ, A.;GHALI, N.;ORUJOV, E.;KATES, R. E.;COWENS, W.;HORNBERGER, J.;PELZ, E.;HARBECK, N.	CURR MED RES OPIN	2016	ARTICLE	WEST GERMAN STUDY GRP, MONCHENGLADBACH, GERMANY.; UNIV MUNICH LMU, BREAST CTR, MARCHIONINSTR 15, D-81377 MUNICH, GERMANY.; CCCLMU, MUNICH, GERMANY.; UNIV CLIN MUNICH LMU, INST PATHOL, MUNICH, GERMANY.; EV HOSP BETHESDA, BREAST CTR NIEDERRHEIN, MONCHENGLADBACH, GERMANY.; ONCOL PRACTICE OLDENBURG DELMENHORST, OLDENBURG, GERMANY.; UNIV CLIN HAMBURG EPPENDORF, HAMBURG, GERMANY.; CLIN TRAUNSTEIN, TRAU…	CEDAR ASSOCIATES; NANOSTRING TECHNOLOGY	1			NANOSTRING TECHNOLOGY	1			CEDAR ASSOCIATES	1			NANOSTRING TECHNOLOGIES INC.	THE AUTHORS THANK NANOSTRING TECHNOLOGIES INC. FOR FINANCIAL SUPPORT OF THE WSG BCIST STUDY. THE AUTHORS ALSO WOULD LIKE TO THANK ALL PATIENTS WHO PARTICIPATED IN THIS STUDY. LASTLY, THE AUTHORS WOULD LIKE TO THANK THE STAFF AT PALLEOS, PARTICULARLY J. AULBACH, I. REISER, P. RAETH, AND R. WALTER-KIRST FOR THEIR DEDICATED SUPPORT OF THE STUDY CONDUCT.	The WSG BCIST study was financially supported by Nanostring Technologies Inc. Study management, data collection, and data analysis were performed by the West German Study Group (WSG). NanoString Technologies Inc. participated in the interpretation of data, preparation, and review of the manuscript. The authors did not receive financial or professional help with manuscript preparation. Final appro…	Nanostring Technologies Inc	1			GENOMIC/DIAGNOSTICS	1					NANOSTRING TECHNOLOGY	1			CEDAR ASSOCIATES	1			R.W. has disclosed that she has been a consultant for NanoString Technologies, Agendia, and Genomic Health and received research funding from these companies. O.G. has disclosed that he is a consultant and on the Speakers’ Bureau for NanoString Technologies. J.H. has disclosed that he is an employee of Cedar Associates LLC, which has received research support from NanoString Technologies Inc. N.H…	Y	1
PROSPECTIVE STUDY OF THE EFFECT OF THE 21-GENE ASSAY ON ADJUVANT CLINICAL DECISION-MAKING IN JAPANESE WOMEN WITH ESTROGEN RECEPTOR-POSITIVE, NODE-NEGATIVE, AND NODE-POSITIVE BREAST CANCER	YAMAUCHI, HIDEKO;NAKAGAWA, CHIZUKO;TAKEI, HIROYUKI;CHAO, CALVIN;YOSHIZAWA, CARL;YAGATA, HIROSHI;YOSHIDA, ATSUSHI;HAYASHI, NAOKI;HELL, SUSANNE;NAKAMURA, SEIGO	CLIN BREAST CANCER	2014	ARTICLE	ST LUKES INT HOSP, DEPT BREAST SURG, TOKYO 1048560, JAPAN.; SAITAMA CANC CTR, DIV BREAST SURG, SAITAMA, JAPAN.; GENOM HLTH INC, REDWOOD CITY, CA USA.; MED AFFAIRS CONSULTING, SPEYER, GERMANY.; SHOWA UNIV, DEPT BREAST SURG, TOKYO, JAPAN.;	MEDICAL AFFAIRS CONSULTING; GENOMIC HEALTH	1			GENOMIC HEALTH	1			MEDICAL AFFAIRS CONSULTING	1					Dr Yamauchi has received honoraria from SRL Inc. Ms Nakagawa, Dr Hell, and Dr Nakamura serve as consultants for Genomic Health, Inc. Dr Chao and Dr Yoshizawa are employees of Genomic Health, Inc. All other authors state that they have no conflicts of interest.	NR			1															Dr Yamauchi has received honoraria from SRL Inc. Ms Nakagawa, Dr Hell, and Dr Nakamura serve as consultants for Genomic Health, Inc. Dr Chao and Dr Yoshizawa are employees of Genomic Health, Inc. All other authors state that they have no conflicts of interest.	Y	1
THE ROLE OF THE 21-GENE RECURRENCE SCORE(R) ASSAY IN HORMONE RECEPTOR-POSITIVE, NODE-POSITIVE BREAST CANCER: THE CANADIAN EXPERIENCE	YORDANOVA M;HASSAN S	CURR. ONCOL.	2022	ARTICLE	UNIVERSITY OF MONTREAL, MONTREAL, CANADA.; UNIVERSITY OF SHERBROOKE, SHERBROOKE, CANADA.;	N	1			N		1		N		1		FONDS DE RECHERCHE DU QUEBEC-SANTE (FRQS); CENTRE DE RECHERCHE DU CENTRE HOSPITALIER DE L'UNIVERSITE DE MONTREAL (CRCHUM)	THIS RESEARCH HAS BEEN SUPPORTED BY THE FONDS DE RECHERCHE DU QUEBEC-SANTE (FRQS), INSTITUT DE CANCER DE MONTREAL, AND CENTRE DE RECHERCHE DU CENTRE HOSPITALIER DE L'UNIVERSITE DE MONTREAL (CRCHUM).	Funding: This research has been supported by the Fonds de Recherche du Québec-Santé (FRQS), Institut de Cancer de Montréal, and Centre de Recherche du Centre hospitalier de l’Université de Montréal (CRCHUM).	Fonds de Recherche du Québec-Santé (FRQS),	1			PUBLIC/NON-PROFIT				1										Conflicts of Interest: S.H. received funding from Exact Sciences for a research project and participated in an advisory board meeting for Exact Sciences in 2021.	Y	1
PROSPECTIVE OBSERVATIONAL STUDY ON THE IMPACT OF THE 21-GENE ASSAY ON TREATMENT DECISIONS AND RESOURCES OPTIMIZATION IN BREAST CANCER PATIENTS IN LOMBARDY: THE BONDX STUDY	ZAMBELLI, ALBERTO;SIMONCINI, EDDA;GIORDANO, MONICA;LA VERDE, NICLA;FARINA, GABRIELLA;TORRI, VALTER;COLOMBO, GIORGIO;PIACENTINI, GIULIA;FOTIA, VITTORIA;VASSALLI, LUCIA;PUGLIESE, PALMA;POLETTI, PAOLA;CAREMOLI, ELENA ROTA;TONDINI, CARLO	BREAST	2020	ARTICLE	ASST PAPA GIOVANNI XXIII, USC ONCOL, BERGAMO, ITALY.; ASST SPEDALI CIVILI, BREAST UNIT, ONCOL, BRESCIA, ITALY.; USC ONCOL ASST LARIANA OSPED S ANNA, COMO, ITALY.; USC ONCOL ASST FATEBENEFRATELLI SACCO, PO SACCO, MILAN, ITALY.; USC ONCOL ASST FATEBENEFRATELLI SACCO, PO FATEBENEFRATELLI, MILAN, ITALY.; IRCCS IST RIC FARMACOL MARIO NEGRI, LAB METODOL RIC CLIN, MILAN, ITALY.; SAVE STUDIO ANAL VALUTAZ…	N		1		N		1		N		1		GENOMIC HEALTH INC. EXACT SCIENCE CORPORATION.REDWOOD CITY, CALIFORNIA (USA)	THE STUDY WAS SUPPORTED BY GENOMIC HEALTH INC. EXACT SCIENCE CORPORATION.REDWOOD CITY, CALIFORNIA (USA)	The study was supported by Genomic Health Inc. Exact Science Corporation. Redwood City, California (USA)	GENOMIC HEALTH/EXACT SCIENCES	1			GENOMIC/DIAGNOSTICS	1					N		1		N		1		Alberto Zambelli and Carlo Tondini: Genomic Health (RF/CA); Giorgio Colombo: Genomic Health (H). The other authors indicated no financial relationships. (C/A) Consulting/advisory relationship; (RF) Research funding; (E) Employment (ET); Expert testimony; (H) Honoraria received (OI); Ownership interests; (IP) Intellectual property rights/inventor/ patent holder (SAB); Scientific advisory board.	Y	1
Evaluation of intra-tumor heterogeneity, test reproducibility and their impact in breast cancer samples assessed by ProsignaTM: Results from a decision impact prospective study and a matched case-control study	Rouzier, R.; Bonneau, C.; Cayre, A.; Hequet, D.; Gentien, D.; Bonhomme, A.; Mouret-Reynier, M.-A.; Dubot, C.; Cottu, P.; Roulot, A.; Morel, P.; Salomon, A.; Callens, C.; Guinebretiere, J.-M.; Penault-Llorca, F.	Cancer Research	2017	MEETING ABSTRACT	Institut Curie, Saint-Cloud, France; Centre Jean Perrin, Clermont Ferrand, France; Nanostring	NANOSTRING TECHNOLOGY	1			NANOSTRING TECHNOLOGY	1			N		1				NR	NR			1															NR	NR			1
ONCOTYPE DX (R)-REMAR(RHEIN-MAIN-REGISTRY)-STUDY: USE OF THE ONCOTYPE DX (R) ASSAY IN EARLY BREAST CANCER IN CERTIFIED BREAST CANCER CENTERS IN RHINE-MAIN REGION, GERMANY	ANASTASIADOU, LOUIZA;AULMANN, SEBASTIAN;FALK, STEPHAN;BAIER, PETER;GIESECKE, DAGMAR;BUCHEN, STEFANIE;HURST, URSULA;KRAPFL, ECKARDT;MOEBUS, VOELKER;MOSCH, DIETRICH;SCHULMEYER, ELKE;SOLBACH, CHRISTINE;ACKERMANN, SVEN;GABRIEL, BORIS;JACKISCH, CHRISTIAN	CANCER RES	2018	MEETING ABSTRACT	MARKUS HOSP, AGAPLESION, FRANKFURT, HESSEN, GERMANY.; MVZ PATHOL, OPTIPATH, FRANKFURT, HESSEN, GERMANY.; KETTELER HOSP OFFENBACH, OFFENBACH, GERMANY.; HOCHTAUNUS HOSP, BAD HOMBURG, GERMANY.; ASKLEPIOS PAULINEN KLIN, WIESBADEN, GERMANY.; KKH BERGSTR, HEPPENHEIM, GERMANY.; ASKLEPIOS KLINIKUM LANGEN, LANGEN, GERMANY.; KLINIKUM FRANKFURT HOECHST, FRANKFURT, GERMANY.; BAD SODEN KLIN, FRANKFURT, GERMAN…	N		1		N		1		N		1				NR	NR			1															NR	NR			1
CORRELATION AND OUTCOME PREDICTION OF BIOMARKERS IN EARLY, ESTROGEN RECEPTOR-POSITIVE AND HER2-NEGATIVE BREAST CANCER: COMPARISON OF ENDOPREDICT, UPA/PAI-1 AND KI67	ANDERS, S. I.;ETTL, J.;KLEIN, E.;NOSKE, A.;KIECHLE, M.	INT J GYNECOL CANCER	2017	MEETING ABSTRACT	TECH UNIV MUNICH, KLINIKUM RECHTS ISAR, MUNICH, GERMANY.; KLINIKUM RECHTS DER ISAR, DEPT PATHOL, MUNICH, GERMANY.;	N		1		N		1		N		1				NR	NR			1															NR	NR			1
SUNRISE-DI STUDY: DECISION IMPACT OF THE 12-GENE RS ASSAY ON ADJUVANT CHEMOTHERAPY FOR STAGE II AND IIIA/B COLON CANCER	ANDO, KOJI;KOTANI, DAISUKE;IKEDA, MASATAKA;UENO, HIDEKI;KATO, TAKESHI;KUSUMOTO, TETSUYA;MASUISHI, TOSHIKI;YAMAGUCHI, KENSEI;KANAZAWA, AKIYOSHI;NISHINA, TOMOHIRO;UETAKE, HIROYUKI;OTA, MITSUYOSHI;KAGAWA, YOSHINORI;SATO, TAKEO;YAMANAKA, TAKEHARU;YOSHINO, TAKAYUKI	ANN ONCOL	2019	MEETING ABSTRACT	KYUSHU UNIV, DEPT SURG & SCI, FUKUOKA, FUKUOKA, JAPAN.; NATL CANC CTR HOSP E, DEPT GASTROENTEROL & GASTROINTESTINAL ONCOL, KASHIWA, CHIBA, JAPAN.; HYOGO COLL MED, DEPT SURG, DIV LOWER GI, NISHINOMIYA, HYOGO, JAPAN.; NATL DEF MED COLL, DEPT SURG, TOKOROZAWA, SAITAMA, JAPAN.; NATL HOSP ORG OSAKA NATL HOSP, DEPT SURG, OSAKA, JAPAN.; NATL KYUSHU MED CTR, DEPT GASTROENTEROL SURG, FUKUOKA, FUKUOKA, JAP…	N		1		N		1		N		1				NR	NR			1															NR	NR			1
PARADYGM: IMPACT OF 21 GENES RECURRENCE SCORE ASSAY (ODX) ON FINAL DECISION AND HETEROGENEITY OF DECISIONS BETWEEN DIFFERENT TUMOR BOARDS	ANTOINE, E. C.;COEFFIC, D.;SPAETH, D.;DARMON, J. C.;SPANO, J. P.	EUR J CANCER	2018	MEETING ABSTRACT	CLIN HARTMANN, ONCOL MED, NEUILLY SUR SEINE, FRANCE.; POLYCLIN COURLANCY, ONCOL MED, REIMS, FRANCE.; CTR ONCOL GENTILLY, ONCOL MED, NANCY, FRANCE.; CLIN URBAIN V, CHIRURG GYNECOL, AVIGNON, FRANCE.; HOP LA PITIE SALPETRIERE, AP HP, ONCOL MED, PARIS, FRANCE.;	N		1		N		1		N		1				NR	NR			1															No conflict of interest	N		1
A PROSPECTIVE DECISION IMPACT STUDY TO EVALUATE THE UTILITY OF THE ONCOTYPE DX BREAST DCIS SCORE ASSAY IN SELECTING PATIENTS WITH DUCTAL CARCINOMA IN SITU (DCIS) FOLLOWING BREAST CONSERVATION SURGERY (BCS) FOR RADIOTHERAPY	BARRY, M;WALSH, S;KELLY, S;STOKES, M;GRIBBON, A;MAHER, M;KELL, M;		2022	MEETING ABSTRACT	MATER MISERICORDIAE UNIVERSITY HOSPITAL, DUBLIN, IRELAND; UNIVERSITY COLLEGE DUBLIN, DUBLIN, IRELAND; BREASTCHECK, DUBLIN, IRELAND; MATER PRIVATE HOSPITAL, DUBLIN, IRELAND; MATER MISERICORDIAE UNIVERSITY HOSPITAL, DUBLIN, IRELAND;	N		1		N		1		N		1				NR	NR			1															NR	NR			1
BUDGET IMPACT ANALYSIS OF THE ONCOTYPE DX BREAST CANCER RECURRENCE SCORE TEST TO GUIDE CHEMOTHERAPY USE IN ER+/HER2-NODE-NEGATIVE EARLY INVASIVE BREAST CANCER	BERDUNOV, V;MILLEN, S.;PARAMORE, A.;REYNIA, S.;FRYER, N.;GRIFFIN, J.;FLOROS, L.;GEORGES, N.	VALUE HEALTH	2021	MEETING ABSTRACT	PHMR LTD, LONDON, ENGLAND.; EXACT SCI, LONDON, ENGLAND.; JANE GRIFFIN ASSOCIATES, EAST MOLESEY, ENGLAND.;	EXACT SCIENCES; PHMR LTD; JANE GRIFFIN ASSOCIATES	1			EXACT SCIENCES	1			PHMR LTD; JANE GRIFFIN ASSOCIATES	1					NR	NR			1															NR	NR			1
INTERIM ANALYSIS OF THE DCISIONRT PREDICT STUDY: CLINICAL UTILITY OF A BIOLOGIC SIGNATURE PREDICTIVE OF RADIATION THERAPY BENEFIT IN PATIENTS WITH DCIS	BREMER, TROY;WHITWORTH, PAT;PATEL, RAKESH;SAVALA, JESS;BEITSCH, PETER;COX, CHARLES;SHIVERS, STEVE	ANN SURG ONCOL	2019	MEETING ABSTRACT	PRELUDEDX, LAGUNA HILLS, CA USA.; NASHVILLE BREAST CTR, NASHVILLE, TN USA.; GOOD SAMARITAN CANC CTR, LOS GATOS, CA USA.; DALLAS SURG, DALLAS, TX USA.; UNIV S FLORIDA, TAMPA, FL USA.;	PRELUDEDX	1			PRELUDEDX	1			N		1				NR	NR			1															NR	NR			1
THE 21-GENE BREAST CANCER ASSAY: A ROADMAP OF CLINICAL EVIDENCE	BURKE, E.;TRODDEN, D.;PLUN-FAVREAU, J.;SING, A. P.	EUR J CANCER	2014	MEETING ABSTRACT	GENOM HLTH, MED AFFAIRS, REDWOOD CITY, CA USA.; GENOM HLTH, MANAGED CARE, REDWOOD CITY, CA USA.; GENOM HLTH, MARKET ACCESS, GENEVA, SWITZERLAND.;	GENOMIC HEALTH	1			GENOMIC HEALTH	1			N		1				NR	NR			1															Disclosure of Interest: All authors are employees of Genomic Health, Inc. and own stock in the company	Y	1
CLINICAL DEVELOPMENT OF GENE EXPRESSION ASSAY (ONCOTYPE DX) AND FUTURE CHALLENGES IN A CTDNA-BASED TEST ERA	CHAO, CALVIN	ANN ONCOL	2021	MEETING ABSTRACT	EXACT SCI CORP, MADISON, WI USA.;	EXACT SCIENCES;	1			EXACT SCIENCES;	1			N		1				NR	NR			1															NR	NR			1
A COMPARISON OF BREAST CANCER MULTIANALYTE ASSAYS WITH ALGORITHMIC ANALYSES (MAAA) FOR THEIR NET PREDICTIVE/PROGNOSTIC VALUE	DABBS, DAVID J.	CLIN ADV HEMATOL ONC	2015	MEETING ABSTRACT	UNIV PITTSBURGH, MED CTR, MAGEE WOMENS HOSP, PATHOL, PITTSBURGH, PA 15260 USA.;	N		1		N		1		N		1				NR	NR			1															NR	NR			1
A PROSPECTIVE REGISTRY STUDY ASSESSING DECISION IMPACT AND PATIENT OUTCOMES FOLLOWING GENE-EXPRESSION PROFILING FOR TUMOR -SITE ORIGIN.	DEGTIAR, IRINA;PILLAI, RAJI;COLVIN, GERALD;SHTIVELBAND, MIKHAIL;LI, QIANYI;HENNER, WILLIAM DAVID;BECKER, SHAWN;HORNBERGER, JOHN C.	J CLIN ONCOL	2013	MEETING ABSTRACT	CEDAR ASSOCIATES LLC, MENLO PK, CA USA.; PATHWORK DIAGNOST, REDWOOD CITY, CA USA.; HUDSON VALLEY HEMATOL ONCOL ASSOCIATES, POUGHKEEPSIE, NY USA.; IRONWOOD CANC & RES CTR, CHANDLER, AZ USA.; CEDAR ASSOCIATES LLC, STANFORD SCH MED, MENLO PK, CA USA.;	CEDAR ASSOCIATES	1			N		1		CEDAR ASSOCIATES	1					Sponsor: Cedar Associates LLC Collaborator: Pathwork Diagnostics	CEDAR ASSOCIATES; PATHWORK DIAGNOSTICS	1			CONSULTING; GENOMIC/DIAGNOSTICS	1				1	N		1		CEDAR ASSOCIATES	1			Sponsor: Cedar Associates LLC Collaborator: Pathwork Diagnostics	NR			1
Evolution of the Post-Surgical Breast Cancer Pathway for Adjuvant Treatments Following Introduction of Genomic Profiling for Selected Women with Hormone Receptor Positive, HER2 Negative Disease	Dillon, Marianne; Adam, Yarwood; Pietrzak, Pawel; Rolles, Martin; Bertelli, Gianfilippo	European Journal of Surgical Oncology	2020	MEETING ABSTRACT	Swansea Bay University Health Board,Singleton Breast Care Unit, Swansea, United Kingdom;2Swansea BayUniversity Health Board, South West Wales Oncology Centre, Swansea,United Kingdom;3Royal Sussex County Hospital, Sussex Cancer Centre,Brighton, United Kingdom	N		1		N		1		N		1				NR	NR			1															NR	NR			1
PROSIGNA ASSAY FOR TREATMENT DECISIONS IN EARLY BREAST CANCER: A SINGLE CENTER, DECISION IMPACT STUDY	ESIN, E.;OKSUZOGLU, B. O.;MARKOC, F.;BILGETEKIN, I.;YILDIZ, F.;GUNTEKIN, S.;YUKRUK, F.;ATALAY, R.	CANCER RES	2019	MEETING ABSTRACT	UNIV HLTH SCI, DR AY ANKARA ONCOL HOSP, ANKARA, TURKEY.; MIDDLE EAST TECH UNIV, ANKARA, TURKEY.;	N		1		N		1		N		1				NR	NR			1															NR	NR			1
THE 21-GENE ASSAY IN THE DECISION IMPACT ASSESSMENT OF ER+, HER2-BREAST CANCER: A FRENCH REAL LIFE PROSPECTIVE STUDY	GLIGOROV, J.;DOHOLLOU, N.;MOUYSSET, J. L.;LAPLAIGE, P.;FIGNON, A.;LAFUMA, A.;MICHAUD, P.	CANCER RES	2017	MEETING ABSTRACT	HOP TENON, AP HP, PARIS, FRANCE.; CLIN BORDEAUX NORD, BORDEAUX, FRANCE.; CLIN RAMBOT PROVENCALE, AIX EN PROVENCE, FRANCE.; POLYCLIN BLOIS, LA CHAUSSEE ST VICTOR, FRANCE.; CLIN ALLIANCE, ST CYR SUR LOIRE, FRANCE.; CEMKA EVAL, BOURG LA REINE, FRANCE.; CLIN ARCHETTE, OLIVET, FRANCE.;	CEMKA EVAL	1			N		1		CEMKA EVAL	1					NR	NR			1															NR	NR			1
ESTIMATION OF EXPECTED SURVIVAL TIME USING GENE EXPRESSION PROFILING FOR TUMOR SITE ORIGIN	HENNER, WILLIAM DAVID;NYSTROM, J. SCOTT;HAINSWORTH, JOHN D.;VARADHACHARY, GAURI R.;GRECO, FRANK A.;AMIN, MAHUL;WALKER, MICHAEL;BECKER, SHAWN;PILLAI, RAJI;STEIN, SANDY;HORNBERGER, JOHN C.	J CLIN ONCOL	2012	MEETING ABSTRACT	PATHWORK DIAGNOST, REDWOOD CITY, CA USA.; TUFTS UNIV NEW ENGLAND MED CTR, BOSTON, MA USA.; PLLC, SCRI TENNESSEE ONCOL, NASHVILLE, TN USA.; UNIV TEXAS MD ANDERSON CANC CTR, HOUSTON, TX 77030 USA.; SCRI TENNESSEE ONCOL, NASHVILLE, TN USA.; CEDARS SINAI MED CTR, LOS ANGELES, CA 90048 USA.; PATHWORK DIAGNOST INC, REDWOOD CITY, CA USA.; CEDAR ASSOCIATES LLC, MENLO PK, CA USA.; STANFORD SCH MED, MENLO …	CEDAR ASSOCIATES	1			N		1		CEDAR ASSOCIATES	1					William David Henner Employment or Leadership Position - Panhwork Diagnostics Stock Ownership - Pathwork Diagnostics J. Scott Nystrom Consultant or Advisory Role - Panacea Pharmaceuticals Honoraria - Pathwork Diagnostics John D. Hainsworth Research Funding - Pathwork Diagnostics Gauri R. Varadhachary No relevant relationships to disclose Frank A. Greco No relevant relationships to disclose Mahul …	NR			1															William David Henner Employment or Leadership Position - Panhwork Diagnostics Stock Ownership - Pathwork Diagnostics J. Scott Nystrom Consultant or Advisory Role - Panacea Pharmaceuticals Honoraria - Pathwork Diagnostics John D. Hainsworth Research Funding - Pathwork Diagnostics Gauri R. Varadhachary No relevant relationships to disclose Frank A. Greco No relevant relationships to disclose Mahul …	Y	1
THE PERCEPTA REGISTRY: A PROSPECTIVE REGISTRY TO EVALUATE PERCEPTA BRONCHIAL GENOMIC CLASSIFIER PATIENT DATA	HOGARTH, DOUGLAS;LEE, TRAVIS DOTSON HANS;WHITTEN, PATRICK;LENBURG, MARC	CHEST	2016	MEETING ABSTRACT	UNIV CHICAGO, CHICAGO, IL 60637 USA.;	N		1		N		1		N		1				DISCLOSURE:Douglas Hogarth: Consultant fee, speaker bureau, advisory committee, etc.: consultant with Veracyte Thefollowing authors have nothing to disclose: Travis Dotson, Hans Lee, Patrick Whitten, Marc LenburgNo Product/Research Disclosure Information	NR			1															DISCLOSURE:Douglas Hogarth: Consultant fee, speaker bureau, advisory committee, etc.: consultant with Veracyte Thefollowing authors have nothing to disclose: Travis Dotson, Hans Lee, Patrick Whitten, Marc LenburgNo Product/Research Disclosure Information	Y	1
META-ANALYSIS OF THE DECISION IMPACT OF THE 21-GENE BREAST CANCER RECURRENCE SCORE (R) IN CLINICAL PRACTICE	HORNBERGER, J. C.;CHIEN, R.	BREAST	2011	MEETING ABSTRACT	STANFORD UNIV, SCH MED, STANFORD, CA 94305 USA.; CEDAR ASSOCIATES LLC, MENLO PK, CA USA.;	CEDAR ASSOCIATES	1			N		1		CEDAR ASSOCIATES	1					Disclosure of Interest:J. Hornberger Funding from Genomic Health Inc,R. Chien Funding from Genomic Health Inc	NR			1															Disclosure of Interest:J. Hornberger Funding from Genomic Health Inc,R. Chien Funding from Genomic Health Inc	Y	1
ECONOMICS OF A MULTI-GENE ASSAY TO PREDICT RECURRENCE OF EARLY STAGE BREAST CANCER: EXPERIENCE OF A LARGE UNITED STATES INSURANCE PROGRAM	HORNBERGER, J.;CHIEN, R.;KREB, K.;HOCHHEISER, L., I	VALUE HEALTH	2011	MEETING ABSTRACT	CEDAR ASSOCIATES LLC, MENLO PK, CA USA.; HUMANA INC, LOUISVILLE, KY USA.;	CEDAR ASSOCIATES	1			N		1		CEDAR ASSOCIATES	1					NR	NR			1															NR	NR			1
THE IMPACT OF THE 21 GENE RECURRENCE SCORE (RS) ON CHEMOTHERAPY PRESCRIBING IN ESTROGEN RECEPTOR (ER) POSITIVE, LYMPH NODE POSITIVE EARLY STAGE BREAST CANCER IN IRELAND	KEEGAN, N. M.;MILEWSKI, M.;KELLY, C. M.;MURPHY, V.;CHAO, C.;WALSH, J.;KENNEDY, M. J.;O'CONNOR, M.;MURPHY, C.;O'REILLY, S.;KEANE, M.;DUFFY, K.;HENNESSY, B.;MORRIS, P. G.	CANCER RES	2017	MEETING ABSTRACT	BEAUMONT HOSP, DUBLIN 9, IRELAND.; MATER MISERICORDIAE UNIV HOSP, DUBLIN 7, IRELAND.; CANC TRIALS IRELAND, DUBLIN 2, IRELAND.; GENOM HLTH, DUBLIN, IRELAND.; ST JAMES HOSP, DUBLIN 8, IRELAND.; UNIV HOSP WATERFORD, WATERFORD, IRELAND.; BON SECOURS, CORK, IRELAND.; CORK UNIV HOSP, CORK, IRELAND.; UNIV COLL HOSP GALWAY, GALWAY, IRELAND.; LETTERKENNY GEN HOSP, LETTERKENNY, IRELAND.; AMNCH, DUBLIN, IRE…	CANCER TRIALS IRELAND; GENOMIC HEALTH	1			GENOMIC HEALTH	1			CANCER TRIALS IRELAND	1			GENOMIC HEALTH	SUPPORTED BY GENOMIC HEALTH.	Supported by Genomic Health.	GENOMIC HEALTH	1																	Funding: ALV has received funding from Genomic Health International. No other authors received financial support for the study. The funder had no role in study design, data collection and analysis, decision to publish, or preparation of the manuscript.	Y	1
The Oncotype DX Recurrence Score Assay impacts adjuvant therapy recommendations for ER-positive (ER+), node negative (N0) and node positive (N+) early breast cancer-final results of the German decision impact study	Kummel, S.; Eiermann, W.; Rezai, M.; Kuhn, T.; Warm, M.; Friedrichs, K.; Schneeweiss, A.; Markmann, S.; Eggemann, H.; Hilfrich, J.; Jackisch, C.; Witzel, I.; Eidtmann, H.; Kaufmann, M.; Blohmer, J.-U.	Journal of Cancer Research and Clinical Oncology	2012	MEETING ABSTRACT	Kliniken Essen-Mitte, Brustzentrum, Essen, Deutschland, 2 Rotkreuz-klinikum, Frauenklinik, München, Deutschland, 3 Luisenkrankenhaus, Brustzentrum, Düsseldorf, Deutschland, 4 Klinikum, Frauenklinik, Esslingen,Deutschland, 5 Krankenhaus Holweide, Frauenklinik, Köln, Deutschland, 6 Brustzentrum, Hamburg, Deutschland, 7 Universitätsklinikum, Nationales Tumorcentrum, Heidelberg, Deutschland, 8 Univer…	N		1		N		1		N		1				NR	NR			1															NR	NR			1
THE IMPACT OF THE ENVISIA GENOMIC CLASSIFIER IN THE DIAGNOSIS AND MANAGEMENT OF PATIENTS WITH INTERSTITIAL LUNG DISEASE	LASKY, JOSEPH;UNTERMAN, AVRAHAM;CASE, AMY;KREUTER, MICHAEL;SCHOLAND, MARY BETH;CHAUDHARY, SACHIN;LOFARO, LORI;TOM, JENNIFER;JOHNSON, MARLA;HUANG, JING;BHORADE, SANGEETA;KENNEDY, GIULIA	CHEST	2021	MEETING ABSTRACT	Employee relationship with Veracyte, Inc	VERACTYE	1			VERACTYE	1			N		1		Employee relationship with Veracyte, Inc Please note: 2 years Added 04/25/2021 by Sangeeta Bhorade, source¼Web Response, value¼Salary Speaker/Speaker's Bureau relationship with Genentech Please note: 2019-2020 Added 04/30/2021 by Amy Case, source¼Web Response, value¼Honoraria Speaker/Speaker's Bureau relationship with Boehringer Ingelheim Please note: 2019-2020 Added 04/30/2021 by Amy Case, sourc…		Employee relationship with Veracyte, Inc Please note: 2 years Added 04/25/2021 by Sangeeta Bhorade, source¼Web Response, value¼Salary Speaker/Speaker's Bureau relationship with Genentech Please note: 2019-2020 Added 04/30/2021 by Amy Case, source¼Web Response, value¼Honoraria Speaker/Speaker's Bureau relationship with Boehringer Ingelheim Please note: 2019-2020 Added 04/30/2021 by Amy Case, sourc…	NR			1															Employee relationship with Veracyte, Inc Please note: 2 years Added 04/25/2021 by Sangeeta Bhorade, source¼Web Response, value¼Salary Speaker/Speaker's Bureau relationship with Genentech Please note: 2019-2020 Added 04/30/2021 by Amy Case, source¼Web Response, value¼Honoraria Speaker/Speaker's Bureau relationship with Boehringer Ingelheim Please note: 2019-2020 Added 04/30/2021 by Amy Case, sourc…	Y	1
DI STUDY: DECISION IMPACT OF THE NANOSTRING TECHNOLOGIES PROSIGNA (TM) IN EARLY BREAST CANCERS	LEREBOURS, F.;HEQUET, D.;GUINEBRETIERE, J-M;ROULOT, A.;CALLENS, C.;GENTIEN, D.;PENAULT-LLORCA, F.;ZILBERMAN, S.;SALMON, R.;FOA, C.;BERSENEFF, H.;HUCHON, C.;KATZ, G.;MACDONALD, M.;MOREL, P.;BIECHE, I.;DUBOT, C.;ROUZIER, R.	CANCER RES	2016	MEETING ABSTRACT	INST CURIE, CTR RENE HUGUENIN, ST CLOUD, FRANCE.; INST CURIE, PARIS, FRANCE.; CTR JEAN PERRIN, CLERMONT FERRAND, FRANCE.; TENON HOSP, PARIS, FRANCE.; PRIVATE HOSP PEUPLIERS, PARIS, FRANCE.; PRIVATE HOSP CLAIRVAL, MARSEILLE, FRANCE.; RENE DUBOS HOSP, PONTOISE, FRANCE.; POISSY ST GERMAIN HOSP, POISSY, FRANCE.; GRP GEN SANTE, PARIS, FRANCE.; NANOSTRING TECHNOL, SEATTLE, WA USA.; UNIV VERSAILLES ST Q…	NANOSTRING TECHNOLOGY	1			NANOSTRING TECHNOLOGY	1			N		1				NR	NR			1															NR	NR			1
COST-BENEFIT ANALYSIS OF A 21-GENE RECURRENCE SCORE FOR EARLY STAGE BREAST CANCER IN SINGAPORE	LOPES, G. DE LIMA;CHIEN, R.;HORNBERGER, J. C.	BREAST	2011	MEETING ABSTRACT	JOHNS HOPKINS SINGAPORE INT MED CTR, SINGAPORE, SINGAPORE.; JOHNS HOPKINS UNIV, SCH MED, SINGAPORE, SINGAPORE.; CEDAR ASSOCIATES LLC, MENLO PK, CA USA.; STANFORD UNIV, MENLO PK, CA USA.;	CEDAR ASSOCIATES	1			N		1		CEDAR ASSOCIATES	1					Disclosure of Interest: G. de Lima Lopes Consultant for Genomic Health Inc, R. Chien Funding from Genomic Health Inc, J. Hornberger Funding from Genomic Health Inc	NR			1															Disclosure of Interest: G. de Lima Lopes Consultant for Genomic Health Inc, R. Chien Funding from Genomic Health Inc, J. Hornberger Funding from Genomic Health IncNR	Y	1
CHEMOTHERAPY (CT) DECISION IN NODE-POSITIVE (N PLUS ), ER PLUS , EARLY BREAST CANCER (EBC) AFTER NEW ASCO GUIDELINE - EVIDENCE FOR THE 21-GENE RECURRENCE SCORE (RS) ASSAY	MAMOUNAS, E. P.;GOLDSTEIN, L. J.;PENAULT-LLORCA, F.;ROCHE, H.;GLUZ, O.;HARBECK, N.;NITZ, U.;O'SHAUGHNESSY, J.;ALBAIN, K. S.	BREAST	2017	MEETING ABSTRACT	ORLANDO HLTH, UF HLTH CANC CTR, ORLANDO, FL USA.; FOX CHASE CANC CTR, 7701 BURHOLME AVE, PHILADELPHIA, PA 19111 USA.; CTR JEAN PERRIN, CLERMONT FERRAND, FRANCE.; INST UNIV CANC TOULOUSE ONCOPOLE, INST CLAUDIUS REGAUD, TOULOUSE, FRANCE.; EVANGEL HOSP BETHESDA, MONCHENGLADBACH, GERMANY.; UNIV MUNICH, BREAST CTR, MUNICH, GERMANY.; BAYLOR UNIV, MED CTR, TEXAS ONCOL, US ONCOL, DALLAS, TX USA.; LOYOLA …	N		1		N		1		N		1		GENOMIC HEALTH; CELGENEBRISTOL-MYERS SQUIBBCELGENE CORPORATION; PFIZERPFIZER; NOVARTISNOVARTIS; GENENTECHROCHE HOLDINGGENENTECH; BIOTHERANOSTICS; BAYERBAYER AG	PAID CONSULTANCY: GENOMIC HEALTH, CELGENE, PFIZER, NOVARTIS, GENENTECH, BIOTHERANOSTICS, BAYER; SPEAKER BUREAU: GENOMIC HEALTH, GENENTECH.	NR	GENOMIC HEALTH; CELGENE BRISTOL-MYERS SQUIBB CORPORATION; PFIZER; NOVARTIS; GENENTECHROCHE HOLDING; BIOTHERANOSTICS; BAYER AG	1			PHARMA; GENOMIC/DIAGNOSTICS	1	1				N		1		N		1		PAID CONSULTANCY: GENOMIC HEALTH, CELGENE, PFIZER, NOVARTIS, GENENTECH, BIOTHERANOSTICS, BAYER; SPEAKER BUREAU: GENOMIC HEALTH, GENENTECH.	Y	1
THE 12-GENE DCIS SCORE ASSAY: IMPACT ON RADIATION TREATMENT (XRT) RECOMMENDATIONS AND CLINICAL UTILITY	MANDERS, J. B.;KUERER, H. M.;SMITH, B. D.;MCCLUSKEY, C.;FARRAR, W. B.;FRAZIER, T. G.;LI, L.;LEONARD, C. E.;CARTER, D. L.;CHAWLA, S.;MEDEIROS, L. E.;GUENTHER, J. M.;CASTELLINI, L. E.;BUCHHOLZ, D. J.;MAMOUNAS, E. P.;WAPNIR, I. L.;HORST, K. C.;CHAGPAR, A.;EVANS, S. B.;RIKER, A. I.;VALI, F. S.;SOLIN, L. J.;JABLON, L.;RECHT, A.;SHARMA, R.;LU, R.;SING, A. P.;HWANG, E. S.;WHITE, J.	CANCER RES	2016	MEETING ABSTRACT	CHRIST HOSP HLTH NETWORK, CINCINNATI, OH USA.; UNIV TEXAS MD ANDERSON CANC CTR, HOUSTON, TX 77030 USA.; OHIO STATE UNIV, JAMES CANC HOSP, COLUMBUS, OH 43210 USA.; BRYN MAWR HOSP, BRYN MAWR, PA USA.; ROCKY MT CANC CTR, DENVER, CO USA.; ROCHESTER REG HLTH SYST, ROCHESTER, NY USA.; ST ELIZABETH MED CTR INC, EDGEWOOD, KY USA.; ORLANDO HLTH, UF HLTH CANC CTR, ORLANDO, FL USA.; STANFORD UNIV, STANFORD …	GENOMIC HEALTH	1			GENOMIC HEALTH	1			N		1				NR	NR			1															NR	NR			1
PROSPECTIVE STUDY OF THE IMPACT OF THE PROSIGNA (TM) ASSAY ON ADJUVANT CLINICAL DECISION-MAKING IN WOMEN WITH ESTROGEN RECEPTOR-POSITIVE, HER2-NEGATIVE, NODE-NEGATIVE BREAST CANCER: A GEICAM STUDY	MARTIN, MIGUEL;GONZALEZ-RIVERA, MILAGROS;MORALES, SERAFIN;DE LA HABA, JUAN;GONZALEZ-CORTIJO, LUCIA;MANSO, LUIS;ALBANELL, JOAN;GONZALEZ-MARTIN, ANTONIO;GONZALEZ, SONIA;ARCUSA, ANGELS;DE LA CRUZ-MERINO, LUIS;ROJO, FEDERICO;VIDAL, MARIA;GOICOECHEA, UXUE;GALVAN, PATRICLA;CABALLERO, ROSALIA;CARRASCO, EVA;MICHALOPOULOS, STEVEN;HORNBERGER, JOHN;PRAT, ALEIX	CANCER RES	2015	MEETING ABSTRACT	HOSP GREGORIO MARANON, MADRID, SPAIN.; HOSP GREGORIO MARANON, LAB TRASLAT ONCOL, MADRID, SPAIN.; HOSP AMAU VILANOVA, LERIDA, SPAIN.; HOSP REINA SOFIA, MADRID, SPAIN.; HOSP QUIRON, MADRID, SPAIN.; HOSP DOCE OCTUBRE, MADRID, SPAIN.; HOSP DEL MAR, BARCELONA, SPAIN.; UNIV TEXAS MD ANDERSON CANC CTR, HOUSTON, TX USA.; HOSP MUTUA TERRASSA, BARCELONA, SPAIN.; CONSORCI SANITARI TERRASSA, BARCELONA, SPAIN…	Translational Genomics Group, Vall d´Hebron Institute of Oncology (VHIO); CEDAR Associates	1			N		1		CEDAR ASSOCIATES; Translational Genomics Group, Vall d´Hebron Institute of Oncology (VHIO);	1					NR	NR			1															NR	NR			1
A PROSPECTIVE, MULTI-CENTER STUDY TO EVALUATE THE PERFORMANCE AND CLINICAL UTILITY OF A 15-GENE EXPRESSION PROFILE FOR UVEAL MELANOMA.	MELDI, KRISTEN;COOK, ROBERT W.;TSAI, TONY;SHILDKROT, YEVGENIY;MIDDLEBROOK, BROOKE;MAETZOLD, DEREK;JOHNSON, CLARE;OELSCHLAGER, KRISTEN M.;AABERG, THOMAS	J CLIN ONCOL	2016	MEETING ABSTRACT	CASTLE BIOSCI INC, FRIENDSWOOD, TX USA.; RETINAL CONSULTANTS, SACRAMENTO, CA USA.; UNIV VIRGINA, CHARLOTTESVILLE, VA USA.; CASTLE BIOSCI INC, PHOENIX, AZ USA.; RETINA SPECIALISTS MICHIGAN, GRAND RAPIDS, MI USA.; MICHIGAN STATE UNIV, SCH MED, GRAND RAPIDS, MI USA.;	CASTLE BIOSCIENCE	1			CASTLE BIOSCIENCE	1			N		1				Kristen Meldi Employment - Castle Biosciences Stock and Other Ownership Interests - Castle Biosciences Robert W. Cook Employment - Castle Biosciences Stock and Other Ownership Interests - Castle Biosciences Research Funding - Castle Biosciences Patents, Royalties, Other Intellectual Property - Castle Biosciences Travel, Accommodations, Expenses - Castle Biosciences Tony Tsai Consulting or Advisor…	NR			1															Kristen Meldi Employment - Castle Biosciences Stock and Other Ownership Interests - Castle Biosciences Robert W. Cook Employment - Castle Biosciences Stock and Other Ownership Interests - Castle Biosciences Research Funding - Castle Biosciences Patents, Royalties, Other Intellectual Property - Castle Biosciences Travel, Accommodations, Expenses - Castle Biosciences Tony Tsai Consulting or Advisor…	Y	1
FRENCH PROSPECTIVE MULTI-CENTER COHORT ON THE DECISION IMPACT ASSESSMENT	MICHAUD, P.;MOUYSSET, J.;DOHOLLOU, N.;LAPLAIGE, P.;LAFUMA, A.;FIGNON, A.	VALUE HEALTH	2016	MEETING ABSTRACT	ONCOCENTRE, ORLEANS, FRANCE.; CTR RESSOURCE, AIX EN PROVENCE, FRANCE.; POLYCLIN BORDEAUX NORD AQUITAINE, BORDEAUX, FRANCE.; POLYCLIN BLOIS, LA CHAUSSEE ST VICTOR, FRANCE.; CEMKA EVAL, BOURG LA REINE, FRANCE.; CLIN ALLIANCE, ST CYR SUR LOIRE, FRANCE.;	CEMKA EVAL	1			N		1		CEMKA EVAL	1					NR	NR			1															NR	NR			1
THE BREAST CANCER INDEX REGISTRY STUDY: A PROSPECTIVE MULTI-CENTER OBSERVATIONAL STUDY TO EVALUATE PATIENT OUTCOME, CLINICAL IMPACT, AND MEDICATION ADHERENCE IN HR PLUS BREAST CANCER PATIENTS CONSIDERING TREATMENT WITH EXTENDED ENDOCRINE THERAPY	O'SHAUGHNESSY J;FOX J;ENCARNACION B;TREUNER K;SANFT T;JANKOWITZ R;PEGRAM M;SCHNABEL C;DIAB S	CANCER RES.	2022	MEETING ABSTRACT	BAYLOR UNIVERSITY MEDICAL CENTER, DALLAS, USA.; ROCKY MOUNTAIN CANCER CENTER, BOULDER, USA.; TEXAS ONCOLOGY, WACO, USA.; BIOTHERANOSTICS INC, SAN DIEGO, USA.; BIOTHERANOSTICS INC, SAN DIEGO, USA.; YALE UNIVERSITY, NEW HAVEN, USA.; UNIVERSITY OF PENNSYLVANIA, PHILADELPHIA, USA.; STANFORD UNIVERSITY, STANFORD, USA.; BIOTHERANOSTICS INC, SAN DIEGO, USA.; ROCKY MOUNTAIN CANCER CENTER, BOULDER, USA.;	BIOTHERANOSTICS INC, SAN DIEGO, USA.;	1			BIOTHERANOSTICS INC, SAN DIEGO, USA.;	1			N		1				NR	NR			1															NR	NR			1
THE INFORMED GENETICS ANNOTATED PATIENT REGISTRY: THE IGAP REGISTRY	PATEL, RAKESH;BEITSCH, PETER;WHITWORTH, PAT;WERNECKE, CHLOE;HARDWICK, MARY KAY	CANCER RES	2021	MEETING ABSTRACT	PRECIS CANC SPECIALISTS MED GRP, LOS GATOS, CA USA.; DALLAS SURG GRP, DALLAS, TX USA.; NASHVILLE BREAST CTR, NASHVILLE, TN USA.; MEDNEON, CUPERTINO, CA USA.; TARGETED MED EDUC, CUPERTINO, CA USA.;	MEDNEON	1			MEDNEON	1			N		1				NR	NR			1															NR	NR			1
DECISION IMPACT OF THE 21-GENE ONCOTYPE DX RECURRENCE SCORE ASSAY (R) IN THE CZECH REPUBLIC ON RECOMMENDATIONS FOR ADJUVANT CHEMOTHERAPY IN ESTROGEN RECEPTOR POSITIVE EARLY STAGE BREAST CANCER (ESBC) PATIENTS	PETRAKOVA, K.;PETRUZELKA, L.;HOLANEK, M.;SVOBODA, T.;BENESOVA, V.;PALACOVA, M.;KOLAROVA, I.;BIELCIKOVA, Z.;CHRAPAVA, M.	BREAST	2019	MEETING ABSTRACT	MASARYK MEM CANC INST, BRNO, CZECH REPUBLIC.; PRAGUE GEN UNIV HOSP, PRAGUE, CZECH REPUBLIC.; UNIV HOSP, PLZEN, CZECH REPUBLIC.; JIHLAVA HOSP, JIHLAVA, CZECH REPUBLIC.; PARDUBICE HOSP, PARDUBICE, CZECH REPUBLIC.; INST BIOSTAT & ANAL, BRNO, CZECH REPUBLIC.;	N		1		N		1		N		1				NR	NR			1															No significant relationships	N		1
COST-EFFECTIVENESS ANALYSIS OF THE USE OF ONCOTYPE DX TO GUIDE ADJUVANT CHEMOTHERAPY DECISIONS IN BREAST CANCER PATIENTS IN MEXICO	PLUN-FAVREAU, J.;SUAREZ, S.;CHIVARDY, H.;POZO, L.	VALUE HEALTH	2013	MEETING ABSTRACT	GENOM HLTH, REDWOOD CITY, CA USA.; FARMACOS ESPECIALIZADOS, MEXICO CITY, DF, MEXICO.;	GENOMIC HEALTH	1			GENOMIC HEALTH	1			N		1				NR	NR			1															NR	NR			1
DECISION IMPACT ANALYSIS OF COMPREHENSIVE GENOMIC PROFILING (CGP) IN ADVANCED BREAST CANCER: A PROSPECTIVE STUDY.	REINBOLT, RAQUEL E.;TOLLIVER, KATLYN;ABDEL-RASOUL, MAHMOUD;TIMMERS, CYNTHIA DAWN;RAMASWAMY, BHUVANESWARI;LAYMAN, RACHEL M.;WESOLOWSKI, ROBERT;MROZEK, EWA;GILLESPIE, SUSAN;CHEN, JAMES LIN;ALI, SIRAJ MAHAMED;BALASUBRAMANIAN, SOHAIL;SHAPIRO, CHARLES L.;OSTROWSKI, MICHAEL C.;LEONE, GUSTAVO W.;MACRAE, ERIN MACRAE;LUSTBERG, MARYAM B.	J CLIN ONCOL	2016	MEETING ABSTRACT	OHIO STATE UNIV, MED CTR, JAMES COMPREHENS CANC CTR, COLUMBUS, OH 43210 USA.; OHIO STATE UNIV, CTR COMPREHENS CANC, COLUMBUS, OH 43210 USA.; OHIO STATE UNIV, CTR COMPREHENS CANC, CTR BIOSTAT, COLUMBUS, OH 43210 USA.; OHIO STATE UNIV, COLUMBUS, OH 43210 USA.; FDN MED INC, CAMBRIDGE, MA USA.;	FOUNDATION MEDICINE	1			FOUNDATION MEDICINE	1			N		1				Sponsor: Ohio State University Comprehensive Cancer Center Collaborator: Foundation Medicine Raquel E. Reinbolt No Relationships to Disclose Katlyn Tolliver No Relationships to Disclose Mahmoud Abdel-Rasoul No Relationships to Disclose Cynthia Dawn Timmers No Relationships to Disclose Bhuvaneswari Ramaswamy No Relationships to Disclose Rachel M. Layman No Relationships to Disclose Robert Wesolows…	Ohio State University Comprehensive Cancer Center; Foundation Medicine	1			ACADEMIC/MEDICAL; GENOMIC/DIAGNOSTICS	1		1			FOUNDATION MEDICINE	1			N		1		Sponsor: Ohio State University Comprehensive Cancer Center Collaborator: Foundation Medicine Raquel E. Reinbolt No Relationships to Disclose Katlyn Tolliver No Relationships to Disclose Mahmoud Abdel-Rasoul No Relationships to Disclose Cynthia Dawn Timmers No Relationships to Disclose Bhuvaneswari Ramaswamy No Relationships to Disclose Rachel M. Layman No Relationships to Disclose Robert Wesolows…	Y	1
IMPACT OF THE RECURRENCE SCORE ON ADJUVANT DECISION-MAKING IN ER-POSITIVE EARLY BREAST CANCER - RESULTS OF A LARGE PROSPECTIVE MULTICENTRE DECISION IMPACT STUDY IN NODE NEGATIVE AND NODE POSITIVE DISEASE.	REZAI, M.;EIERMANN, W.;KUEMMEL, S.;KUEHN, T.;WARM, M.;FRIEDRICHS, K.;SCHNEEWEISS, A.;MARKMANN, S.;EGGEMANN, H.;HILFRICH, J.;JACKISCH, C.;WITZEL, I.;EIDTMANN, H.;KAUFMANN, M.;BLOHMER, J. U.	CANCER RES	2011	MEETING ABSTRACT	LUISENKRANKENHAUS, DUSSELDORF, GERMANY.; ROTKREUZKLINIKUM, MUNICH, GERMANY.; KLINIKEN ESSEN MITTE, ESSEN, GERMANY.; KLINIKUM ESSLINGEN, ESSLINGEN, GERMANY.; KRANKENHAUS HOLWEIDE, COLOGNE, GERMANY.; BRUSTZENTRUM, HAMBURG, GERMANY.; UNIV KLINIKUM, HEIDELBERG, GERMANY.; UNIV KLINIKUM, ROSTOCK, GERMANY.; UNIV KLINIKUM, MAGDEBURG, GERMANY.; EILENRIEDEKLINIK, HANNOVER, GERMANY.; KLINIKUM OFFENBACH, OFF…	N		1		N		1		N		1				NR	NR			1															NR	NR			1
IMPACT OF THE PROSIGNA (PAM50) ASSAY ON ADJUVANT CLINICAL DECISION MAKING IN PATIENTS WITH EARLY STAGE BREAST CANCER: RESULTS OF A PROSPECTIVE MULTICENTER PUBLIC PROGRAM.	RODRIGUEZ, CESAR AUGUSTO;GARCIA-MUNOZ, MARIA;SANCHO, MAGDALENA;GARCIA-GONZALEZ, MARIA;DELGADO, CARLOTA;DE PRADO, DIEGO SOTO;ALVAREZ, JOSE V.;BAYONA, CRISTINA;ALES-MARTINEZ, JOSE E.;GALLEGOS, ISABEL;ALVAREZ, JAVIER PUERTAS;GARCIA-PALOMO, ANDRES;AREVALO, ESTEFANIA;CONDORI, ELIZA;GOMEZ, ASUNCION;LOZANO, REBECA;DE LA FUENTE, NATALIA;CRUZ, JUAN J.	J CLIN ONCOL	2017	MEETING ABSTRACT	Rodriguez, Garcia-Munoz, Sancho, Garcia-Gonzalez, Delgado, De Prado, Alvarez, Bayona, Ales-Martinez, Gallegos, Alvarez, Garcia-Palomo, Arevalo, Condori, Gomez, Lozano, De La Fuente, Cruz) Hospital Universitario de Salamanca-IBSAL, Salamanca, Spain; Hospital Universitario de Burgos, Burgos, Spain; Complejo Asistencial Universitario de Palencia, Palencia, Spain; Hospital Clinico Universitario de Va…	N		1		N		1		N		1				NR	NR			1															Maria Garcia-Muñoz Employment - Sacyl Expert Testimony - Janssen; Otsuka Travel, Accommodations, Expenses - Meda Pharmaceuticals Natalia de la Fuente Employment - NanoString Technologies Stock and Other Ownership Interests - NanoString Technologies Honoraria - NanoString Technologies Travel, Accommodations, Expenses - NanoString Technologie	Y	1
PRE-OPERATIVE GENOMIC PROFILING FOR RISK STRATIFICATION OF BREAST CANCER PATIENTS DURING THE COVID-19 PANDEMIC	ROSEN, BARRY;BEITSCH, PETER;TRUDRUNG, MELISSA;CAMPAGNONI, GIA;PATEL, RAKESH;GOGINENI, ANISHA;WERNECKE, CHLOE;GRADY, IAN;WHITWORTH, PAT	ANN SURG ONCOL	2021	MEETING ABSTRACT	ADVOCATE HLTH, BARRINGTON, IL USA.; DALLAS SURG GRP, DALLAS, TX USA.; PRECIS CANC SPECIALISTS, LOS GATOS, CA USA.; MEDNEON, CUPERTINO, CA USA.; NORTH VALLEY BREAST CTR, REDDING, CA USA.; NASHVILLE BREAST CTR, NASHVILLE, TN USA.;	MEDNEON	1			MEDNEON	1			N		1				NR	NR			1															NR	NR			1
BUDGET IMPACT ANALYSIS OF THE ONCOTYPE DX (R) BREAST CANCER TEST IN FRANCE	ROUZIER, R.;LAAS, E.;CHEREAU, E.;GLIGOROV, J.	BREAST	2013	MEETING ABSTRACT	INST CURIE, UNITE CHIRURG GYNECOL & SENOL, PARIS, FRANCE.; HOP TENON, F-75970 PARIS, FRANCE.; INST J PAOLI I CALMETTES, F-13009 MARSEILLE, FRANCE.;	INSTITUT PAOLI CALMETTES	1			N		1		INSTITUT PAOLI CALMETTES	1					NR	NR			1															Disclosure of Interest: No significant relationships.	N		1
PROSPECTIVE MULTICENTER STUDY OF THE IMPACT OF THE PROSIGNA ASSAY ON ADJUVANT CLINICAL DECISION-MAKING IN WOMEN WITH EARLY STAGE BREAST CANCER: WHICH PATIENTS ARE THE BEST CANDIDATES?	ROUZIER, ROMAN;GENTIEN, DAVID;GUINEBRETIERE, JEAN MARC;MOURET-REYNIER, MARIE-ANGE;DUBOT, CORALINE;COTTU, PAUL H.;HUCHON, CYRILLE;ZILBERMAN, SONIA;BERSENEFF, HELENE;FOA, CYRIL;SALMON, REMY;DELOMENIE, MYRIAM;DE CROZE, DIANE;ROULOT, AURELIE;BONHOMME, AMANDINE;VINCENT-SALOMON, ANNE;CAYRE, ANNE;CALLENS, CELINE;PENAULT-LLORCA, FREDERIQUE MADELEINE;HEQUET, DELPHINE	J CLIN ONCOL	2016	MEETING ABSTRACT	INST CURIE, PARIS, FRANCE.; INST CURIE, SAINT-CLOUD, AB, FRANCE.; CTR JEAN PERRIN, ERTICA EA 4677, CLERMONT FERRAND, FRANCE.; INST CURIE, HOP RENE HUGUENIN, SAINT-CLOUD, FRANCE.; CTR HOSPITALIER INTERCOMMUNAL POISSY ST GERMAIN E, POISSY, FRANCE.; DEPT GYNAECOL, APHP TENON, PARIS, FRANCE.; CH RENE DUBOS, PONTOISE, FRANCE.; HOP PRIVE CLAIRVAL, MARSEILLE, FRANCE.; HOP PRIVE PEUPLIERS, PARIS, FRANCE.…	N		1		N		1		N		1				Sponsor: NanoString Technologies, Inc. Collaborator: Institut Curie Roman Rouzier Consulting or Advisory Role - NanoString Technologies; Roche/Genentech Travel, Accommodations, Expenses - Roche/Genentech David Gentien No Relationships to Disclose Jean Marc Guinebretiere No Relationships to Disclose Marie-Ange Mouret-Reynier No Relationships to Disclose Coraline Dubot No Relationships to Disclose …	NanoString Technologies, Inc.; Institut Curie	1			GENOMIC/DIAGNOSTICS; ACADEMIC/MEDICAL	1		1			N		1		N		1		Sponsor: NanoString Technologies, Inc.  genomic Collaborator: Institut Curie  Non-Profit Roman Rouzier Consulting or Advisory Role - NanoString Technologies; Roche/Genentech Travel, Accommodations, Expenses - Roche/Genentech David Gentien No Relationships to Disclose Jean Marc Guinebretiere No Relationships to Disclose Marie-Ange Mouret-Reynier No Relationships to Disclose Coraline Dubot No Rel…	Y	1
TREATMENT CHOICES BASED ON MULTIPLATFORM PROFILING PLATFORM, UNLIKE THOSE WITH SEQUENCING ALONE, DO NOT CAUSE A COST EXPLOSION IN REFRACTORY CANCER PATIENTS	RUSSELL, K. J.;JANSSENS, J.;DEAN, A.;HERNANDEZ, A.;VOSS, A.	VALUE HEALTH	2017	MEETING ABSTRACT	CARIS LIFE SCI, BASEL, SWITZERLAND.; UNIV HASSELT, HASSELT, BELGIUM.; ST JOHN GOD HOSP, SUBIACO, WA, AUSTRALIA.;	CARIS LIFE SCIENCES	1			CARIS LIFE SCIENCES	1			N		1				NR				1															NR	NR			1
INTERIM ANALYSIS OF THE PREDICT REGISTRY: CHANGES IN TREATMENT RECOMMENDATION FOR A BIOLOGIC SIGNATURE PREDICTIVE OF RADIATION THERAPY (RT) BENEFIT IN PATIENTS WITH DCIS	SHIVERS S;WHITWORTH P;PATEL R;BREMER T;COX C	CANCER RES.	2022	MEETING ABSTRACT	PRELUDEDX, LAGUNA HILLS, USA.; NASHVILLE BREAST CENTER, NASHVILLE, USA; GOOD SAMARITAN CANCER CENTER, LOS GATOS, USA.; PRELUDEDX, LAGUNA HILLS, USA.; UNIVERSITY OF SOUTH FLORIDA, TAMPA, USA.;	PRELUDEDX, LAGUNA HILLS, USA	1			PRELUDEDX, LAGUNA HILLS, USA	1			N		1				NR	NR			1															NR	NR			1
AN ANALYSIS OF THE CLINICAL AND ECONOMIC IMPACT OF THE 21-GENE RECURRENCE SCORE (RS) IN INVASIVE LOBULAR EARLY-STAGE BREAST CANCER (ESBC) IN IRELAND	THARMABALA, MEHALA;MCSORLEY, LYNDA;AL RAHBI, FATHIYA;DENIS, EVOY;GERAGHTY, JAMES G.;JANE, ROTHWELL;MCCARTAN, DAMIAN;MCDERMOTT, ENDA;KEANE, MACCON M.;KENNEDY, JOHN;O'REILLY, SEAMUS;MILLEN, STEVE;CROWN, JOHN;SMYTH, LILIAN MARY;KELLY, CATHERINE MARGARET;RUTH, PRICHARD;QUINN, CECILY;WALSHE, JANICE M.	CANCER RES	2021	MEETING ABSTRACT	ST VINCENTS UNIV HOSP, DUBLIN, IRELAND.; GALWAY UNIV HOSP, GALWAY, IRELAND.; ST JAMES HOSP, DUBLIN, IRELAND.; CORK UNIV HOSP, DUBLIN, IRELAND.; EXACT SCI UK LTD, LONDON, ENGLAND.; MATER MISERICARDIAE UNIV HOSP, DUBLIN, IRELAND.;	EXACT SCIENCES	1			EXACT SCIENCES	1			N		1				NR	NR			1															NR	NR			1
DECISION IMPACT OF A 21-GENE SIGNATURE IN EARLY BREAST CANCER: A NATURAL EXPERIMENT USING ROUTINE DATA	TRAMONTI, G.;GRAY, E.;SIMS, A. H.;HALL, P. S.	VALUE HEALTH	2018	MEETING ABSTRACT	UNIV EDINBURGH, EDINBURGH, MIDLOTHIAN, SCOTLAND.;	N		1		N		1		N		1		MRCUK RESEARCH & INNOVATION (UKRI)MEDICAL RESEARCH COUNCIL UK (MRC) [1940692] FUNDING SOURCE: UKRI		NR	MRCUK RESEARCH & INNOVATION (UKRI)MEDICAL RESEARCH COUNCIL UK (MRC) [1940692] FUNDING SOURCE: UKRI	1			PUBLIC/NON-PROFIT				1										NR	NR			1
An audit of the role of PONDx in chemotherapy decision-making in the breast MDT	Tribedi, Thomas; Khout, Hazem; Gutteridge, Eleanor	European Journal of Surgical Oncology	2019	MEETING ABSTRACT	NottinghamUniversity Hospitals NHS Trust, Nottingham, United Kingdom;2NottinghamBreast Institute, Nottingham, United Kingdom	N		1		N		1		N		1				NR	NR			1															NR	NR			1
IMPACT OF A BRONCHIAL GENOMIC CLASSIFIER FOR LUNG CANCER ON REDUCING INVASIVE PROCEDURE RECOMMENDATIONS ACROSS VARIATIONS IN PULMONOLOGY PRACTICES	VAN WERT, RYAN;FERGUSON, J.;CHOI, YOONHA;ROSENBLUTH, MICHAEL;SPIRA, AVRUM	CHEST	2016	MEETING ABSTRACT	STANFORD UNIV, STANFORD, CA 94305 USA.;	N		1		N		1		N		1				DISCLOSURE:Ryan Van Wert: Consultant fee, speaker bureau, advisory committee, etc.: Consultant Yoonha Choi: Employee:Employee of Veracyte, Inc. Michael Rosenbluth: Employee: Employee of Veracyte, Inc. Avrum Spira: Consultant fee, speakerbureau, advisory committee, etc.: Consultant to Veracyte, Inc. The following authors have nothing to disclose: J FergusonNo Product/Research Disclosure Information	NR			1															DISCLOSURE:Ryan Van Wert: Consultant fee, speaker bureau, advisory committee, etc.: Consultant Yoonha Choi: Employee:Employee of Veracyte, Inc. Michael Rosenbluth: Employee: Employee of Veracyte, Inc. Avrum Spira: Consultant fee, speakerbureau, advisory committee, etc.: Consultant to Veracyte, Inc. The following authors have nothing to disclose: J FergusonNo Product/Research Disclosure Information	Y	1
SUNRISE-DI STUDY: DECISION IMPACT OF THE 12-GENE RECURRENCE SCORE (12-R5) ASSAY ON ADJUVANT CHEMOTHERAPY RECOMMENDATION FOR STAGE II AND IIIA/B COLON CANCER	WATANABE, J.;SATO, T.;KAGAWA, Y.;OKI, E.;KUBOKI, Y.;IKEDA, M.;UENO, H.;KATO, T.;KUSUMOTO, T.;MASUISHI, T.;YAMAGUCHI, K.;KANAZAWA, A.;NISHINA, T.;UETAKE, H.;YAMANAKA, T.;YOSHINO, T.	ANN ONCOL	2017	MEETING ABSTRACT	YOKOHAMA CITY UNIV, MED CTR, GASTROENTEROL CTR, YOKOHAMA, KANAGAWA, JAPAN.; KITASATO UNIV HOSP, DEPT COLORECTAL SURG, SAGAMIHARA, KANAGAWA, JAPAN.; KANSAI ROSAI HOSP, DEPT SURG, AMAGASAKI, HYOGO, JAPAN.; KYUSHU UNIV, GRAD SCH MED SCI, DEPT SURG & SCI, HIGASHI KU, FUKUOKA, FUKUOKA, JAPAN.; NATL CANC CTR HOSP EAST, DEPT GASTROENTEROL & GASTROINTESTINAL ONCOL, KASHIWA, CHIBA, JAPAN.; HYOGO COLL MED,…	N		1		N		1		N		1				NR	NR			1															NR	NR			1
PROSPECTIVE CORRELATION BETWEEN PROBABILITY OF FAVORABLE PATHOLOGY ON THE 17-GENE GENOMIC PROSTATE SCORE AND ACTUAL PATHOLOGIC OUTCOMES AT RADICAL PROSTATECTOMY	WHALEN, MICHAEL;MCKIERNAN, JAMES;BENSON, MITCHELL;BADANI, KETAN	J UROLOGY	2015	MEETING ABSTRACT	NR	NR			1	NR			1	NR			1			Source of Funding: None	N		1																NR	NR			1
THE IGAP MULTI-CENTER LONGITUDINAL REGISTRY CORRELATING GENETICS, GENOMICS, IMAGING, CLINICAL AND PATIENT-REPORTED OUTCOMES	WHITWORTH, PAT;PATEL, RAKESH;BEITSCH, PETER;ROSEN, BARRY;BROWN, ERIC;GOLD, LINDSAY;GRADY, IAN;HARDWICK, MARY KAY;WERNECKE, CHLOE	ANN SURG ONCOL	2021	MEETING ABSTRACT	NASHVILLE BREAST CTR, NASHVILLE, TN USA.; GOOD SAMARITAN, LOS GATOS, CA USA.; DALLAS SURG, DALLAS, TX USA.; ADV SURG CARE, BARRINGTON, IL USA.; COMPREHENS BREAST CARE, TROY, MI USA.; NORTH VALLEY BREAST CLIN, REDDING, CA USA.; TARGETED MED EDUC, CUPERTINO, CA USA.; MEDNEON, CUPERTINO, CA USA.;	MEDNEON	1			MEDNEON	1			N		1				NR	NR			1															NR	NR			1
PROSPECTIVE MULTICENTER STUDY OF THE IMPACT OF THE 12-GENE ASSAY RECURRENCE SCORE ON ADJUVANT CHEMOTHERAPY TREATMENT RECOMMENDATIONS FOR STAGE II/III COLON CANCER IN THE POST-IDEA ERA: SUNRISE-DECISION IMPACT STUDY.	YAMANAKA, TAKEHARU;SATO, TAKEO;NAKASHIMA, SAYOKO;YOSHINO, TAKAYUKI	J CLIN ONCOL	2018	MEETING ABSTRACT	YOKOHAMA CITY UNIV, YOKOHAMA, KANAGAWA, JAPAN.; KITASATO UNIV, KANAGAWA, JAPAN.; NATL CANC CTR HOSP EAST, KASHIWA, CHIBA, JAPAN.;	N		1		N		1		N		1		Boehringer Ingelheim; Chugai Pharma; Taiho Pharmaceutical; Takeda, GlaxoSmithKline K.K. (Inst)		NR	NR			1															Takeharu Yamanaka Honoraria - Boehringer Ingelheim; Chugai Pharma; Taiho Pharmaceutical; Takeda Research Funding - Taiho Pharmaceutical (Inst); Takeda (Inst) Takeo Sato No Relationships to Disclose Sayoko Nakashima No Relationships to Disclose Takayuki Yoshino Research Funding - Boehringer Ingelheim (Inst); GlaxoSmithKline K.K. (Inst)	Y	1
THE PREDICT REGISTRY AUSTRALIA: A PROSPECTIVE REGISTRY STUDY TO EVALUATE THE CLINICAL UTILITY OF THE DCISIONRT TEST ON TREATMENT DECISIONS IN PATIENTS WITH DCIS FOLLOWING BREAST CONSERVING SURGERY	ZISSIADIS Y;MANN B;SHIVERS S;BREMER T	CANCER RES.	2022	MEETING ABSTRACT	GENESISCARE, PERTH, AUSTRALIA.; ROYAL WOMEN’S HOSPITAL, PARKVILLE, AUSTRALIA.; PRELUDEDX, LAGUNA HILLS, USA.; PRELUDEDX, LAGUNA HILLS, USA.;	PRELUDEDX, LAGUNA HILLS, USA.	1			PRELUDEDX, LAGUNA HILLS, USA.	1			N		1				NR				1															NR	NR			1
SYSTEMATIC REVIEW OF THE CLINICAL AND ECONOMIC VALUE OF GENE EXPRESSION PROFILES FOR INVASIVE EARLY BREAST CANCER AVAILABLE IN EUROPE	BLOK, E. J.;BASTIAANNET, E.;VAN DEN HOUT, W. B.;LIEFERS, G. J.;SMIT, V. T. H. B. M.;KROEP, J. R.;VAN DE VELDE, C. J. H.	CANCER TREAT REV	2018	REVIEW	LEIDEN UNIV, DEPT SURG, MED CTR, K6-R,POB 9600, NL-2300 RC LEIDEN, NETHERLANDS.; LEIDEN UNIV, DEPT MED ONCOL, MED CTR, LEIDEN, NETHERLANDS.; LEIDEN UNIV, DEPT MED DECIS MAKING, MED CTR, LEIDEN, NETHERLANDS.; LEIDEN UNIV, DEPT PATHOL, MED CTR, LEIDEN, NETHERLANDS.;	N		1		N		1		N		1				NR	NR			1															Conflicts of interest None.	N		1
PREDICTIVE AND PROGNOSTIC VALUE OF THE 21-GENE RECURRENCE SCORE IN HORMONE RECEPTOR-POSITIVE, NODE-POSITIVE BREAST CANCER	BRUFSKY, ADAM M.	AM J CLIN ONCOL-CANC	2014	REVIEW	UNIV PITTSBURGH, DIV HEMATOL ONCOL, CTR CANC, PITTSBURGH, PA 15213 USA.;	N		1		N		1		N		1		GENOMIC HEALTH	THE AUTHORS THANK KNOWLEDGEPOINT360 FOR PROVIDING WRITING EDITORIAL AND GRAPHIC'S SUPPORT FOR THE DEVELOPMENT OF THIS MANUSCRIPT; THEIR PARTICIPATION WAS FUNDED BY GENOMIC HEALTH.	The authors thank Knowledge Point360 for providing writing, editorial, and graphics support for the development of this manuscript; their participation was funded by Genomic Health	GENOMIC HEALTH	1			GENOMIC/DIAGNOSTICS	1					N		1		N		1		A.M.B. has received consulting fees from Genomic Health	Y	1
IS RADIOMIC MRI A FEASIBLE ALTERNATIVE TO ONCOTYPEDX (R) RECURRENCE SCORE TESTING? A SYSTEMATIC REVIEW AND META-ANALYSIS	DAVEY MG;DAVEY MS;RYAN E;BOLAND M;MCANENA P;LOWERY A;KERIN M	BJS OPEN	2021	REVIEW	NATIONAL UNIVERSITY IRELAND, GALWAY, IRELAND.;NATIONAL UNIVERSITY IRELAND, GALWAY, IRELAND.;NATIONAL UNIVERSITY IRELAND, GALWAY, IRELAND.;NATIONAL UNIVERSITY IRELAND, GALWAY, IRELAND.;NATIONAL UNIVERSITY IRELAND, GALWAY, IRELAND.;NATIONAL UNIVERSITY IRELAND, GALWAY, IRELAND.;NATIONAL UNIVERSITY IRELAND, GALWAY, IRELAND.;	N		1		N		1		N		1				NR	NR			1															Disclosure. The authors declare no conflicts of interest.	N		1
TUMOUR PROFILING TESTS TO GUIDE ADJUVANT CHEMOTHERAPY DECISIONS IN EARLY BREAST CANCER: A SYSTEMATIC REVIEW AND ECONOMIC ANALYSIS	HARNAN, SUE;TAPPENDEN, PAUL;COOPER, KATY;STEVENS, JOHN;BESSEY, ALICE;RAFIA, RACHID;WARD, SUE;WONG, RUTH;STEIN, ROBERT C.;BROWN, JANET	HEALTH TECHNOL ASSES	2019	REVIEW	UNIV SHEFFIELD, SCH HLTH & RELATED RES, HLTH ECON & DECIS SCI, SHEFFIELD, S YORKSHIRE, ENGLAND.; UNIV COLL LONDON HOSP, BIOMED RES CTR, LONDON, ENGLAND.; UCL, RES DEPT ONCOL, LONDON, ENGLAND.; UNIV SHEFFIELD, DEPT ONCOL & METAB, SHEFFIELD, S YORKSHIRE, ENGLAND.;	N		1		N		1		N	1			NATIONAL INSTITUTE FOR HEALTH RESEARCH HEALTH TECHNOLOGY ASSESSMENT PROGRAMMENATIONAL INSTITUTE FOR HEALTH RESEARCH (NIHR)	THE NATIONAL INSTITUTE FOR HEALTH RESEARCH HEALTH TECHNOLOGY ASSESSMENT PROGRAMME.	The research reported in this issue of the journal was commissioned and funded by the HTA programme on behalf of NICE as project number16/30/03. The protocol was agreed in March 2017. The assessment report began editorial review in November 2017 and was accepted forpublication in August 2018. The authors have been wholly responsible for all data collection, analysis and interpretation, and for wr…	THE NATIONAL INSTITUTE FOR HEALTH RESEARCH	1			PUBLIC/NON PROFIT				1										Declared competing interests of authors:Robert C Stein is the chief investigator of the OPTIMA(Optimal Personalised Treatment of breast cancer using Multi-parameter Analysis) trial and has publishedresults from the OPTIMA Prelim study.	Y	1
THE APPLICATIONS OF PLASMA CELL-FREE DNA IN CANCER DETECTION: IMPLICATIONS IN THE MANAGEMENT OF BREAST CANCER PATIENTS	IGARI F;TANAKA H;GIULIANO A	CRIT. REV. ONCOL. HEMATOL.	2022	REVIEW	CEDARS SINAI MEDICAL CENTER, LOS ANGELES, USA.; CEDARS SINAI MEDICAL CENTER, LOS ANGELES, USA.; CEDARS SINAI MEDICAL CENTER, LOS ANGELES, USA.; JUNTENDO UNIVERSITY, TOKYO, JAPAN.	N		1		N		1		N		1		U.S. DEPARTMENT OF DEFENSEU.S. DEPARTMENT OF DEFENSE, DOD, W81XWH-18-1-0058 NATIONAL CANCER INSTITUTENATIONAL CANCER INSTITUTE, NCI, 2 R01 CA149385 CEDARS-SINAI MEDICAL CENTERCEDARS-SINAI MEDICAL CENTER, CS MARGIE AND ROBERT E. PETERSEN FOUNDATIONMARGIE AND ROBERT E. PETERSEN FOUNDATION	WE THANK T VAGNER, M. MURATA, AND V NORTON FOR THE CRITICAL READING OF THE MANUSCRIPT. THIS WORK IS SUPPORTED BY THE NATIONAL CANCER INSTITUTE ( 2 R01 CA149385 ), DEPARTMENT OF DEFENSE ( W81XWH-18-1-0058 ), AND CEDARS-SINAI MEDICAL CENTER (TO H.T.); KANZAWA MEDICAL FOUNDATION, JAPAN (TO F.I.), THE MARGIE AND ROBERT E. PETERSEN FOUNDATION (TO A.E.G.).	We thank T Vagner, M. Murata, and V Norton for the critical reading of the manuscript. This work is supported by the National Cancer Institute (2 R01 CA149385), Department of Defense (W81XWH-18-1- 0058), and Cedars-Sinai Medical Center (to H.T.); Kanzawa Medical Foundation, Japan (to F.I.), the Margie and Robert E. Petersen Foundation (to A.E.G.).	U.S. DEPARTMENT OF DEFENSE; NATIONAL CANCER INSTITUTE; CEDARS-SINAI MEDICAL CENTER; MARGIE AND ROBERT E. PETERSEN FOUNDATION	1			PUBLIC/NON-PROFIT; ACADEMIC/MEDICAL			1	1										Authors declare no conflicts of interest.	N		1
CLINICAL EVIDENCE SUPPORTING GENOMIC TESTS IN EARLY BREAST CANCER: DO ALL GENOMIC TESTS PROVIDE THE SAME INFORMATION?	MARKOPOULOS, C.;VAN DE VELDE, C.;ZARCA, D.;OZMEN, V.;MASETTI, R.	EJSO-EUR J SURG ONC	2017	REVIEW	UNIV ATHENS, MED SCH, 8 IASSIOU ST, ATHENS 11521, GREECE.; LEIDEN UNIV, MED CTR, ALBINUSDREEF 2, NL-2333 ZA LEIDEN, NETHERLANDS.; INST FRANCAIS SEIN, 15 RUE JEAN NICOT, F-75007 PARIS, FRANCE.; ISTANBUL UNIV, ISTANBUL FAC MED, BAHCELIEVLER MAHALLESI,E-5 YANYOL,KULTUR SOKAK 14, TR-34180 ISTANBUL, TURKEY.; UNIV CATTOLICA SACRO CUORE, SURG BREAST UNIT, LARGO AGOSTINO GEMELLI 8, I-00168 ROME, ITALY.;	N		1		N		1		N		1		ASTRAZENECAASTRAZENECA; PFIZERPFIZER; NOVARTISNOVARTIS; GENOMIC HEALTH, INC.	C. MARKOPOULOS IS A CONSULTANT FOR GENOMIC HEALTH INC. AND RECEIVED EDUCATIONAL GRANTS FROM ASTRAZENECA, PFIZER AND NOVARTIS; C. VAN DE VELDE, D. ZARCA, V. OZMEN, AND R. MASETTI ARE CONSULTANTS FOR GENOMIC HEALTH INC; MEDICAL WRITING ASSISTANCE WAS PROVIDED BY DR. AVITAL BAREKET-SAMISH AND WAS FUNDED BY GENOMIC HEALTH, INC.	Medical writing assistance was provided by Dr. Avital Bareket- Samish and was funded by Genomic Health, Inc.	GENOMIC HEALTH, INC.	1			GENOMIC/DIAGNOSTICS	1					N		1		N		1		Conflict of interest statement C. Markopoulos is a consultant for Genomic Health Inc. and received educational grants from AstraZeneca, Pfizer and Novartis; C. van de Velde, D. Zarca, V. Ozmen, and R. Masetti are consultants for Genomic Health Inc; Medical writing assistance was provided by Dr. Avital Bareket- Samish and was funded by Genomic Health, Inc.	Y	1
OVERVIEW OF THE USE OF ONCOTYPE DX (R) AS AN ADDITIONAL TREATMENT DECISION TOOL IN EARLY BREAST CANCER	MARKOPOULOS, CHRISTOS	EXPERT REV ANTICANC	2013	REVIEW	UNIV ATHENS, SCH MED, ATHENS 11521, GREECE.;	N		1		N		1		N		1		ASTRAZENECA (UK)ASTRAZENECA; NOVARTIS (BASEL, SWITZERLAND); PFIZER INC. (NEW YORK, NY, USA)PFIZER; GENOMIC HEALTH INC. (USA); GENOMIC HEALTH INC.	THE AUTHOR HAS RECEIVED SPEAKER'S HONORARIA AND EDUCATIONAL GRANTS FROM ASTRAZENECA (UK), NOVARTIS (BASEL, SWITZERLAND), PFIZER INC. (NEW YORK, NY, USA) AND GENOMIC HEALTH INC. (USA). THE AUTHOR IS SOLELY RESPONSIBLE FOR THE CONTENT OF THE MANUSCRIPT WITH NO RESTRICTIONS SET BY GENOMIC HEALTH INC. THE AUTHOR HAS NO OTHER RELEVANT AFFILIATIONS OR FINANCIAL INVOLVEMENT WITH ANY ORGANIZATION OR ENTI…	The author has received speaker’s honoraria and educational grants from AstraZeneca (UK), Novartis (Basel, Switzerland), Pfizer Inc. (New York, NY, USA) and Genomic Health Inc. (USA). The author is solely responsible for the content of the manuscript with no restrictions set by Genomic Health Inc. The author has no other relevant affiliations or financial involvement with any organization or enti…	GENOMIC HEALTH, INC.	1			GENOMIC/DIAGNOSTICS	1					N		1		N		1		The author has received speaker’s honoraria and educational grants from AstraZeneca (UK), Novartis (Basel, Switzerland), Pfizer Inc. (New York, NY, USA) and Genomic Health Inc. (USA). The author is solely responsible for the content of the manuscript with no restrictions set by Genomic Health Inc. The author has no other relevant affiliations or financial involvement with any organization or enti…	Y	1
RAPID HEALTH TECHNOLOGY ASSESSMENT OF ONCOTYPE DX IN PATIENTS WITH EARLY-STAGE BREAST CANCER [ارزیابی سریع فناوری انکوتایپ در بیماران مبتلا به سرطان پستان در مراحل اولیه]	RAHIMI F;ZEINALIAN M;REZAYATMAND R	IRANIAN J. BREAST DIS. SOCIOL.	2022	REVIEW	ISFAHAN UNIVERSITY OF MEDICAL SCIENCE, ISFAHAN, IRAN; ISFAHAN UNIVERSITY OF MEDICAL SCIENCE, ISFAHAN, IRAN;	N		1		N		1		N		1			NA	NR	NR			1															NR	NR			1
MULTIGENE ASSAYS AND MOLECULAR MARKERS IN BREAST CANCER: SYSTEMATIC REVIEW OF HEALTH ECONOMIC ANALYSES	ROUZIER, ROMAN;PRONZATO, PAOLO;CHEREAU, ELISABETH;CARLSON, JOSH;HUNT, BARNABY;VALENTINE, WILLIAM J.	BREAST CANCER RESEARCH AND TREATMENT	2013	REVIEW	R. Rouzier Institut Curie, 26 rue d’Ulm, 75005 Paris, Saint Cloud, Francee-mail: roman.rouzier@curie.frR. RouzierEA 7285, UVSQ, Versailles, FranceR. RouzierE. Che ́reau Institut Paoli Calmette, Marseille, FranceP. PronzatoI RCCS Azienda Ospedaliera, Universitaria San Martino, Genoa,ItalyJ. CarlsonUniversity of Washington, Seattle, WA, USAB. HuntW. J. Valentine (&)Ossian Health Economics and Commu…	OSSIAN HEALTH ECONOMICS AND COMMUNICATIONS	1			N		1		OSSIAN HEALTH ECONOMICS AND COMMUNICATIONS	1			[DELETE--APPEAR TO BE AFFILIATIONS] INST CURIE, F-75005 ST CLOUD, FRANCE.; UVSQ, EA 7285, VERSAILLES, FRANCE.; INST J PAOLI I CALMETTES, F-13009 MARSEILLE, FRANCE.; UNIV SAN MARTINO, IRCCS AZIENDA OSPED, GENOA, ITALY.; UNIV WASHINGTON, SEATTLE, WA 98195 USA.; OSSIAN HLTH ECON & COMMUN, BASEL, SWITZERLAND.;		The authors would like to thank Juliette Plun-Favreau of Genomic Health International, Geneva, Switzerland for her assistance with realization of this article. The authors are also grateful to Tallal Younis of Dalhousie University, Halifax, Nova Scotia, Canada for his constructive comments and review of the article. This study was supported by funding from Genomic Health International provided to…	GENOMIC HEALTH	1			GENOMIC/DIAGNOSTICS	1					N		1		OSSIAN HEALTH ECONOMICS AND COMMUNICATIONS	1			Conflict of interest As employees of Ossian Health Economics and Communications GmbH, Barnaby Hunt and William Valentine received remuneration from Genomic Health International for their participation in this study. Paolo Pronzato and Roman Rouzier have previously received remuneration from Genomic Health International. The following authors declare that they have no conflict of interest: Elisabe…	Y	1
RISK STRATIFICATION IN EARLY BREAST CANCER IN PREMENOPAUSAL AND POSTMENOPAUSAL WOMEN: INTEGRATING GENOMIC ASSAYS WITH CLINICOPATHOLOGICAL FEATURES	SESTAK, IVANA	CURR OPIN ONCOL	2019	REVIEW	QUEEN MARY UNIV LONDON, WOLFSON INST PREVENT MED, CTR CANC PREVENT, CHARTERHOUSE SQ, LONDON EC1M 6BQ, ENGLAND.;	N		1		N		1		N		1		CANCER RESEARCH UKCANCER RESEARCH UK	THIS WORK HAS BEEN SUPPORTED BY CANCER RESEARCH UK.	Financial support and sponsorship This work has been supported by Cancer Research UK. I.S. has received lecture fees from Myriad Genetics and Nanostring Technologies.	Cancer Research UK	1			PUBLIC/NON-PROFIT				1										Conflicts of interest There are no conflicts of interest.	N		1
SUMMARY OF HEAD-TO-HEAD COMPARISONS OF PATIENT RISK CLASSIFICATIONS BY THE 21-GENE RECURRENCE SCORE (R) (RS) ASSAY AND OTHER GENOMIC ASSAYS FOR EARLY BREAST CANCER	VARGA, ZSUZSANNA;SINN, PETER;SEIDMAN, ANDREW D.	INT J CANCER	2019	REVIEW	UNIV HOSP ZURICH, INST PATHOL & MOL PATHOL, SCHMELZBERGSTR 12, CH-8091 ZURICH, SWITZERLAND.; HEIDELBERG UNIV, INST PATHOL, GYNECOL PATHOL, HEIDELBERG, GERMANY.; MEM SLOAN KETTERING CANC CTR, 1275 YORK AVE, NEW YORK, NY 10021 USA.;	N		1		N		1		N		1				NR	NR			1															Acknowledgement /conflict of interest ZV received consultancy and speaking fees from Roche, Astra Zeneca and Genomic Health. PS purchased equipment from Nanostring and received consultancy fees from Genomic Health. AS served as consultant and speaker for Genomic Health.	Y	1
DIAGNOSTIC TESTS BASED ON GENE EXPRESSION PROFILE IN BREAST CANCER: FROM BACKGROUND TO CLINICAL USE	ZANOTTI, LAURA;BOTTINI, ALBERTO;ROSSI, CAMILLO;GENERALI, DANIELE;CAPPELLETTI, MARIA ROSA	TUMOR BIOL	2014	REVIEW	AO IST OSPITALIERI CREMONA, I-26100 CREMONA, ITALY.; AO IST OSPITALIERI CREMONA, OFF CLIN TRIALS, I-26100 CREMONA, ITALY.;	N		1		N		1		N		1		ASSOCIAZIONE RICERCA IN CAMPO ONCOLOGICO ONLUS, CREMONA, ITALY	GRANT SUPPORTING PHD STUDENT WAS FUNDED BY ASSOCIAZIONE RICERCA IN CAMPO ONCOLOGICO ONLUS, CREMONA, ITALY.	Acknowledgements Grant supporting PhD student was funded by Associazione Ricerca in Campo Oncologico Onlus, Cremona, Italy. Financial disclosures Medical writing assistance was provided by Genomic Health, Inc.	GENOMIC HEALTH	1			GENOMIC/DIAGNOSTICS	1					N		1		N		1		Conflicts of interest None	N		1
ONCOTYPE DX RECURRENCE SCORE IN PREMENOPAUSAL WOMEN	ZHANG S;FITZSIMMONS K;HURVITZ S	THER. ADV. MED. ONCOL.	2022	REVIEW	UNIVERSITY OF CALIFORNIA LOS ANGELES, LOS ANGELES, USA.; UNIVERSITY OF CALIFORNIA LOS ANGELES, LOS ANGELES, USA.; UNIVERSITY OF CALIFORNIA LOS ANGELES, LOS ANGELES, USA.;	N		1		N		1		N		1				The authors received no financial support for the research, authorship, and/or publication of this article.	N		1																Conflict of interest statement The authors declared the following potential conflicts of interest with respect to the research, authorship, and/or publication of this article: S.A.H.: Contracted research paid to institution: Ambrx, Amgen, Astra Zeneca, Arvinas, Bayer, Cytomx, Daiichi-Sankyo, Dignitana, Genentech/ Roche, Gilead, GSK, Immunomedics, Lilly, Macrogenics, Novartis, Pfizer, OBI Pharma, …	Y	1
						125	70	54	1	125	53	71	1	125	30	94	1				125	61	8	56		53	2	3	9	1		26	27	0		14	39	0		125	71	19	35
						TOTAL	TOTAL INDUSTRY-RELATED AFFILITATIONS--Y	TOTAL INDUSTRY-RELATED AFFILITATIONS--N	TOTAL INDUSTRY-RELATED AFFILITATIONS--NR	TOTAL	TOTAL GENOMIC/DIAGNOSTIC-RELATED AFFILITATIONS--Y	TOTAL GENOMIC/DIAGNOSTIC-RELATED AFFILITATIONS--N	TOTAL GENOMIC/DIAGNOSTIC-RELATED AFFILITATIONS--NR	TOTAL	TOTAL CONSULTING AFFILITATIONS--Y	TOTAL CONSULTING AFFILITATIONS--N	TOTAL CONSULTING AFFILITATIONS--NR				TOTAL	TOTAL FUNDING SOURCE(S)--Y	TOTAL FUNDED SOURCE(S)--N	TOTAL FUNDED SOURCE(S)--NR		TOTAL PUBS W/ FUNDING SOURCE(S)--GENOMIC/DIAGNOSTIC	TOTAL PUBS W/ FUNDING SOURCE(S)---PHARMA	TOTAL FUNDING SOURCE(S)--ACADEMIC/MEDICAL	TOTAL FUNDING SOURCE(S)--PUBLIC/NON-PROFIT	TOTAL FUNDING SOURCE(S)--CONSULTING		TOTAL PUBS w/ FUNDING SOURCES--GENOMIC/DIAGNOSTIC--WITH GENOMIC/DIAGNOSTIC AFFILIATIONS REPORTED	TOTAL PUBS w/ FUNDING SOURCES--GENOMIC/DIAGNOSTIC--WITH NO GENOMIC/DIAGNOSTIC AFFILIATIONS REPORTED			TOTAL PUBS w/ FUNDING SOURCES--GENOMIC/DIAGNOSTIC--WITH CONSULTING AFFILIATIONS REPORTED	TOTAL PUBS w/ FUNDING SOURCES--GENOMIC/DIAGNOSTIC--WITH NO CONSULTING AFFILIATIONS REPORTED			TOTAL	TOTAL I-R DISCLOSURE OF INTEREST--Y	TOTAL I-R DISCLOSURE OF INTEREST--N	TOTAL DISCLOSURE OF INTEREST--NR
